# Supplementary material for: Ultraconserved bacteriophage genome sequence identified in 1300-year-old human palaeofaeces
Source: Nat Commun. 2024 Jan 23;15:495. doi: 10.1038/s41467-023-44370-0 (PMC10805732; doi:10.1038/s41467-023-44370-0)
Supplement: Supplementary file 4 — Supplementary Dataset [file 41467_2023_44370_MOESM4_ESM.xlsx]

## Sheet: Data 1
Information about samples used in our study of ancient phages (from https://github.com/SPAAM-community/AncientMetagenomeDir).
Archive sample accession	Project name	Publication year	Data publication DOI	Sample name	Archive	Archive project	Library name	Strand type	Library polymerase	Library treatment	Library concentration	Instrument model	Library layout	Library strategy	Read count	Archive data accession	URL	MD5S	Size	Publication DOI	Site name	Latitude	Longitude	GEO location name	Sample host	Sample age	Sample age DOI	Community type	Material	Archive accession
ERS942267	Maixner2016	2016	10.1126/science.aad2545	Iceman Stomach corpus, content II 1054	ENA	PRJEB11511	unspecified	double	AmpliTaq Gold DNA	none	Unknown	Illumina HiSeq 2000	PAIRED	WGS	237328	ERR1094779	ftp.sra.ebi.ac.uk/vol1/fastq/ERR109/009/ERR1094779/ERR1094779_1.fastq.gz;ftp.sra.ebi.ac.uk/vol1/fastq/ERR109/009/ERR1094779/ERR1094779_2.fastq.gz	c6b3a2b956b18a9e6b3cf93a1e32c01b;b8262717919970562eb700d00210f119	15943170;16493333	10.1126/science.aad2545	Hauslabjoch	46.773	10.837	Italy	Homo sapiens	5300	10.1126/science.aad2545	gut	digestive tract contents	ERS942267,ERS942277
ERS942266	Maixner2016	2016	10.1126/science.aad2545	Iceman Stomach corpus, content I 1054	ENA	PRJEB11511	unspecified	double	AmpliTaq Gold DNA	none	Unknown	Illumina HiSeq 2000	PAIRED	WGS	294435	ERR1094778	ftp.sra.ebi.ac.uk/vol1/fastq/ERR109/008/ERR1094778/ERR1094778_1.fastq.gz;ftp.sra.ebi.ac.uk/vol1/fastq/ERR109/008/ERR1094778/ERR1094778_2.fastq.gz	3ddfcf48d080d9ddc311a7fa5ac3c321;723002543630cfbb81ede88ffa7fb6ab	19217293;19737362	10.1126/science.aad2545	Hauslabjoch	46.773	10.837	Italy	Homo sapiens	5300	10.1126/science.aad2545	gut	digestive tract contents	ERS942275,ERS942266
ERS6299593	Maixner2021	2021	10.1016/j.cub.2021.09.031	2612	ENA	PRJEB44507	2613-60-137_S21	single	Unknown	none	Unknown	Illumina MiSeq	PAIRED	WGS	1075088	ERR5766181	ftp.sra.ebi.ac.uk/vol1/fastq/ERR576/001/ERR5766181/ERR5766181_1.fastq.gz;ftp.sra.ebi.ac.uk/vol1/fastq/ERR576/001/ERR5766181/ERR5766181_2.fastq.gz	57fc575d32db14f1d5c1ed7f6a106e91;4f57b9d978b538c721b98d7789f6fc19	51852071;56288763	10.1016/j.cub.2021.09.031	Edlersbergwerk - oben, Hallstatt	47.56	13.63	Austria	Homo sapiens	150	10.1016/j.cub.2021.09.031	gut	palaeofaeces	ERS6299593
ERS6299593	Maixner2021	2021	10.1016/j.cub.2021.09.031	2612	ENA	PRJEB44507	2612-57-136_S20	single	Unknown	none	Unknown	Illumina MiSeq	PAIRED	WGS	1264120	ERR5766176	ftp.sra.ebi.ac.uk/vol1/fastq/ERR576/006/ERR5766176/ERR5766176_1.fastq.gz;ftp.sra.ebi.ac.uk/vol1/fastq/ERR576/006/ERR5766176/ERR5766176_2.fastq.gz	bf159f6df033191b3a61ae5ef4713e8e;77b759d6d991dd4dfd33d76e9ceab86a	60596160;67298047	10.1016/j.cub.2021.09.031	Edlersbergwerk - oben, Hallstatt	47.56	13.63	Austria	Homo sapiens	150	10.1016/j.cub.2021.09.031	gut	palaeofaeces	ERS6299593
ERS6299592	Maixner2021	2021	10.1016/j.cub.2021.09.031	2611	ENA	PRJEB44507	2611R-68-144_S22	single	Unknown	none	Unknown	Illumina MiSeq	PAIRED	WGS	1575754	ERR5766174	ftp.sra.ebi.ac.uk/vol1/fastq/ERR576/004/ERR5766174/ERR5766174_1.fastq.gz;ftp.sra.ebi.ac.uk/vol1/fastq/ERR576/004/ERR5766174/ERR5766174_2.fastq.gz	858355649e9c95e44b22aa5b7e90977f;c0401b9d86f0368a5de150a0aa12dc57	71020141;76483752	10.1016/j.cub.2021.09.031	Josefstollen-Querschlag, Hallstatt	47.56	13.63	Austria	Homo sapiens	2500	10.1016/j.cub.2021.09.031	gut	palaeofaeces	ERS6299592
ERS6299593	Maixner2021	2021	10.1016/j.cub.2021.09.031	2612	ENA	PRJEB44507	2612RW-76-147_S25	single	Unknown	none	Unknown	Illumina MiSeq	PAIRED	WGS	1603064	ERR5766180	ftp.sra.ebi.ac.uk/vol1/fastq/ERR576/000/ERR5766180/ERR5766180_1.fastq.gz;ftp.sra.ebi.ac.uk/vol1/fastq/ERR576/000/ERR5766180/ERR5766180_2.fastq.gz	022bb28da460e66590e974b4135bdd2e;f88acec67b648e0d5bfa1b3229fec7c8	74375931;77621627	10.1016/j.cub.2021.09.031	Edlersbergwerk - oben, Hallstatt	47.56	13.63	Austria	Homo sapiens	150	10.1016/j.cub.2021.09.031	gut	palaeofaeces	ERS6299593
ERS6299593	Maixner2021	2021	10.1016/j.cub.2021.09.031	2612	ENA	PRJEB44507	2612R-72-145_S24	single	Unknown	none	Unknown	Illumina MiSeq	PAIRED	WGS	1858404	ERR5766179	ftp.sra.ebi.ac.uk/vol1/fastq/ERR576/009/ERR5766179/ERR5766179_1.fastq.gz;ftp.sra.ebi.ac.uk/vol1/fastq/ERR576/009/ERR5766179/ERR5766179_2.fastq.gz	542787c645b0aeebe15c66cc926d3f69;0bc58d56be3c3d43766ad8b8c43354ee	86783041;98100690	10.1016/j.cub.2021.09.031	Edlersbergwerk - oben, Hallstatt	47.56	13.63	Austria	Homo sapiens	150	10.1016/j.cub.2021.09.031	gut	palaeofaeces	ERS6299593
ERS6299591	Maixner2021	2021	10.1016/j.cub.2021.09.031	2610	ENA	PRJEB44507	2610-66-142_S18	single	Unknown	none	Unknown	Illumina MiSeq	PAIRED	WGS	1918168	ERR5766168	ftp.sra.ebi.ac.uk/vol1/fastq/ERR576/008/ERR5766168/ERR5766168_1.fastq.gz;ftp.sra.ebi.ac.uk/vol1/fastq/ERR576/008/ERR5766168/ERR5766168_2.fastq.gz	60e00d5693db67a3e3df801bb7510847;29b16295aa259e35513575172f5a4db1	86924236;100734798	10.1016/j.cub.2021.09.031	Tuschwerk, Hallstatt	47.56	13.63	Austria	Homo sapiens	3000	10.1016/j.cub.2021.09.031	gut	palaeofaeces	ERS6299591
ERS6299590	Maixner2021	2021	10.1016/j.cub.2021.09.031	2604	ENA	PRJEB44507	2604-31-130_S12	single	Unknown	none	Unknown	Illumina MiSeq	PAIRED	WGS	2004080	ERR5766165	ftp.sra.ebi.ac.uk/vol1/fastq/ERR576/005/ERR5766165/ERR5766165_1.fastq.gz;ftp.sra.ebi.ac.uk/vol1/fastq/ERR576/005/ERR5766165/ERR5766165_2.fastq.gz	5239dc2ea9ad0339ca556255bae48c2e;7bc90b4f380d6c8b3917293f665a62b4	92818657;98611542	10.1016/j.cub.2021.09.031	Kernverwässerungswerk, Hallstatt	47.56	13.63	Austria	Homo sapiens	2500	10.1016/j.cub.2021.09.031	gut	palaeofaeces	ERS6299590
ERS6299592	Maixner2021	2021	10.1016/j.cub.2021.09.031	2611	ENA	PRJEB44507	2611RW-73-146_S23	single	Unknown	none	Unknown	Illumina MiSeq	PAIRED	WGS	2270178	ERR5766175	ftp.sra.ebi.ac.uk/vol1/fastq/ERR576/005/ERR5766175/ERR5766175_1.fastq.gz;ftp.sra.ebi.ac.uk/vol1/fastq/ERR576/005/ERR5766175/ERR5766175_2.fastq.gz	f71dbc9720d6438ff3a6842132561ca3;1ec6263673b3b623668b538f7cc546e2	106361305;120454720	10.1016/j.cub.2021.09.031	Josefstollen-Querschlag, Hallstatt	47.56	13.63	Austria	Homo sapiens	2500	10.1016/j.cub.2021.09.031	gut	palaeofaeces	ERS6299592
ERS6299592	Maixner2021	2021	10.1016/j.cub.2021.09.031	2611	ENA	PRJEB44507	2611-45-135_S19	single	Unknown	none	Unknown	Illumina MiSeq	PAIRED	WGS	3242894	ERR5766171	ftp.sra.ebi.ac.uk/vol1/fastq/ERR576/001/ERR5766171/ERR5766171_1.fastq.gz;ftp.sra.ebi.ac.uk/vol1/fastq/ERR576/001/ERR5766171/ERR5766171_2.fastq.gz	28490d7562dc142ae314ced23689e1a5;c42ea80f2600fc2acb790a049b3df6f1	146490907;159042910	10.1016/j.cub.2021.09.031	Josefstollen-Querschlag, Hallstatt	47.56	13.63	Austria	Homo sapiens	2500	10.1016/j.cub.2021.09.031	gut	palaeofaeces	ERS6299592
ERS6299591	Maixner2021	2021	10.1016/j.cub.2021.09.031	2610	ENA	PRJEB44507	2610_66_142	single	Unknown	none	Unknown	HiSeq X Ten	PAIRED	WGS	5786832	ERR5766170	ftp.sra.ebi.ac.uk/vol1/fastq/ERR576/000/ERR5766170/ERR5766170_1.fastq.gz;ftp.sra.ebi.ac.uk/vol1/fastq/ERR576/000/ERR5766170/ERR5766170_2.fastq.gz	f23235d44c32691e4897e36cf636c466;292271f8e66c4fff0960ccd927a7f3d8	212918262;239319141	10.1016/j.cub.2021.09.031	Tuschwerk, Hallstatt	47.56	13.63	Austria	Homo sapiens	3000	10.1016/j.cub.2021.09.031	gut	palaeofaeces	ERS6299591
ERS4044040	Hagan2019	2019	10.1002/ajpa.23978	Zape5	ENA	PRJEB33577	Zape5B_MoBio	double	KAPA HiFi Uracil+	none	Unknown	Illumina HiSeq 2500	PAIRED	WGS	6805768	ERR3678611	ftp.sra.ebi.ac.uk/vol1/fastq/ERR367/001/ERR3678611/ERR3678611_1.fastq.gz;ftp.sra.ebi.ac.uk/vol1/fastq/ERR367/001/ERR3678611/ERR3678611_2.fastq.gz	dd75fd1da5251ea2999fbd050444d7cc;a1bba848a41d8eceab560daeb714c731	249784772;252762090	10.1002/ajpa.23978	Cueva de los Muertos Chiquitos (Zape)	25.771	-105.786	Mexico	Homo sapiens	1300	10.2307/277801	gut	palaeofaeces	ERS4044025,ERS4044028,ERS4044033,ERS4044034,ERS4044036,ERS4044038,ERS4044040,ERS4044044,ERS4044046,ERS4044048
ERS4044036	Hagan2019	2019	10.1002/ajpa.23978	Zape5	ENA	PRJEB33577	Zape5B_PCMinE	double	KAPA HiFi Uracil+	none	Unknown	Illumina HiSeq 2500	PAIRED	WGS	6882345	ERR3678607	ftp.sra.ebi.ac.uk/vol1/fastq/ERR367/007/ERR3678607/ERR3678607_1.fastq.gz;ftp.sra.ebi.ac.uk/vol1/fastq/ERR367/007/ERR3678607/ERR3678607_2.fastq.gz	4c8534d7da81e0a6e2fcdf377b13164d;3c269f38943340aee11a12a5b8de0b31	303685566;311233763	10.1002/ajpa.23978	Cueva de los Muertos Chiquitos (Zape)	25.771	-105.786	Mexico	Homo sapiens	1300	10.2307/277801	gut	palaeofaeces	ERS4044025,ERS4044028,ERS4044033,ERS4044034,ERS4044036,ERS4044038,ERS4044040,ERS4044044,ERS4044046,ERS4044048
ERS4044028	Hagan2019	2019	10.1002/ajpa.23978	Zape5	ENA	PRJEB33577	Zape5A_PCMinE	double	KAPA HiFi Uracil+	none	Unknown	Illumina HiSeq 2500	PAIRED	WGS	7064300	ERR3678599	ftp.sra.ebi.ac.uk/vol1/fastq/ERR367/009/ERR3678599/ERR3678599_1.fastq.gz;ftp.sra.ebi.ac.uk/vol1/fastq/ERR367/009/ERR3678599/ERR3678599_2.fastq.gz	ee3554bdfaccf3c0fd9ae3d45e391ba4;eabc106f2a4b42eda94c6672d5b431a4	314447175;324706813	10.1002/ajpa.23978	Cueva de los Muertos Chiquitos (Zape)	25.771	-105.786	Mexico	Homo sapiens	1300	10.2307/277801	gut	palaeofaeces	ERS4044025,ERS4044028,ERS4044033,ERS4044034,ERS4044036,ERS4044038,ERS4044040,ERS4044044,ERS4044046,ERS4044048
ERS4044031	Hagan2019	2019	10.1002/ajpa.23978	Zape28	ENA	PRJEB33577	Zape28B_MoBioMin	double	KAPA HiFi Uracil+	none	Unknown	Illumina HiSeq 2500	PAIRED	WGS	7416592	ERR3678602	ftp.sra.ebi.ac.uk/vol1/fastq/ERR367/002/ERR3678602/ERR3678602_1.fastq.gz;ftp.sra.ebi.ac.uk/vol1/fastq/ERR367/002/ERR3678602/ERR3678602_2.fastq.gz	b3a4a1fdd9686f72437992533f38590f;5cc02e6b89ff7f06a7305d4c9a205307	277065473;280159083	10.1002/ajpa.23978	Cueva de los Muertos Chiquitos (Zape)	25.771	-105.786	Mexico	Homo sapiens	1300	10.2307/277801	gut	palaeofaeces	ERS4044024,ERS4044027,ERS4044031,ERS4044032,ERS4044035,ERS4044042,ERS4044045,ERS4044051,ERS4044054,ERS4044056
ERS4044027	Hagan2019	2019	10.1002/ajpa.23978	Zape28	ENA	PRJEB33577	Zape28B_MinE2X	double	KAPA HiFi Uracil+	none	Unknown	Illumina HiSeq 2500	PAIRED	WGS	7782746	ERR3678598	ftp.sra.ebi.ac.uk/vol1/fastq/ERR367/008/ERR3678598/ERR3678598_1.fastq.gz;ftp.sra.ebi.ac.uk/vol1/fastq/ERR367/008/ERR3678598/ERR3678598_2.fastq.gz	ae966419e5bb58f0675d76c222278844;e6a32c92bdc3e958b481e7e391aaa20d	288728505;289901165	10.1002/ajpa.23978	Cueva de los Muertos Chiquitos (Zape)	25.771	-105.786	Mexico	Homo sapiens	1300	10.2307/277801	gut	palaeofaeces	ERS4044024,ERS4044027,ERS4044031,ERS4044032,ERS4044035,ERS4044042,ERS4044045,ERS4044051,ERS4044054,ERS4044056
ERS4044038	Hagan2019	2019	10.1002/ajpa.23978	Zape5	ENA	PRJEB33577	Zape5A_MinE2X	double	KAPA HiFi Uracil+	none	Unknown	Illumina HiSeq 2500	PAIRED	WGS	8321042	ERR3678609	ftp.sra.ebi.ac.uk/vol1/fastq/ERR367/009/ERR3678609/ERR3678609_1.fastq.gz;ftp.sra.ebi.ac.uk/vol1/fastq/ERR367/009/ERR3678609/ERR3678609_2.fastq.gz	6a75acdeaf5a516bc625faf58126c542;8a3706df98ec00f3977ebc07c0db6781	363609358;370242134	10.1002/ajpa.23978	Cueva de los Muertos Chiquitos (Zape)	25.771	-105.786	Mexico	Homo sapiens	1300	10.2307/277801	gut	palaeofaeces	ERS4044025,ERS4044028,ERS4044033,ERS4044034,ERS4044036,ERS4044038,ERS4044040,ERS4044044,ERS4044046,ERS4044048
ERS4044046	Hagan2019	2019	10.1002/ajpa.23978	Zape5	ENA	PRJEB33577	Zape5B_MinE2X	double	KAPA HiFi Uracil+	none	Unknown	Illumina HiSeq 2500	PAIRED	WGS	8524592	ERR3678617	ftp.sra.ebi.ac.uk/vol1/fastq/ERR367/007/ERR3678617/ERR3678617_1.fastq.gz;ftp.sra.ebi.ac.uk/vol1/fastq/ERR367/007/ERR3678617/ERR3678617_2.fastq.gz	eb9bbb9f134b50e3f32c8c934890eb11;432bd110028501aab049542098580265	360065376;364812795	10.1002/ajpa.23978	Cueva de los Muertos Chiquitos (Zape)	25.771	-105.786	Mexico	Homo sapiens	1300	10.2307/277801	gut	palaeofaeces	ERS4044025,ERS4044028,ERS4044033,ERS4044034,ERS4044036,ERS4044038,ERS4044040,ERS4044044,ERS4044046,ERS4044048
ERS4044044	Hagan2019	2019	10.1002/ajpa.23978	Zape5	ENA	PRJEB33577	Zape5A_MoBio	double	KAPA HiFi Uracil+	none	Unknown	Illumina HiSeq 2500	PAIRED	WGS	8836605	ERR3678615	ftp.sra.ebi.ac.uk/vol1/fastq/ERR367/005/ERR3678615/ERR3678615_1.fastq.gz;ftp.sra.ebi.ac.uk/vol1/fastq/ERR367/005/ERR3678615/ERR3678615_2.fastq.gz	a3b37b7141990481a04789af12ea8512;bb9c7b327bc166116ef14ff08832df05	333072989;336312271	10.1002/ajpa.23978	Cueva de los Muertos Chiquitos (Zape)	25.771	-105.786	Mexico	Homo sapiens	1300	10.2307/277801	gut	palaeofaeces	ERS4044025,ERS4044028,ERS4044033,ERS4044034,ERS4044036,ERS4044038,ERS4044040,ERS4044044,ERS4044046,ERS4044048
ERS942269	Maixner2016	2016	10.1126/science.aad2545	Iceman Stomach corpus, surface 1054	ENA	PRJEB11511	unspecified	double	AmpliTaq Gold DNA	none	Unknown	Illumina HiSeq 2000	PAIRED	WGS	9410725	ERR1094781	ftp.sra.ebi.ac.uk/vol1/fastq/ERR109/001/ERR1094781/ERR1094781_1.fastq.gz;ftp.sra.ebi.ac.uk/vol1/fastq/ERR109/001/ERR1094781/ERR1094781_2.fastq.gz	d4fe78eed70163576d3f20fead39177c;8d24ef6f61b739191ff845763b9bc8db	611468550;626024052	10.1126/science.aad2545	Hauslabjoch	46.773	10.837	Italy	Homo sapiens	5300	10.1126/science.aad2545	gut	digestive tract contents	ERS942270,ERS942274,ERS942269
ERS4181285	Borry2020	2020	10.7717/peerj.9001	Zape 27	ENA	PRJEB35362	Z3	double	Phusion HS II DNA	none	Unknown	Illumina HiSeq 2000	PAIRED	WGS	9800269	ERR3761408	ftp.sra.ebi.ac.uk/vol1/fastq/ERR376/008/ERR3761408/ERR3761408_1.fastq.gz;ftp.sra.ebi.ac.uk/vol1/fastq/ERR376/008/ERR3761408/ERR3761408_2.fastq.gz	a7412c6dcc9cdcaed6c238f0cf6ff48f;5c5de570a6037bc3a968259593f628df	683271577;678995348	10.7717/peerj.9001	Cueva de los Muertos Chiquitos (Zape)	25.771	-105.786	Mexico	Homo sapiens	1300	10.2307/277801	gut	palaeofaeces	ERS4181285
ERS4044051	Hagan2019	2019	10.1002/ajpa.23978	Zape28	ENA	PRJEB33577	Zape28B_PCMinE	double	KAPA HiFi Uracil+	none	Unknown	Illumina HiSeq 2500	PAIRED	WGS	9936692	ERR3678622	ftp.sra.ebi.ac.uk/vol1/fastq/ERR367/002/ERR3678622/ERR3678622_1.fastq.gz;ftp.sra.ebi.ac.uk/vol1/fastq/ERR367/002/ERR3678622/ERR3678622_2.fastq.gz	ea908e8df4d6652e4bb958733be35516;1edb7d2f19a6e1fb5b3c45ca2303ac36	389674185;400224741	10.1002/ajpa.23978	Cueva de los Muertos Chiquitos (Zape)	25.771	-105.786	Mexico	Homo sapiens	1300	10.2307/277801	gut	palaeofaeces	ERS4044024,ERS4044027,ERS4044031,ERS4044032,ERS4044035,ERS4044042,ERS4044045,ERS4044051,ERS4044054,ERS4044056
ERS4181283	Borry2020	2020	10.7717/peerj.9001	Zape 23	ENA	PRJEB35362	Zape_23_ACACGGTT-ACCGACAA	double	Phusion HS II DNA	none	Unknown	Illumina HiSeq 2000	PAIRED	WGS	10051093	ERR3761410	ftp.sra.ebi.ac.uk/vol1/fastq/ERR376/000/ERR3761410/ERR3761410_1.fastq.gz;ftp.sra.ebi.ac.uk/vol1/fastq/ERR376/000/ERR3761410/ERR3761410_2.fastq.gz	c171103c36d9e62608d6c228f79d588f;3d0e1f25d2b84738440aaa3d40947576	473639718;505320549	10.7717/peerj.9001	Cueva de los Muertos Chiquitos (Zape)	25.771	-105.786	Mexico	Homo sapiens	1300	10.2307/277801	gut	palaeofaeces	ERS4181283
ERS4044042	Hagan2019	2019	10.1002/ajpa.23978	Zape28	ENA	PRJEB33577	Zape28B_MoBio	double	KAPA HiFi Uracil+	none	Unknown	Illumina HiSeq 2500	PAIRED	WGS	10117801	ERR3678613	ftp.sra.ebi.ac.uk/vol1/fastq/ERR367/003/ERR3678613/ERR3678613_1.fastq.gz;ftp.sra.ebi.ac.uk/vol1/fastq/ERR367/003/ERR3678613/ERR3678613_2.fastq.gz	9fac3666555fe51e2be342ef87d3226f;31d88c8a692fff461d5f772e70e109ec	422266124;432009066	10.1002/ajpa.23978	Cueva de los Muertos Chiquitos (Zape)	25.771	-105.786	Mexico	Homo sapiens	1300	10.2307/277801	gut	palaeofaeces	ERS4044024,ERS4044027,ERS4044031,ERS4044032,ERS4044035,ERS4044042,ERS4044045,ERS4044051,ERS4044054,ERS4044056
ERS4044025	Hagan2019	2019	10.1002/ajpa.23978	Zape5	ENA	PRJEB33577	Zape5B_MinE	double	KAPA HiFi Uracil+	none	Unknown	Illumina HiSeq 2500	PAIRED	WGS	10353438	ERR3678596	ftp.sra.ebi.ac.uk/vol1/fastq/ERR367/006/ERR3678596/ERR3678596_1.fastq.gz;ftp.sra.ebi.ac.uk/vol1/fastq/ERR367/006/ERR3678596/ERR3678596_2.fastq.gz	ccc43b290ab90b7e83af3ce9de81e1d2;3d7eb9d81d12d9d5f60506050be09809	443172489;451515299	10.1002/ajpa.23978	Cueva de los Muertos Chiquitos (Zape)	25.771	-105.786	Mexico	Homo sapiens	1300	10.2307/277801	gut	palaeofaeces	ERS4044025,ERS4044028,ERS4044033,ERS4044034,ERS4044036,ERS4044038,ERS4044040,ERS4044044,ERS4044046,ERS4044048
ERS4044034	Hagan2019	2019	10.1002/ajpa.23978	Zape5	ENA	PRJEB33577	Zape5A_MinE	double	KAPA HiFi Uracil+	none	Unknown	Illumina HiSeq 2500	PAIRED	WGS	10569418	ERR3678605	ftp.sra.ebi.ac.uk/vol1/fastq/ERR367/005/ERR3678605/ERR3678605_1.fastq.gz;ftp.sra.ebi.ac.uk/vol1/fastq/ERR367/005/ERR3678605/ERR3678605_2.fastq.gz	39099a0b6b1c3c86c1c1b155f29df34f;5d9152606c80e76854c51cec4724c2c3	466716705;479934985	10.1002/ajpa.23978	Cueva de los Muertos Chiquitos (Zape)	25.771	-105.786	Mexico	Homo sapiens	1300	10.2307/277801	gut	palaeofaeces	ERS4044025,ERS4044028,ERS4044033,ERS4044034,ERS4044036,ERS4044038,ERS4044040,ERS4044044,ERS4044046,ERS4044048
ERS4181285	Borry2020	2020	10.7717/peerj.9001	Zape 27	ENA	PRJEB35362	Z9C	double	Phusion HS II DNA	none	Unknown	Illumina HiSeq 2000	PAIRED	WGS	10589492	ERR3761409	ftp.sra.ebi.ac.uk/vol1/fastq/ERR376/009/ERR3761409/ERR3761409_1.fastq.gz;ftp.sra.ebi.ac.uk/vol1/fastq/ERR376/009/ERR3761409/ERR3761409_2.fastq.gz	2bd19dc135f2b3c8ff5af5db57ade6d3;22fda3175bc754a6146e0b82a093f4a0	787691454;767864968	10.7717/peerj.9001	Cueva de los Muertos Chiquitos (Zape)	25.771	-105.786	Mexico	Homo sapiens	1300	10.2307/277801	gut	palaeofaeces	ERS4181285
ERS4044054	Hagan2019	2019	10.1002/ajpa.23978	Zape28	ENA	PRJEB33577	Zape28A_MinE2X	double	KAPA HiFi Uracil+	none	Unknown	Illumina HiSeq 2500	PAIRED	WGS	11324602	ERR3678625	ftp.sra.ebi.ac.uk/vol1/fastq/ERR367/005/ERR3678625/ERR3678625_1.fastq.gz;ftp.sra.ebi.ac.uk/vol1/fastq/ERR367/005/ERR3678625/ERR3678625_2.fastq.gz	41cb67ab0c4778f7cd76381cc281a314;3964cf9a4950f6ade6003abab248d95d	394901518;398678265	10.1002/ajpa.23978	Cueva de los Muertos Chiquitos (Zape)	25.771	-105.786	Mexico	Homo sapiens	1300	10.2307/277801	gut	palaeofaeces	ERS4044024,ERS4044027,ERS4044031,ERS4044032,ERS4044035,ERS4044042,ERS4044045,ERS4044051,ERS4044054,ERS4044056
ERS942268	Maixner2016	2016	10.1126/science.aad2545	Iceman Stomach antrum, content 1051	ENA	PRJEB11511	unspecified	double	AmpliTaq Gold DNA	none	Unknown	Illumina HiSeq 2000	PAIRED	WGS	11934198	ERR1094780	ftp.sra.ebi.ac.uk/vol1/fastq/ERR109/000/ERR1094780/ERR1094780_1.fastq.gz;ftp.sra.ebi.ac.uk/vol1/fastq/ERR109/000/ERR1094780/ERR1094780_2.fastq.gz	09cc0693c163f3c306c6861cefe2a4b3;c13f8482be40dd93dabb7e1c5bccedab	717937541;729522678	10.1126/science.aad2545	Hauslabjoch	46.773	10.837	Italy	Homo sapiens	5300	10.1126/science.aad2545	gut	digestive tract contents	ERS942268,ERS942271
ERS942265	Maixner2016	2016	10.1126/science.aad2545	Iceman Stomach antrum, surface 1051	ENA	PRJEB11511	unspecified	double	AmpliTaq Gold DNA	none	Unknown	Illumina HiSeq 2000	PAIRED	WGS	13227134	ERR1094777	ftp.sra.ebi.ac.uk/vol1/fastq/ERR109/007/ERR1094777/ERR1094777_1.fastq.gz;ftp.sra.ebi.ac.uk/vol1/fastq/ERR109/007/ERR1094777/ERR1094777_2.fastq.gz	9fade193957c867802accb7ed8822df3;88cc76f2e486932155fda76053b616ee	963225881;981225373	10.1126/science.aad2545	Hauslabjoch	46.773	10.837	Italy	Homo sapiens	5300	10.1126/science.aad2545	gut	digestive tract contents	ERS942265,ERS942273
ERS4044045	Hagan2019	2019	10.1002/ajpa.23978	Zape28	ENA	PRJEB33577	Zape28A_MoBioMin	double	KAPA HiFi Uracil+	none	Unknown	Illumina HiSeq 2500	PAIRED	WGS	14032087	ERR3678616	ftp.sra.ebi.ac.uk/vol1/fastq/ERR367/006/ERR3678616/ERR3678616_1.fastq.gz;ftp.sra.ebi.ac.uk/vol1/fastq/ERR367/006/ERR3678616/ERR3678616_2.fastq.gz	132cc886db14227d89f466e4792d5c6b;09e3f5a588b58af5eca9b72d164185fd	514577263;523704954	10.1002/ajpa.23978	Cueva de los Muertos Chiquitos (Zape)	25.771	-105.786	Mexico	Homo sapiens	1300	10.2307/277801	gut	palaeofaeces	ERS4044024,ERS4044027,ERS4044031,ERS4044032,ERS4044035,ERS4044042,ERS4044045,ERS4044051,ERS4044054,ERS4044056
ERS4044048	Hagan2019	2019	10.1002/ajpa.23978	Zape5	ENA	PRJEB33577	Zape5A_MoBioMin	double	KAPA HiFi Uracil+	none	Unknown	Illumina HiSeq 2500	PAIRED	WGS	14229667	ERR3678619	ftp.sra.ebi.ac.uk/vol1/fastq/ERR367/009/ERR3678619/ERR3678619_1.fastq.gz;ftp.sra.ebi.ac.uk/vol1/fastq/ERR367/009/ERR3678619/ERR3678619_2.fastq.gz	012e28cc5408be38be78a5b1ff6f5f70;5bb2ea157e44e1c81704d6a4c2d8cf31	566742917;577230729	10.1002/ajpa.23978	Cueva de los Muertos Chiquitos (Zape)	25.771	-105.786	Mexico	Homo sapiens	1300	10.2307/277801	gut	palaeofaeces	ERS4044025,ERS4044028,ERS4044033,ERS4044034,ERS4044036,ERS4044038,ERS4044040,ERS4044044,ERS4044046,ERS4044048
ERS4044032	Hagan2019	2019	10.1002/ajpa.23978	Zape28	ENA	PRJEB33577	Zape28B_MinE	double	KAPA HiFi Uracil+	none	Unknown	Illumina HiSeq 2500	PAIRED	WGS	14634783	ERR3678603	ftp.sra.ebi.ac.uk/vol1/fastq/ERR367/003/ERR3678603/ERR3678603_1.fastq.gz;ftp.sra.ebi.ac.uk/vol1/fastq/ERR367/003/ERR3678603/ERR3678603_2.fastq.gz	b000cf11340aac9b70784556f4cdb9b7;8fc6669dea64de29a70a9677869a1ab2	525213609;529371024	10.1002/ajpa.23978	Cueva de los Muertos Chiquitos (Zape)	25.771	-105.786	Mexico	Homo sapiens	1300	10.2307/277801	gut	palaeofaeces	ERS4044024,ERS4044027,ERS4044031,ERS4044032,ERS4044035,ERS4044042,ERS4044045,ERS4044051,ERS4044054,ERS4044056
ERS942271	Maixner2016	2016	10.1126/science.aad2545	Iceman Stomach antrum, content 1051	ENA	PRJEB11511	unspecified	double	AmpliTaq Gold DNA	none	Unknown	Illumina HiSeq 2000	PAIRED	WGS	15176127	ERR1094783	ftp.sra.ebi.ac.uk/vol1/fastq/ERR109/003/ERR1094783/ERR1094783_1.fastq.gz;ftp.sra.ebi.ac.uk/vol1/fastq/ERR109/003/ERR1094783/ERR1094783_2.fastq.gz	1634a8b403b34691ad22b4fa5d53afe3;8d9ff469779df035a6764f14777bb8d5	1306669325;1342661167	10.1126/science.aad2545	Hauslabjoch	46.773	10.837	Italy	Homo sapiens	5300	10.1126/science.aad2545	gut	digestive tract contents	ERS942268,ERS942271
ERS942270	Maixner2016	2016	10.1126/science.aad2545	Iceman Stomach corpus, surface 1054	ENA	PRJEB11511	unspecified	double	AmpliTaq Gold DNA	none	Unknown	Illumina HiSeq 2000	PAIRED	WGS	15177460	ERR1094782	ftp.sra.ebi.ac.uk/vol1/fastq/ERR109/002/ERR1094782/ERR1094782_1.fastq.gz;ftp.sra.ebi.ac.uk/vol1/fastq/ERR109/002/ERR1094782/ERR1094782_2.fastq.gz	37bc35bb045144e3c49e1c8620c5c78f;97c2a4697839d16f026b5b30baa6e7a8	967029359;994344194	10.1126/science.aad2545	Hauslabjoch	46.773	10.837	Italy	Homo sapiens	5300	10.1126/science.aad2545	gut	digestive tract contents	ERS942270,ERS942274,ERS942269
ERS4044024	Hagan2019	2019	10.1002/ajpa.23978	Zape28	ENA	PRJEB33577	Zape28A_MinE	double	KAPA HiFi Uracil+	none	Unknown	Illumina HiSeq 2500	PAIRED	WGS	15304920	ERR3678595	ftp.sra.ebi.ac.uk/vol1/fastq/ERR367/005/ERR3678595/ERR3678595_1.fastq.gz;ftp.sra.ebi.ac.uk/vol1/fastq/ERR367/005/ERR3678595/ERR3678595_2.fastq.gz	8ad0506a4f443ce7c058ce8202ad8cd9;a2a396f11da3153e254de3fdf16b3a7c	584851724;596004973	10.1002/ajpa.23978	Cueva de los Muertos Chiquitos (Zape)	25.771	-105.786	Mexico	Homo sapiens	1300	10.2307/277801	gut	palaeofaeces	ERS4044024,ERS4044027,ERS4044031,ERS4044032,ERS4044035,ERS4044042,ERS4044045,ERS4044051,ERS4044054,ERS4044056
ERS4044035	Hagan2019	2019	10.1002/ajpa.23978	Zape28	ENA	PRJEB33577	Zape28A_MoBio	double	KAPA HiFi Uracil+	none	Unknown	Illumina HiSeq 2500	PAIRED	WGS	16639508	ERR3678606	ftp.sra.ebi.ac.uk/vol1/fastq/ERR367/006/ERR3678606/ERR3678606_1.fastq.gz;ftp.sra.ebi.ac.uk/vol1/fastq/ERR367/006/ERR3678606/ERR3678606_2.fastq.gz	fa7ca43e9e4c475be2392b12b21568a7;93d7eb34a84d6372ed18e0149e0e4962	578124974;581437722	10.1002/ajpa.23978	Cueva de los Muertos Chiquitos (Zape)	25.771	-105.786	Mexico	Homo sapiens	1300	10.2307/277801	gut	palaeofaeces	ERS4044024,ERS4044027,ERS4044031,ERS4044032,ERS4044035,ERS4044042,ERS4044045,ERS4044051,ERS4044054,ERS4044056
ERS942272	Maixner2016	2016	10.1126/science.aad2545	Iceman Small intestine 1063	ENA	PRJEB11511	unspecified	double	AmpliTaq Gold DNA	none	Unknown	Illumina HiSeq 2000	PAIRED	WGS	20871329	ERR1094784	ftp.sra.ebi.ac.uk/vol1/fastq/ERR109/004/ERR1094784/ERR1094784_1.fastq.gz;ftp.sra.ebi.ac.uk/vol1/fastq/ERR109/004/ERR1094784/ERR1094784_2.fastq.gz	a0a27714cf273c2af218ae7e84cb765a;42068f47a62ae52ef2d94fcdea1173d4	1734887058;1769681767	10.1126/science.aad2545	Hauslabjoch	46.773	10.837	Italy	Homo sapiens	5300	10.1126/science.aad2545	gut	digestive tract contents	ERS942272
ERS942274	Maixner2016	2016	10.1126/science.aad2545	Iceman Stomach corpus, surface 1054	ENA	PRJEB11511	unspecified	double	AmpliTaq Gold DNA	none	Unknown	Illumina HiSeq 2000	PAIRED	WGS	21623712	ERR1094786	ftp.sra.ebi.ac.uk/vol1/fastq/ERR109/006/ERR1094786/ERR1094786_1.fastq.gz;ftp.sra.ebi.ac.uk/vol1/fastq/ERR109/006/ERR1094786/ERR1094786_2.fastq.gz	1ad039bed5fb2e451e1fc7fa09e5eda5;4ede837c863e3aea318c7de35707ad79	1856108274;1891725518	10.1126/science.aad2545	Hauslabjoch	46.773	10.837	Italy	Homo sapiens	5300	10.1126/science.aad2545	gut	digestive tract contents	ERS942270,ERS942274,ERS942269
ERS4044033	Hagan2019	2019	10.1002/ajpa.23978	Zape5	ENA	PRJEB33577	Zape5B_MoBioMin	double	KAPA HiFi Uracil+	none	Unknown	Illumina HiSeq 2500	PAIRED	WGS	23118425	ERR3678604	ftp.sra.ebi.ac.uk/vol1/fastq/ERR367/004/ERR3678604/ERR3678604_1.fastq.gz;ftp.sra.ebi.ac.uk/vol1/fastq/ERR367/004/ERR3678604/ERR3678604_2.fastq.gz	2d916b3becc41e23caf784311e152723;e13b8120631117ba7f750994523da7df	964954167;986212508	10.1002/ajpa.23978	Cueva de los Muertos Chiquitos (Zape)	25.771	-105.786	Mexico	Homo sapiens	1300	10.2307/277801	gut	palaeofaeces	ERS4044025,ERS4044028,ERS4044033,ERS4044034,ERS4044036,ERS4044038,ERS4044040,ERS4044044,ERS4044046,ERS4044048
ERS4181286	Borry2020	2020	10.7717/peerj.9001	Zape 29	ENA	PRJEB35362	Zape_29_Redo_CGTTGCAA-CACAGACT	double	Phusion HS II DNA	none	Unknown	Illumina HiSeq 2000	PAIRED	WGS	23360146	ERR3761412	ftp.sra.ebi.ac.uk/vol1/fastq/ERR376/002/ERR3761412/ERR3761412_1.fastq.gz;ftp.sra.ebi.ac.uk/vol1/fastq/ERR376/002/ERR3761412/ERR3761412_2.fastq.gz	fb6fa8b379c294de9178fb4992adbcbe;7931e1dd3eaf7308369b0906b3ea306a	1258797148;1362905994	10.7717/peerj.9001	Cueva de los Muertos Chiquitos (Zape)	25.771	-105.786	Mexico	Homo sapiens	1300	10.2307/277801	gut	palaeofaeces	ERS4181286
ERS942275	Maixner2016	2016	10.1126/science.aad2545	Iceman Stomach corpus, content I 1054	ENA	PRJEB11511	unspecified	double	AmpliTaq Gold DNA	none	Unknown	Illumina HiSeq 2000	PAIRED	WGS	24398268	ERR1094787	ftp.sra.ebi.ac.uk/vol1/fastq/ERR109/007/ERR1094787/ERR1094787_1.fastq.gz;ftp.sra.ebi.ac.uk/vol1/fastq/ERR109/007/ERR1094787/ERR1094787_2.fastq.gz	15b228f1f6e816d00b165e9b8677ed82;183ea7641cb8fc128b21c7011407eb52	2073374396;2104934249	10.1126/science.aad2545	Hauslabjoch	46.773	10.837	Italy	Homo sapiens	5300	10.1126/science.aad2545	gut	digestive tract contents	ERS942275,ERS942266
ERS4181284	Borry2020	2020	10.7717/peerj.9001	Zape 25	ENA	PRJEB35362	Zape_25_CTTACCTG-AGTGGCAA	double	Phusion HS II DNA	none	Unknown	Illumina HiSeq 2000	PAIRED	WGS	24892166	ERR3761411	ftp.sra.ebi.ac.uk/vol1/fastq/ERR376/001/ERR3761411/ERR3761411_1.fastq.gz;ftp.sra.ebi.ac.uk/vol1/fastq/ERR376/001/ERR3761411/ERR3761411_2.fastq.gz	f0ad153d82b12c2e896cebe9e5aa9602;89d6f210fea31f167daf309ff582c39d	1500529114;1643565567	10.7717/peerj.9001	Cueva de los Muertos Chiquitos (Zape)	25.771	-105.786	Mexico	Homo sapiens	1300	10.2307/277801	gut	palaeofaeces	ERS4181284
ERS4044056	Hagan2019	2019	10.1002/ajpa.23978	Zape28	ENA	PRJEB33577	Zape28A_PCMinE	double	KAPA HiFi Uracil+	none	Unknown	Illumina HiSeq 2500	PAIRED	WGS	25788839	ERR3678627	ftp.sra.ebi.ac.uk/vol1/fastq/ERR367/007/ERR3678627/ERR3678627_1.fastq.gz;ftp.sra.ebi.ac.uk/vol1/fastq/ERR367/007/ERR3678627/ERR3678627_2.fastq.gz	a66b0ec7aa54876760e748941647052e;77a591065965b0dea0b9bcc97351b5fc	991312154;1002799952	10.1002/ajpa.23978	Cueva de los Muertos Chiquitos (Zape)	25.771	-105.786	Mexico	Homo sapiens	1300	10.2307/277801	gut	palaeofaeces	ERS4044024,ERS4044027,ERS4044031,ERS4044032,ERS4044035,ERS4044042,ERS4044045,ERS4044051,ERS4044054,ERS4044056
ERS4181287	Borry2020	2020	10.7717/peerj.9001	Zape 31	ENA	PRJEB35362	Zape_31_TCACGTTC-CGACACTT	double	Phusion HS II DNA	none	Unknown	Illumina HiSeq 2000	PAIRED	WGS	28133147	ERR3761413	ftp.sra.ebi.ac.uk/vol1/fastq/ERR376/003/ERR3761413/ERR3761413_1.fastq.gz;ftp.sra.ebi.ac.uk/vol1/fastq/ERR376/003/ERR3761413/ERR3761413_2.fastq.gz	8bdfccad9d722c5860512970a3fe7521;9adcb8f8971f90f8f45cb98cc1fd3377	1659311426;1809825571	10.7717/peerj.9001	Cueva de los Muertos Chiquitos (Zape)	25.771	-105.786	Mexico	Homo sapiens	1300	10.2307/277801	gut	palaeofaeces	ERS4181287
ERS942273	Maixner2016	2016	10.1126/science.aad2545	Iceman Stomach antrum, surface 1051	ENA	PRJEB11511	unspecified	double	AmpliTaq Gold DNA	none	Unknown	Illumina HiSeq 2000	PAIRED	WGS	31115751	ERR1094785	ftp.sra.ebi.ac.uk/vol1/fastq/ERR109/005/ERR1094785/ERR1094785_1.fastq.gz;ftp.sra.ebi.ac.uk/vol1/fastq/ERR109/005/ERR1094785/ERR1094785_2.fastq.gz	8a410006dbcdaa3ca87e958212310d48;98ed074d87002c0372df31565e4efd98	2632853759;2693047826	10.1126/science.aad2545	Hauslabjoch	46.773	10.837	Italy	Homo sapiens	5300	10.1126/science.aad2545	gut	digestive tract contents	ERS942265,ERS942273
ERS942276	Maixner2016	2016	10.1126/science.aad2545	Iceman Large intestine, lower part 225	ENA	PRJEB11511	unspecified	double	AmpliTaq Gold DNA	none	Unknown	Illumina HiSeq 2000	PAIRED	WGS	33452784	ERR1094788	ftp.sra.ebi.ac.uk/vol1/fastq/ERR109/008/ERR1094788/ERR1094788_1.fastq.gz;ftp.sra.ebi.ac.uk/vol1/fastq/ERR109/008/ERR1094788/ERR1094788_2.fastq.gz	4ef9983030d265f96f770aac240b16e4;3f678c48d82e637ef5dc64603337ccb2	2805332116;2813277772	10.1126/science.aad2545	Hauslabjoch	46.773	10.837	Italy	Homo sapiens	5300	10.1126/science.aad2545	gut	digestive tract contents	ERS942276
ERS942277	Maixner2016	2016	10.1126/science.aad2545	Iceman Stomach corpus, content II 1054	ENA	PRJEB11511	unspecified	double	AmpliTaq Gold DNA	none	Unknown	Illumina HiSeq 2000	PAIRED	WGS	35008351	ERR1094789	ftp.sra.ebi.ac.uk/vol1/fastq/ERR109/009/ERR1094789/ERR1094789_1.fastq.gz;ftp.sra.ebi.ac.uk/vol1/fastq/ERR109/009/ERR1094789/ERR1094789_2.fastq.gz	566daf81f25956cd289dd3b6b1cbd853;b49f4195caaf9e9c172c7e1f68e01761	2916091531;2985105539	10.1126/science.aad2545	Hauslabjoch	46.773	10.837	Italy	Homo sapiens	5300	10.1126/science.aad2545	gut	digestive tract contents	ERS942267,ERS942277
ERS3348202	Tett2019	2019	10.1016/j.chom.2019.08.018	Coprolite 19	ENA	PRJEB31971	2181a_100	double	AmpliTaq Gold DNA	none	Unknown	Illumina HiSeq 2500	PAIRED	WGS	48164912	ERR4670289	ftp.sra.ebi.ac.uk/vol1/fastq/ERR467/009/ERR4670289/ERR4670289_1.fastq.gz;ftp.sra.ebi.ac.uk/vol1/fastq/ERR467/009/ERR4670289/ERR4670289_2.fastq.gz	4edc225b2b7271f92ba7280f19d4fef2;633a2ae5fb7576455d914e691ef5d375	1326956118;1339707530	10.1016/j.chom.2019.08.018	Cueva de los Muertos Chiquitos (Zape)	25.771	-105.786	Mexico	Homo sapiens	1300	10.2307/277801	gut	palaeofaeces	ERS3348202
ERS3348201	Tett2019	2019	10.1016/j.chom.2019.08.018	Coprolite 16	ENA	PRJEB31971	2180a_115	double	AmpliTaq Gold DNA	none	Unknown	Illumina HiSeq 2500	PAIRED	WGS	49694580	ERR4670287	ftp.sra.ebi.ac.uk/vol1/fastq/ERR467/007/ERR4670287/ERR4670287_1.fastq.gz;ftp.sra.ebi.ac.uk/vol1/fastq/ERR467/007/ERR4670287/ERR4670287_2.fastq.gz	edfa1f02dbc7697adda2f199a204384d;ed929ab055c9a9a4684d821106064f1d	1419410730;1415118256	10.1016/j.chom.2019.08.018	Cueva de los Muertos Chiquitos (Zape)	25.771	-105.786	Mexico	Homo sapiens	1300	10.2307/277801	gut	palaeofaeces	ERS3348201
ERS942281	Maixner2016	2016	10.1126/science.aad2545	Iceman Large intestine, upper part I 1036	ENA	PRJEB11511	unspecified	double	AmpliTaq Gold DNA	none	Unknown	Illumina HiSeq 2500	PAIRED	WGS	60954954	ERR1094793	ftp.sra.ebi.ac.uk/vol1/fastq/ERR109/003/ERR1094793/ERR1094793_1.fastq.gz;ftp.sra.ebi.ac.uk/vol1/fastq/ERR109/003/ERR1094793/ERR1094793_2.fastq.gz	d195918dc21bd80fcbcf5e3055c9e1eb;efd29499b049aaaa338b81fc95ca9965	5116924426;5280303595	10.1126/science.aad2545	Hauslabjoch	46.773	10.837	Italy	Homo sapiens	5300	10.1126/science.aad2545	gut	digestive tract contents	ERS942281
ERS942282	Maixner2016	2016	10.1126/science.aad2545	Iceman Large intestine, upper part II 1036	ENA	PRJEB11511	unspecified	double	AmpliTaq Gold DNA	full-udg	Unknown	Illumina HiSeq 2500	PAIRED	WGS	63743693	ERR1094794	ftp.sra.ebi.ac.uk/vol1/fastq/ERR109/004/ERR1094794/ERR1094794_1.fastq.gz;ftp.sra.ebi.ac.uk/vol1/fastq/ERR109/004/ERR1094794/ERR1094794_2.fastq.gz	e66f62757a607246c7b69add6d8bf543;b1ddb80eac2e76489f86883b945f85a6	5352278174;5537792499	10.1126/science.aad2545	Hauslabjoch	46.773	10.837	Italy	Homo sapiens	5300	10.1126/science.aad2545	gut	digestive tract contents	ERS942282
ERS3348200	Tett2019	2019	10.1016/j.chom.2019.08.018	Coprolite 14	ENA	PRJEB31971	2179a_114	double	AmpliTaq Gold DNA	none	Unknown	Illumina HiSeq 2500	PAIRED	WGS	66729396	ERR4670285	ftp.sra.ebi.ac.uk/vol1/fastq/ERR467/005/ERR4670285/ERR4670285_1.fastq.gz;ftp.sra.ebi.ac.uk/vol1/fastq/ERR467/005/ERR4670285/ERR4670285_2.fastq.gz	2444705f2dbccfeb823d1a778b8c60a4;6384c6c2eae1a9c085d039dcd9facd3a	1901066268;1874871734	10.1016/j.chom.2019.08.018	Cueva de los Muertos Chiquitos (Zape)	25.771	-105.786	Mexico	Homo sapiens	1300	10.2307/277801	gut	palaeofaeces	ERS3348200
ERS6299593	Maixner2021	2021	10.1016/j.cub.2021.09.031	2612	ENA	PRJEB44507	2613_60_137	single	Unknown	none	Unknown	HiSeq X Ten	PAIRED	WGS	84192332	ERR5766183	ftp.sra.ebi.ac.uk/vol1/fastq/ERR576/003/ERR5766183/ERR5766183_1.fastq.gz;ftp.sra.ebi.ac.uk/vol1/fastq/ERR576/003/ERR5766183/ERR5766183_2.fastq.gz	43ac661c4e211ed6ee2940dcab8b13cb;88de66a85df92b0f2c2bb46096cd78b9	3128863954;3460789287	10.1016/j.cub.2021.09.031	Edlersbergwerk - oben, Hallstatt	47.56	13.63	Austria	Homo sapiens	150	10.1016/j.cub.2021.09.031	gut	palaeofaeces	ERS6299593
SRS5300659	Wibowo2021	2021	10.1038/s41586-021-03532-0	AW107 / AZ107	SRA	PRJNA561510	AZ107	double	Phusion Hot Start High-Fidelity DNA	none	Unknown	Illumina HiSeq 4000	PAIRED	WGS	108548593	SRR12557722	ftp.sra.ebi.ac.uk/vol1/fastq/SRR125/022/SRR12557722/SRR12557722_1.fastq.gz;ftp.sra.ebi.ac.uk/vol1/fastq/SRR125/022/SRR12557722/SRR12557722_2.fastq.gz	378387dee33204d5acbcbd31f68dee0d;4c9d431fef1628f0cc5508e8f54df8aa	7293203432;8161150819	10.1038/s41586-021-03532-0	Arid West Cave	37.5	-110	USA	Homo sapiens	1500	10.1038/s41586-021-03532-0	gut	palaeofaeces	SRS5300659
ERS6299590	Maixner2021	2021	10.1016/j.cub.2021.09.031	2604	ENA	PRJEB44507	2604_31_130_S1	single	Unknown	none	Unknown	Illumina HiSeq 2500	PAIRED	WGS	111050094	ERR5766166	ftp.sra.ebi.ac.uk/vol1/fastq/ERR576/006/ERR5766166/ERR5766166_1.fastq.gz;ftp.sra.ebi.ac.uk/vol1/fastq/ERR576/006/ERR5766166/ERR5766166_2.fastq.gz	aed2ca93916665fad684e2cd3593b0fb;ec8901f45b5f5a7481466efdcb9b3844	2902713347;3029984468	10.1016/j.cub.2021.09.031	Kernverwässerungswerk, Hallstatt	47.56	13.63	Austria	Homo sapiens	2500	10.1016/j.cub.2021.09.031	gut	palaeofaeces	ERS6299590
ERS6299591	Maixner2021	2021	10.1016/j.cub.2021.09.031	2610	ENA	PRJEB44507	2610_66_142_S2	single	Unknown	none	Unknown	Illumina HiSeq 2500	PAIRED	WGS	117159708	ERR5766169	ftp.sra.ebi.ac.uk/vol1/fastq/ERR576/009/ERR5766169/ERR5766169_1.fastq.gz;ftp.sra.ebi.ac.uk/vol1/fastq/ERR576/009/ERR5766169/ERR5766169_2.fastq.gz	9e37751ab71367bb0f267ae3aa78f91c;e133a526a6016e3a600ccb0e48de8eaf	3310836283;3478351421	10.1016/j.cub.2021.09.031	Tuschwerk, Hallstatt	47.56	13.63	Austria	Homo sapiens	3000	10.1016/j.cub.2021.09.031	gut	palaeofaeces	ERS6299591
ERS6299593	Maixner2021	2021	10.1016/j.cub.2021.09.031	2612	ENA	PRJEB44507	2612_57_136	single	Unknown	none	Unknown	HiSeq X Ten	PAIRED	WGS	123555284	ERR5766178	ftp.sra.ebi.ac.uk/vol1/fastq/ERR576/008/ERR5766178/ERR5766178_1.fastq.gz;ftp.sra.ebi.ac.uk/vol1/fastq/ERR576/008/ERR5766178/ERR5766178_2.fastq.gz	58ec946169499df30be80afe25788e6f;d0d7542875ab639f2ab89fda37c4f84b	4675100418;5281018967	10.1016/j.cub.2021.09.031	Edlersbergwerk - oben, Hallstatt	47.56	13.63	Austria	Homo sapiens	150	10.1016/j.cub.2021.09.031	gut	palaeofaeces	ERS6299593
SRS5300667	Wibowo2021	2021	10.1038/s41586-021-03532-0	AW110A/ AZ110A	SRA	PRJNA561510	AZ110A	double	Phusion Hot Start High-Fidelity DNA	none	Unknown	Illumina HiSeq 4000	PAIRED	WGS	124607641	SRR12557707	ftp.sra.ebi.ac.uk/vol1/fastq/SRR125/007/SRR12557707/SRR12557707_1.fastq.gz;ftp.sra.ebi.ac.uk/vol1/fastq/SRR125/007/SRR12557707/SRR12557707_2.fastq.gz	ba13bd0723f26fdb1494256a0f07837e;81b0f2a3c5776a492bf4a5e8a44045d9	7280024783;7987606359	10.1038/s41586-021-03532-0	Arid West Cave	37.5	-110	USA	Homo sapiens	1400	10.1038/s41586-021-03532-0	gut	palaeofaeces	SRS5300667
SRS5300638	Wibowo2021	2021	10.1038/s41586-021-03532-0	Zape3	SRA	PRJNA561510	Zape3	double	Phusion Hot Start High-Fidelity DNA	none	Unknown	Illumina HiSeq 4000	PAIRED	WGS	138248288	SRR12557704	ftp.sra.ebi.ac.uk/vol1/fastq/SRR125/004/SRR12557704/SRR12557704_1.fastq.gz;ftp.sra.ebi.ac.uk/vol1/fastq/SRR125/004/SRR12557704/SRR12557704_2.fastq.gz	6c2f1511a4ab4e19f4bb9752a9924932;5df6df2f91f5d062cf60991184af4f39	8806332433;9877825319	10.1038/s41586-021-03532-0	Cueva de los Muertos Chiquitos (Zape)	25.771	-105.786	Mexico	Homo sapiens	1300	10.1038/s41586-021-03532-0	gut	palaeofaeces	SRS5300638
ERS6299593	Maixner2021	2021	10.1016/j.cub.2021.09.031	2612	ENA	PRJEB44507	2613_60_137_S5	single	Unknown	none	Unknown	Illumina HiSeq 2500	PAIRED	WGS	138836358	ERR5766182	ftp.sra.ebi.ac.uk/vol1/fastq/ERR576/002/ERR5766182/ERR5766182_1.fastq.gz;ftp.sra.ebi.ac.uk/vol1/fastq/ERR576/002/ERR5766182/ERR5766182_2.fastq.gz	64e63df8da7542957d1d9eb08e764d38;3fc6cba02c74d5f00cd9753da4787715	4332353625;4420486328	10.1016/j.cub.2021.09.031	Edlersbergwerk - oben, Hallstatt	47.56	13.63	Austria	Homo sapiens	150	10.1016/j.cub.2021.09.031	gut	palaeofaeces	ERS6299593
SRS5300669	Wibowo2021	2021	10.1038/s41586-021-03532-0	Zape2	SRA	PRJNA561510	Zape2	double	Phusion Hot Start High-Fidelity DNA	none	Unknown	Illumina HiSeq 4000	PAIRED	WGS	141150064	SRR12557705	ftp.sra.ebi.ac.uk/vol1/fastq/SRR125/005/SRR12557705/SRR12557705_1.fastq.gz;ftp.sra.ebi.ac.uk/vol1/fastq/SRR125/005/SRR12557705/SRR12557705_2.fastq.gz	d700b02e38d0791de98bb7c2be307368;c44fa6787a5ee71e335f0d485fcb615b	8166510963;8972826692	10.1038/s41586-021-03532-0	Cueva de los Muertos Chiquitos (Zape)	25.771	-105.786	Mexico	Homo sapiens	1200	10.1038/s41586-021-03532-0	gut	palaeofaeces	SRS5300669
SRS5300666	Wibowo2021	2021	10.1038/s41586-021-03532-0	AW108 / AZ108	SRA	PRJNA561510	AZ108	double	Phusion Hot Start High-Fidelity DNA	none	Unknown	Illumina HiSeq 4000	PAIRED	WGS	152273202	SRR12557711	ftp.sra.ebi.ac.uk/vol1/fastq/SRR125/011/SRR12557711/SRR12557711_1.fastq.gz;ftp.sra.ebi.ac.uk/vol1/fastq/SRR125/011/SRR12557711/SRR12557711_2.fastq.gz	b739bdce1c93810e46daceed39314f37;2fefdbc636f8a475a24df2e931b4aaf9	8907121354;9746353403	10.1038/s41586-021-03532-0	Arid West Cave	37.5	-110	USA	Homo sapiens	1400	10.1038/s41586-021-03532-0	gut	palaeofaeces	SRS5300666
ERS3348201	Tett2019	2019	10.1016/j.chom.2019.08.018	Coprolite 16	ENA	PRJEB31971	2180a_115_S218_L008	double	AmpliTaq Gold DNA	none	Unknown	Illumina HiSeq 2500	PAIRED	WGS	152964866	ERR4670288	ftp.sra.ebi.ac.uk/vol1/fastq/ERR467/008/ERR4670288/ERR4670288_1.fastq.gz;ftp.sra.ebi.ac.uk/vol1/fastq/ERR467/008/ERR4670288/ERR4670288_2.fastq.gz	8aa1819e8bdd79a7f814511e5ec7be22;24f062cba22016812db2bcdaa03a833f	4239630037;4457746873	10.1016/j.chom.2019.08.018	Cueva de los Muertos Chiquitos (Zape)	25.771	-105.786	Mexico	Homo sapiens	1300	10.2307/277801	gut	palaeofaeces	ERS3348201
ERS6299593	Maixner2021	2021	10.1016/j.cub.2021.09.031	2612	ENA	PRJEB44507	2612_57_136_S4	single	Unknown	none	Unknown	Illumina HiSeq 2500	PAIRED	WGS	153462012	ERR5766177	ftp.sra.ebi.ac.uk/vol1/fastq/ERR576/007/ERR5766177/ERR5766177_1.fastq.gz;ftp.sra.ebi.ac.uk/vol1/fastq/ERR576/007/ERR5766177/ERR5766177_2.fastq.gz	5f44cc16664db5428c873d451fad4c59;1e7230e4b63a125f90d771977d793e80	4828187231;5031579014	10.1016/j.cub.2021.09.031	Edlersbergwerk - oben, Hallstatt	47.56	13.63	Austria	Homo sapiens	150	10.1016/j.cub.2021.09.031	gut	palaeofaeces	ERS6299593
SRS5300670	Wibowo2021	2021	10.1038/s41586-021-03532-0	Zape1	SRA	PRJNA561510	Zape1	double	Phusion Hot Start High-Fidelity DNA	none	Unknown	Illumina HiSeq 4000	PAIRED	WGS	169853426	SRR12557706	ftp.sra.ebi.ac.uk/vol1/fastq/SRR125/006/SRR12557706/SRR12557706_1.fastq.gz;ftp.sra.ebi.ac.uk/vol1/fastq/SRR125/006/SRR12557706/SRR12557706_2.fastq.gz	80bd23aef6765d249407fdaf62546e55;b57a231f2fb874a4c423741c84eeee3e	10563229762;11917748843	10.1038/s41586-021-03532-0	Cueva de los Muertos Chiquitos (Zape)	25.771	-105.786	Mexico	Homo sapiens	1100	10.1038/s41586-021-03532-0	gut	palaeofaeces	SRS5300670
SRS5300648	Wibowo2021	2021	10.1038/s41586-021-03532-0	UT43.2	SRA	PRJNA561510	UT43.2	double	Phusion Hot Start High-Fidelity DNA	none	Unknown	Illumina HiSeq 4000	PAIRED	WGS	182274727	SRR12557733	ftp.sra.ebi.ac.uk/vol1/fastq/SRR125/033/SRR12557733/SRR12557733_1.fastq.gz;ftp.sra.ebi.ac.uk/vol1/fastq/SRR125/033/SRR12557733/SRR12557733_2.fastq.gz	85af17772835acfd176e276111b75df3;27b2d0dfaa784678f2f425f7f56472b4	11764231645;12278911713	10.1038/s41586-021-03532-0	Boomerang Shelter	37.5	-109.8	USA	Homo sapiens	2000	10.1038/s41586-021-03532-0	gut	palaeofaeces	SRS5300648
ERS3348200	Tett2019	2019	10.1016/j.chom.2019.08.018	Coprolite 14	ENA	PRJEB31971	2179a_114_S217_L008	double	AmpliTaq Gold DNA	none	Unknown	Illumina HiSeq 2500	PAIRED	WGS	206515432	ERR4670286	ftp.sra.ebi.ac.uk/vol1/fastq/ERR467/006/ERR4670286/ERR4670286_1.fastq.gz;ftp.sra.ebi.ac.uk/vol1/fastq/ERR467/006/ERR4670286/ERR4670286_2.fastq.gz	7e2efd59a6c413541d5a52b35c1dc3a7;203f8a9d616e56b2f891e896943d9753	5567374204;5869723398	10.1016/j.chom.2019.08.018	Cueva de los Muertos Chiquitos (Zape)	25.771	-105.786	Mexico	Homo sapiens	1300	10.2307/277801	gut	palaeofaeces	ERS3348200
ERS6299590	Maixner2021	2021	10.1016/j.cub.2021.09.031	2604	ENA	PRJEB44507	2604_31_130	single	Unknown	none	Unknown	HiSeq X Ten	PAIRED	WGS	209811616	ERR5766167	ftp.sra.ebi.ac.uk/vol1/fastq/ERR576/007/ERR5766167/ERR5766167_1.fastq.gz;ftp.sra.ebi.ac.uk/vol1/fastq/ERR576/007/ERR5766167/ERR5766167_2.fastq.gz	8ab0736a30ed0a7622c13da69a607812;599613763bac08ef461aa961429ad774	6841632751;6888536888	10.1016/j.cub.2021.09.031	Kernverwässerungswerk, Hallstatt	47.56	13.63	Austria	Homo sapiens	2500	10.1016/j.cub.2021.09.031	gut	palaeofaeces	ERS6299590
ERS6299592	Maixner2021	2021	10.1016/j.cub.2021.09.031	2611	ENA	PRJEB44507	2611_45_135	single	Unknown	none	Unknown	HiSeq X Ten	PAIRED	WGS	212742092	ERR5766173	ftp.sra.ebi.ac.uk/vol1/fastq/ERR576/003/ERR5766173/ERR5766173_1.fastq.gz;ftp.sra.ebi.ac.uk/vol1/fastq/ERR576/003/ERR5766173/ERR5766173_2.fastq.gz	35472287e779b678f1c16bf819bef99f;4a7543650f4a33e82541d8305f71d112	7025867375;7262854061	10.1016/j.cub.2021.09.031	Josefstollen-Querschlag, Hallstatt	47.56	13.63	Austria	Homo sapiens	2500	10.1016/j.cub.2021.09.031	gut	palaeofaeces	ERS6299592
ERS6299592	Maixner2021	2021	10.1016/j.cub.2021.09.031	2611	ENA	PRJEB44507	2611_45_135_S3	single	Unknown	none	Unknown	Illumina HiSeq 2500	PAIRED	WGS	233478108	ERR5766172	ftp.sra.ebi.ac.uk/vol1/fastq/ERR576/002/ERR5766172/ERR5766172_1.fastq.gz;ftp.sra.ebi.ac.uk/vol1/fastq/ERR576/002/ERR5766172/ERR5766172_2.fastq.gz	e051329e6ed4bf5700b9d7e7ff90f244;f26d8e85282bdf165634f39c6e0553fb	6537676793;6793610341	10.1016/j.cub.2021.09.031	Josefstollen-Querschlag, Hallstatt	47.56	13.63	Austria	Homo sapiens	2500	10.1016/j.cub.2021.09.031	gut	palaeofaeces	ERS6299592

## Sheet: Data 2
Identification of 298 ancient metagenomic gut viruses (aMGVs) with three tools (Jaeger AA, VirSorter2, and VIBRANT).
Jaeger AA												VirSorter2									VIBRANT
aMGV identifier	Genome length	#num_prok_windows	#num_vir_windows	#num_fun_windows	#num_arch_windows	prediction_jaeger	bac_score	vir_score	fun_score	arch_score	window_summary	dsDNAphage	NCLDV	ssDNA	lavidaviridae	max_score	max_score_group	hallmark	viral	cellular	prediction_vibrant	scaffold_vibrant	total genes	all KEGG	KEGG v-score	all Pfam	Pfam v-score	all VOG	VOG v-score
NODE_9327_length_5036_cov_27.566151	5036	0	1	0	1	Virus	0.0315	0.6237	0.0008	0.3441	1V1n	0.893	0.593	0.387	0.113	0.893	dsDNAphage	0	25	0	virus	NODE_9327_length_5036_cov_27.566151	12	0	0	0	0	2	2.72
NODE_3117_length_10828_cov_31.644296	10828	0	5	0	0	Virus	0.0058	0.9941	0	0.0002	5V	1	0.293	0.027	0.387	1	dsDNAphage	2	50	8.3	virus	NODE_3117_length_10828_cov_31.644296	12	2	1.52	4	3.02	4	4.76
NODE_2039_length_13736_cov_46.239141	13736	0	6	0	0	Virus	0.0007	0.9993	0	0	6V	1	0.06	0	0.06	1	dsDNAphage	2	55.6	5.6	virus	NODE_2039_length_13736_cov_46.239141	18	2	2.48	5	6.72	7	13.25
NODE_918_length_20195_cov_116.074131	20195	0	8	0	1	Virus	0.0196	0.8735	0	0.1069	4V1n4V	1	0.047	0.033	0.027	1	dsDNAphage	12	65.4	26.9	virus	NODE_918_length_20195_cov_116.074131	26	0	0	19	19.2	18	64.71
NODE_902_length_20379_cov_113.233468	20379	0	9	0	0	Virus	0.016	0.9626	0.0165	0.0049	9V	1	0.493	0.02	0.227	1	dsDNAphage	3	43.8	0	virus	NODE_902_length_20379_cov_113.233468	16	0	0	1	1	6	15.87
NODE_884_length_20529_cov_93.320699	20529	0	10	0	0	Virus	0.0241	0.9758	0	0.0001	10V	1	0.2	0.153	0.453	1	dsDNAphage	11	81	0	virus	NODE_884_length_20529_cov_93.320699	21	2	2.91	12	33.69	17	91.15
NODE_835_length_21043_cov_130.745569	21043	0	10	0	0	Virus	0.0014	0.9957	0	0.0029	10V	0.98	0.247	0.087	0.04	0.98	dsDNAphage	0	46.3	2.4	virus	NODE_835_length_21043_cov_130.745569	41	11	22.32	15	49.98	16	108.18
NODE_727_length_22479_cov_31.340617	22479	0	10	0	0	Virus	0.001	0.999	0	0	10V	1	0.553	0.933	0.893	1	dsDNAphage	6	82.9	0	virus	NODE_727_length_22479_cov_31.340617	35	3	5.86	2	5.56	19	30.08
NODE_696_length_22980_cov_63.045583	22980	0	11	0	0	Virus	0.0609	0.9348	0.0001	0.0042	11V	0.913	0.173	0.013	0.053	0.913	dsDNAphage	1	23.5	5.9	virus	NODE_696_length_22980_cov_63.045583	17	2	1.38	2	1.45	3	8.69
NODE_646_length_23940_cov_149.458489	23940	0	11	0	0	Virus	0.0236	0.9761	0	0.0002	11V	1	0.267	0.02	0.147	1	dsDNAphage	3	65.2	4.3	virus	NODE_646_length_23940_cov_149.458489	23	5	13.21	5	9.02	7	23.12
NODE_645_length_23946_cov_64.672136	23946	0	11	0	0	Virus	0.0201	0.9506	0.0001	0.0292	11V	0.967	0.187	0.033	0.32	0.967	dsDNAphage	1	29.4	0	virus	NODE_645_length_23946_cov_64.672136	17	1	1.17	3	6.94	2	11.73
NODE_641_length_24005_cov_24.723549	24005	1	10	0	0	Virus	0.0894	0.8962	0	0.0144	10V1n	0.987	0.22	0.093	0.527	0.987	dsDNAphage	11	64.5	0	virus	NODE_641_length_24005_cov_24.723549	31	2	6.74	12	25.66	22	70.61
NODE_622_length_24399_cov_52.903097	24399	0	10	0	1	Virus	0.032	0.8564	0.0001	0.1115	3V1n7V	0.82	0.207	0.02	0.02	0.82	dsDNAphage	1	16	0	virus	NODE_622_length_24399_cov_52.903097	25	3	1.86	5	3.55	6	9.05
NODE_597_length_25060_cov_143.316297	25060	1	11	0	0	Virus	0.113	0.8869	0	0.0001	11V1n	0.967	0.247	0.22	0.16	0.967	dsDNAphage	0	83.7	0	virus	NODE_597_length_25060_cov_143.316297	43	6	11.05	4	9.53	13	40.65
NODE_574_length_25536_cov_57.600290	25536	0	12	0	0	Virus	0.0482	0.9517	0	0.0001	12V	1	0.047	0.04	0.02	1	dsDNAphage	8	68.3	2.4	virus	NODE_574_length_25536_cov_57.600290	41	1	1.65	11	18.74	16	94.27
NODE_568_length_25622_cov_27.288653	25622	0	12	0	0	Virus	0.0292	0.9706	0	0.0002	12V	1	0.933	0.167	0.847	1	dsDNAphage	6	63.9	2.8	virus	NODE_568_length_25622_cov_27.288653	36	3	4.58	10	25.58	9	77.65
NODE_515_length_26674_cov_83.664525	26674	0	12	0	1	Virus	0.0484	0.9199	0.0001	0.0317	5V1n7V	1	0.533	0.16	0.347	1	dsDNAphage	5	70.4	0	virus	NODE_515_length_26674_cov_83.664525	27	1	0.39	1	3.08	8	30.93
NODE_512_length_26718_cov_50.437685	26718	1	12	0	0	Virus	0.0619	0.9114	0	0.0267	9V1n3V	1	0.247	0.173	0.1	1	dsDNAphage	9	62.5	0	virus	NODE_512_length_26718_cov_50.437685	40	3	5.99	10	27.82	11	59.41
NODE_506_length_26852_cov_24.311117	26852	1	12	0	0	Virus	0.108	0.892	0	0.0001	7V1n5V	0.993	0.04	0.04	0	0.993	dsDNAphage	13	60.5	13.2	virus	NODE_506_length_26852_cov_24.311117	38	1	0.72	24	25.23	28	76.91
NODE_484_length_27225_cov_21.445491	27225	6	7	0	0	Pro-viral	0.4626	0.5373	0	0.0001	7V6n	0.96	0.347	0	0.053	0.96	dsDNAphage	9	44.1	17.6	virus	NODE_484_length_27225_cov_21.445491_fragment_1	20	1	1.65	4	6.74	8	17.99
NODE_321_length_31905_cov_22.620565	31905	1	14	0	0	Virus	0.072	0.9242	0	0.0037	7V1n7V	0.987	0.04	0.013	0.02	0.987	dsDNAphage	12	58.7	8.7	virus	NODE_321_length_31905_cov_22.620565	46	11	19.27	20	57.17	29	144.17
NODE_273_length_33683_cov_114.088379	33683	0	16	0	0	Virus	0.0508	0.9413	0.0018	0.006	16V	0.847	0.707	0.033	0.113	0.847	dsDNAphage	0	27.5	5.9	virus	NODE_273_length_33683_cov_114.088379	51	2	0.03	3	0.98	5	11.89
NODE_170_length_39603_cov_87.946470	39603	0	19	0	0	Virus	0.0051	0.9941	0	0.0007	19V	1	0.373	0.02	0.253	1	dsDNAphage	2	53.8	0	virus	NODE_170_length_39603_cov_87.946470	39	5	7.66	7	14.66	14	56.26
NODE_155_length_40517_cov_148.188226	40517	14	5	0	0	Non-viral	0.7277	0.2673	0	0.005	14n5V	0.913	0.173	0	0	0.913	dsDNAphage	1	50	14.3	virus	NODE_155_length_40517_cov_148.188226_fragment_2	20	5	12.39	11	15.56	17	36.75
NODE_87_length_48480_cov_128.605348	48480	12	11	0	0	Pro-viral	0.5187	0.4811	0	0.0002	11V12n	0.933	0.06	0	0.013	0.933	dsDNAphage	14	56	20	virus	NODE_87_length_48480_cov_128.605348_fragment_1	31	3	4.77	23	37.59	26	89.94
NODE_24_length_77180_cov_144.874788	77180	19	18	0	0	Pro-viral	0.5036	0.4932	0	0.0032	19n18V	1	0.073	0.02	0.04	1	dsDNAphage	13	62.5	9.7	virus	NODE_24_length_77180_cov_144.874788_fragment_1	40	4	2.91	10	17.18	26	109.07
NODE_17_length_84897_cov_1124.423705	84897	2	39	0	0	Virus	0.0428	0.9522	0.0047	0.0003	23V1n16V1n	0.993	0.293	0.033	0.013	0.993	dsDNAphage	14	60.6	2.7	virus	NODE_17_length_84897_cov_1124.423705	109	20	36.86	25	67.6	41	198.56
NODE_8_length_104371_cov_161.590849	104371	38	12	0	0	Non-viral	0.7619	0.2342	0	0.0039	7V1n5V37n	0.927	0.053	0	0	0.927	dsDNAphage	14	33.6	29.9	virus	NODE_8_length_104371_cov_161.590849_fragment_1	36	6	12.49	30	43.96	31	117.97
NODE_10512_length_6127_cov_81.440711	6127	0	2	0	0	Virus	0.0013	0.9987	0	0	2V	1	0.68	0.96	0.953	1	dsDNAphage	2	80	0	virus	NODE_10512_length_6127_cov_81.440711	5	0	0	1	10	3	24.46
NODE_3508_length_11849_cov_53.675343	11849	0	5	0	0	Virus	0.0002	0.9997	0	0.0001	5V	1	0.16	0.4	0.353	1	dsDNAphage	4	50	0	virus	NODE_3508_length_11849_cov_53.675343	16	1	1.23	5	4.62	6	7.21
NODE_1736_length_16437_cov_43.835429	16437	0	8	0	0	Virus	0.0005	0.9994	0	0.0001	8V	0.993	0.6	0.067	0.24	0.993	dsDNAphage	4	70.6	0	virus	NODE_1736_length_16437_cov_43.835429	17	4	5.95	7	13.27	10	32.39
NODE_1546_length_17243_cov_158.019432	17243	0	8	0	0	Virus	0.0023	0.9976	0	0.0001	8V	1	0.293	0.127	0.193	1	dsDNAphage	5	80	0	virus	NODE_1546_length_17243_cov_158.019432	19	2	6.08	7	9.35	8	17.4
NODE_1062_length_20114_cov_28.566977	20114	0	9	0	0	Virus	0.0034	0.9965	0	0.0001	9V	1	0.627	0.153	0.267	1	dsDNAphage	3	45	0	virus	NODE_1062_length_20114_cov_28.566977	20	0	0	0	0	7	26.42
NODE_1054_length_20195_cov_34.567130	20195	0	9	0	0	Virus	0.006	0.9935	0.0001	0.0004	9V	0.84	0.193	0.093	0.12	0.84	dsDNAphage	0	34.4	0	virus	NODE_1054_length_20195_cov_34.567130	32	3	3.59	5	5.36	10	46.21
NODE_1039_length_20273_cov_51.086359	20273	0	9	0	0	Virus	0.0005	0.999	0	0.0004	9V	0.953	0.32	0.2	0.7	0.953	dsDNAphage	1	14.3	0	organism	NODE_1039_length_20273_cov_51.086359	NA	NA	NA	NA	NA	NA	NA
NODE_1026_length_20373_cov_181.183581	20373	0	9	0	0	Virus	0.0032	0.9967	0	0.0001	9V	0.9	0.153	0.1	0.04	0.9	dsDNAphage	0	37.8	0	virus	NODE_1026_length_20373_cov_181.183581	37	6	15.84	7	13.72	11	52.36
NODE_993_length_20796_cov_33.719348	20796	0	10	0	0	Virus	0.0021	0.9977	0	0.0002	10V	1	0.46	0.1	0.14	1	dsDNAphage	3	34.5	0	virus	NODE_993_length_20796_cov_33.719348	29	1	1.2	3	2.07	5	33.17
NODE_985_length_20851_cov_47.841460	20851	0	10	0	0	Virus	0.0018	0.9976	0	0.0006	10V	0.967	0.853	0.173	0.693	0.967	dsDNAphage	1	28.6	0	organism	NODE_985_length_20851_cov_47.841460	NA	NA	NA	NA	NA	NA	NA
NODE_968_length_21000_cov_26.789640	21000	0	10	0	0	Virus	0.0068	0.993	0	0.0002	10V	1	0.36	0.24	0.673	1	dsDNAphage	12	80	0	virus	NODE_968_length_21000_cov_26.789640	25	2	2.69	6	8.65	17	92.76
NODE_925_length_21479_cov_50.596341	21479	0	10	0	0	Virus	0.0916	0.9081	0.0001	0.0003	10V	0.953	0.067	0.087	0.007	0.953	dsDNAphage	0	16.7	2.4	virus	NODE_925_length_21479_cov_50.596341	42	2	4.28	3	4.56	6	8.12
NODE_887_length_21803_cov_32.800487	21803	1	9	0	0	Virus	0.1668	0.8326	0.0001	0.0004	2V1n7V	0.927	0.007	0	0.02	0.927	dsDNAphage	1	48.1	22.2	plasmid	NODE_887_length_21803_cov_32.800487	NA	NA	NA	NA	NA	NA	NA
NODE_880_length_21868_cov_28.538991	21868	0	10	0	0	Virus	0.0141	0.9789	0.0002	0.0068	10V	0.793	0.313	0.133	0.607	0.793	dsDNAphage	0	50	0	virus	NODE_880_length_21868_cov_28.538991	22	1	0.18	0	0	4	2.53
NODE_836_length_22341_cov_94.311272	22341	0	10	0	0	Virus	0.0639	0.9343	0	0.0018	10V	1	0.047	0.02	0.04	1	dsDNAphage	6	52.8	5.6	virus	NODE_836_length_22341_cov_94.311272	36	1	2.41	9	17.97	9	59.28
NODE_821_length_22532_cov_87.038306	22532	0	11	0	0	Virus	0.001	0.993	0.0011	0.0048	11V	0.56	0.94	0.027	0.567	0.94	NCLDV	0	44.4	0	virus	NODE_821_length_22532_cov_87.038306	18	2	1.86	2	2.08	3	20.07
NODE_767_length_23251_cov_25.849974	23251	0	11	0	0	Virus	0.0094	0.9824	0.0003	0.008	11V	0.987	0.527	0.073	0.12	0.987	dsDNAphage	3	46.9	3.1	virus	NODE_767_length_23251_cov_25.849974	32	2	4.02	4	7.9	4	40
NODE_727_length_23782_cov_180.819573	23782	2	9	0	0	Virus	0.1477	0.8521	0.0002	0	3V1n1V1n5V	1	0.1	0.027	0.027	1	dsDNAphage	1	67.7	3.2	virus	NODE_727_length_23782_cov_180.819573	31	10	24.67	10	23.36	14	71.51
NODE_653_length_24894_cov_34.833125	24894	0	12	0	0	Virus	0.0024	0.9974	0	0.0002	12V	0.987	0.553	0.113	0.213	0.987	dsDNAphage	2	53.6	0	virus	NODE_653_length_24894_cov_34.833125	28	1	1.17	3	5.66	12	67.94
NODE_637_length_25070_cov_48.485908	25070	0	11	1	0	Virus	0.0061	0.94	0.0448	0.0091	11V1n	0.7	0.247	0.073	0.513	0.7	dsDNAphage	0	20.9	0	organism	NODE_637_length_25070_cov_48.485908	NA	NA	NA	NA	NA	NA	NA
NODE_623_length_25385_cov_54.904224	25385	0	12	0	0	Virus	0.0074	0.9922	0	0.0003	12V	0.953	0.273	0	0.027	0.953	dsDNAphage	4	43.5	8.7	plasmid	NODE_623_length_25385_cov_54.904224	NA	NA	NA	NA	NA	NA	NA
NODE_599_length_25661_cov_97.161915	25661	0	12	0	0	Virus	0.0003	0.9972	0.0001	0.0024	12V	0.693	0.433	0.107	0.407	0.693	dsDNAphage	0	48.1	0	virus	NODE_599_length_25661_cov_97.161915	27	6	5.76	5	6.25	7	24.66
NODE_568_length_26167_cov_28.155178	26167	2	10	0	0	Virus	0.1506	0.8461	0	0.0033	6V1n1V1n3V	0.993	0.927	0.72	0.96	0.993	dsDNAphage	3	83.3	0	virus	NODE_568_length_26167_cov_28.155178	30	1	0.72	2	1.47	4	16.79
NODE_548_length_26503_cov_189.749735	26503	0	11	1	0	Virus	0.0055	0.9472	0.0428	0.0045	6V1n5V	0.993	0.133	0.173	0.167	0.993	dsDNAphage	5	57.9	0	virus	NODE_548_length_26503_cov_189.749735	38	7	15.1	15	46.66	17	135.8
NODE_534_length_26692_cov_46.529977	26692	5	6	0	2	Virus	0.303	0.5019	0.0001	0.195	4V6n1V1n1V	0.5	0.087	0	0	0.5	dsDNAphage	0	29.6	11.1	plasmid	NODE_534_length_26692_cov_46.529977	NA	NA	NA	NA	NA	NA	NA
NODE_533_length_26711_cov_23.668780	26711	1	12	0	0	Virus	0.1087	0.8543	0.0028	0.0342	7V1n5V	0.98	0.84	0.1	0.42	0.98	dsDNAphage	2	25.7	0	virus	NODE_533_length_26711_cov_23.668780	35	3	2.89	4	6.23	8	39.47
NODE_514_length_26918_cov_43.140491	26918	0	13	0	0	Virus	0.0004	0.9992	0	0.0004	13V	0.993	0.493	0.02	0.28	0.993	dsDNAphage	4	53.6	0	virus	NODE_514_length_26918_cov_43.140491	28	0	0	2	0	8	5.49
NODE_472_length_27791_cov_26.018279	27791	1	12	0	0	Virus	0.0888	0.898	0.0008	0.0124	5V1n7V	1	0.18	0.04	0.08	1	dsDNAphage	1	62.9	2.9	virus	NODE_472_length_27791_cov_26.018279	35	10	13.69	9	12.05	15	91.81
NODE_462_length_28043_cov_28.882342	28043	0	13	0	0	Virus	0.0075	0.9921	0	0.0004	13V	1	0.313	0.02	0.08	1	dsDNAphage	1	67.6	2.9	virus	NODE_462_length_28043_cov_28.882342	34	0	0	1	0.56	6	23.91
NODE_437_length_28589_cov_41.189073	28589	0	12	1	0	Virus	0.0035	0.9196	0.0751	0.0019	11V1n1V	0.993	0.373	0	0.02	0.993	dsDNAphage	1	70	3.3	virus	NODE_437_length_28589_cov_41.189073	30	6	10.81	10	14.23	8	68.14
NODE_408_length_29148_cov_43.890249	29148	1	13	0	0	Virus	0.0694	0.9007	0.0004	0.0294	12V1n1V	1	0.467	0.04	0.08	1	dsDNAphage	8	71.4	11.4	virus	NODE_408_length_29148_cov_43.890249	35	9	14.11	19	39.09	19	143.28
NODE_388_length_29664_cov_89.262522	29664	0	14	0	0	Virus	0.0012	0.997	0.0003	0.0016	14V	0.987	0.96	0.153	0.58	0.987	dsDNAphage	4	54.2	0	virus	NODE_388_length_29664_cov_89.262522	24	3	1	1	0.94	10	28.62
NODE_359_length_30514_cov_65.404412	30514	1	13	0	0	Virus	0.0638	0.9325	0.0002	0.0035	8V1n5V	0.847	0.133	0.007	0.06	0.847	dsDNAphage	0	40.4	2.1	virus	NODE_359_length_30514_cov_65.404412	47	13	20.08	13	23.03	14	101.83
NODE_340_length_31041_cov_24.341348	31041	0	15	0	0	Virus	0.0333	0.9435	0	0.0231	15V	0.813	0.633	0.027	0.407	0.813	dsDNAphage	0	28.2	2.6	virus	NODE_340_length_31041_cov_24.341348	39	5	5.2	6	6.83	8	38.38
NODE_312_length_31813_cov_46.430474	31813	0	15	0	0	Virus	0.0056	0.9937	0	0.0007	15V	0.68	0.84	0.027	0.433	0.84	NCLDV	0	45	2.5	virus	NODE_312_length_31813_cov_46.430474	42	8	9.81	9	9.84	12	66.15
NODE_307_length_31974_cov_163.780601	31974	0	15	0	0	Virus	0.0046	0.9929	0.0002	0.0023	15V	0.993	0.247	0	0.053	0.993	dsDNAphage	1	44.4	7.4	virus	NODE_307_length_31974_cov_163.780601	27	4	2.71	5	2.23	10	18.81
NODE_299_length_32171_cov_249.272761	32171	0	15	0	0	Virus	0.0552	0.9435	0.0009	0.0005	15V	1	0.227	0.18	0.547	1	dsDNAphage	3	67.6	0	virus	NODE_299_length_32171_cov_249.272761	34	1	0.29	3	0.14	6	22.6
NODE_287_length_32695_cov_113.992096	32695	4	11	0	0	Virus	0.2649	0.7338	0.0001	0.0011	3n5V1n6V	0.947	0.473	0.087	0.113	0.947	dsDNAphage	0	38	2	virus	NODE_287_length_32695_cov_113.992096	50	15	19.6	16	19.58	17	79.13
NODE_284_length_32857_cov_28.929638	32857	0	16	0	0	Virus	0.0037	0.9778	0.0002	0.0182	16V	0.813	0.607	0.007	0.24	0.813	dsDNAphage	0	31	0	virus	NODE_284_length_32857_cov_28.929638	29	5	1.8	4	2.13	9	29.37
NODE_278_length_32939_cov_42.902962	32939	0	16	0	0	Virus	0.0004	0.9989	0	0.0007	16V	0.98	0.567	0.02	0.28	0.98	dsDNAphage	2	60	3.3	virus	NODE_278_length_32939_cov_42.902962	30	4	5	3	2.76	13	51.9
NODE_274_length_33040_cov_31.861179	33040	0	16	0	0	Virus	0.0077	0.9916	0	0.0007	16V	1	0.213	0.127	0.113	1	dsDNAphage	1	49.2	0	virus	NODE_274_length_33040_cov_31.861179	63	19	25.9	15	28.09	21	102.11
NODE_251_length_33839_cov_94.295199	33839	0	16	0	0	Virus	0.0008	0.9863	0.011	0.0019	16V	0.967	0.707	0.013	0.273	0.967	dsDNAphage	2	61.5	3.8	virus	NODE_251_length_33839_cov_94.295199	26	2	9.45	2	4.15	7	16.14
NODE_250_length_33939_cov_30.412614	33939	3	13	0	0	Virus	0.1799	0.8195	0.0001	0.0005	2V1n7V1n1V1n3V	0.993	0.313	0.5	0.587	0.993	dsDNAphage	6	50	0	virus	NODE_250_length_33939_cov_30.412614	50	0	0	3	4.41	5	7.58
NODE_239_length_34339_cov_52.491862	34339	0	16	0	0	Virus	0.0295	0.9699	0	0.0005	16V	0.993	0.3	0.073	0.267	0.993	dsDNAphage	5	50	0	virus	NODE_239_length_34339_cov_52.491862	28	4	15.16	4	13.24	6	29.05
NODE_236_length_34437_cov_46.558112	34437	1	15	0	0	Virus	0.0956	0.8955	0.0002	0.0087	4V1n11V	0.64	0.247	0.127	0.133	0.64	dsDNAphage	0	21.6	0	virus	NODE_236_length_34437_cov_46.558112	39	3	4.2	3	1.57	5	8.78
NODE_231_length_34622_cov_25.384471	34622	0	16	0	0	Virus	0.009	0.9908	0	0.0002	16V	1	0.16	0.127	0.213	1	dsDNAphage	4	47.1	0	virus	NODE_231_length_34622_cov_25.384471	51	5	6.8	9	9.74	12	38.51
NODE_230_length_34639_cov_153.767580	34639	1	14	1	0	Virus	0.0888	0.8434	0.0568	0.0109	1V1n3V1n10V	0.933	0.1	0.007	0	0.933	dsDNAphage	1	20	20	organism	NODE_230_length_34639_cov_153.767580	NA	NA	NA	NA	NA	NA	NA
NODE_218_length_35070_cov_32.493160	35070	0	17	0	0	Virus	0.0168	0.9829	0	0.0003	17V	1	0.133	0.04	0.087	1	dsDNAphage	8	68.2	2.3	virus	NODE_218_length_35070_cov_32.493160	44	3	5.53	5	7.92	18	64.6
NODE_209_length_35733_cov_47.457705	35733	0	17	0	0	Virus	0.0026	0.9969	0	0.0005	17V	0.993	0.813	0.027	0.407	0.993	dsDNAphage	2	25.8	1.6	virus	NODE_209_length_35733_cov_47.457705	62	8	4.99	8	3.95	10	28.18
NODE_187_length_36821_cov_137.611761	36821	1	16	0	0	Virus	0.0671	0.919	0	0.0139	2V1n14V	0.993	0.133	0.013	0.027	0.993	dsDNAphage	8	51.8	7.1	virus	NODE_187_length_36821_cov_137.611761	56	9	6.99	18	45.27	20	84.26
NODE_183_length_37009_cov_42.073416	37009	13	5	0	0	Non-viral	0.7199	0.267	0	0.0131	2n1V4n1V1n2V1n1V5n	0.86	0.02	0	0.013	0.86	dsDNAphage	2	32.4	21.6	organism	NODE_183_length_37009_cov_42.073416	37	17	11.23	19	13.61	13	66.73
NODE_167_length_38187_cov_22.348369	38187	5	13	0	0	Virus	0.2875	0.7071	0	0.0053	11V4n1V1n1V	0.993	0.08	0.007	0.007	0.993	dsDNAphage	13	53.3	17.8	virus	NODE_167_length_38187_cov_22.348369_fragment_1	27	1	1.23	7	12.5	13	44.87
NODE_166_length_38192_cov_193.071977	38192	0	18	0	0	Virus	0.0133	0.984	0.0024	0.0003	18V	1	0.227	0.007	0	1	dsDNAphage	2	69.7	3	virus	NODE_166_length_38192_cov_193.071977	33	6	8.82	6	10.89	8	48.27
NODE_116_length_42103_cov_182.296661	42103	0	20	0	0	Virus	0.0001	0.9997	0	0.0002	20V	1	0.867	0.36	0.88	1	dsDNAphage	0	85.2	0	virus	NODE_116_length_42103_cov_182.296661	27	4	14.08	7	11.23	9	50.74
NODE_114_length_42379_cov_80.465929	42379	0	20	0	0	Virus	0.0275	0.9716	0.0002	0.0007	20V	0.993	0.76	0.32	0.76	0.993	dsDNAphage	2	26.4	0	virus	NODE_114_length_42379_cov_80.465929	53	4	17.11	7	20.8	11	66.18
NODE_113_length_42493_cov_84.455724	42493	0	20	0	0	Virus	0.0133	0.9866	0	0	20V	1	0.593	0.333	0.713	1	dsDNAphage	4	77.8	0	virus	NODE_113_length_42493_cov_84.455724	54	5	4.48	7	11.34	13	46.4
NODE_98_length_44273_cov_35.916731	44273	1	20	0	0	Virus	0.0682	0.929	0	0.0028	14V1n6V	1	0.6	0.12	0.287	1	dsDNAphage	7	65.9	2.3	virus	NODE_98_length_44273_cov_35.916731	44	2	1.54	3	0.05	10	24.87
NODE_84_length_46991_cov_33.939023	46991	5	17	0	0	Virus	0.26	0.7392	0.0002	0.0005	1n1V1n2V3n14V	0.927	0.28	0.013	0.053	0.927	dsDNAphage	1	45.7	10.9	virus	NODE_84_length_46991_cov_33.939023_fragment_1	29	10	13.62	7	7.02	16	88.68
NODE_73_length_48708_cov_96.834198	48708	0	22	0	1	Virus	0.0015	0.967	0.0064	0.0251	15V1n7V	0.613	0.773	0.02	0.26	0.773	NCLDV	0	61.5	2.6	virus	NODE_73_length_48708_cov_96.834198	40	6	2.59	3	4.81	9	14.51
NODE_64_length_50527_cov_40.451637	50527	0	24	0	0	Virus	0.0185	0.9804	0	0.0011	24V	0.907	0.133	0.033	0.04	0.907	dsDNAphage	0	44.1	3.2	virus	NODE_64_length_50527_cov_40.451637	93	17	40.77	14	37.89	28	134.43
NODE_51_length_53716_cov_48.776579	53716	0	26	0	0	Virus	0.0181	0.9815	0.0001	0.0003	26V	1	0.167	0.307	0.18	1	dsDNAphage	12	58.2	0	virus	NODE_51_length_53716_cov_48.776579	79	13	21.53	15	29.9	28	132.05
NODE_34_length_60337_cov_134.732043	60337	15	13	0	1	Pro-viral	0.5003	0.4713	0	0.0284	4n1V4n1V3n3V3n1V1n6V1n1V	0.927	0.14	0	0.033	0.927	dsDNAphage	2	18.2	13.6	organism	NODE_34_length_60337_cov_134.732043_fragment_1	NA	NA	NA	NA	NA	NA	NA
NODE_16_length_70956_cov_50.962920	70956	0	34	0	0	Virus	0.0055	0.9925	0.0001	0.0019	34V	1	0.827	0.5	0.94	1	dsDNAphage	4	58	0	virus	NODE_16_length_70956_cov_50.962920	100	11	20.47	12	24.2	23	125.79
NODE_14_length_74472_cov_204.600535	74472	3	33	0	0	Virus	0.1026	0.8687	0.0016	0.0271	8V1n7V1n11V1n7V	1	0.773	0.047	0.207	1	dsDNAphage	1	64.8	3.4	virus	NODE_14_length_74472_cov_204.600535	88	20	32.28	21	20.52	30	155.33
NODE_1_length_148645_cov_344.026119	148645	2	67	0	3	Virus	0.0302	0.9152	0.0003	0.0543	1n9V1n12V1n11V1n26V1n9V	0.993	0.32	0.027	0.053	0.993	dsDNAphage	8	43.4	1.1	virus	NODE_1_length_148645_cov_344.026119	189	30	45.5	38	47.11	50	282.33
NODE_4314_length_7207_cov_263.576622	7207	0	3	0	0	Virus	0.0028	0.9824	0.0013	0.0135	3V	0.993	0.42	0.26	0.453	0.993	dsDNAphage	2	87.5	0	virus	NODE_4314_length_7207_cov_263.576622	8	1	1.24	2	2.86	3	1.94
NODE_6286_length_7813_cov_188.934777	7813	0	3	0	0	Virus	0.001	0.9989	0	0	3V	0.613	0.833	0.48	0.187	0.833	NCLDV	0	37.5	0	virus	NODE_6286_length_7813_cov_188.934777	17	0	0	0	0	1	0.04
NODE_1324_length_20164_cov_49.442290	20164	0	6	1	2	Virus	0.0702	0.5782	0.0952	0.2564	1V1n1V1n2V1n2V	0.58	1	0.04	0.947	1	NCLDV	1	23.8	4.8	organism	NODE_1324_length_20164_cov_49.442290	NA	NA	NA	NA	NA	NA	NA
NODE_1262_length_20628_cov_34.260536	20628	0	10	0	0	Virus	0.0081	0.9822	0.0011	0.0085	10V	0.72	0.593	0.013	0.207	0.72	dsDNAphage	0	28.6	0	virus	NODE_1262_length_20628_cov_34.260536	21	1	7.66	2	8.78	5	26.9
NODE_1220_length_20979_cov_72.600793	20979	0	10	0	0	Virus	0.0024	0.9974	0	0.0001	10V	0.993	0.167	0.073	0.007	0.993	dsDNAphage	9	71	3.2	virus	NODE_1220_length_20979_cov_72.600793	31	4	7.29	8	22.9	12	81.22
NODE_1207_length_21080_cov_25.028109	21080	2	8	0	0	Virus	0.2486	0.7479	0.0004	0.0031	1n1V1n7V	0.953	0.027	0	0.013	0.953	dsDNAphage	2	16.7	8.3	organism	NODE_1207_length_21080_cov_25.028109	NA	NA	NA	NA	NA	NA	NA
NODE_1206_length_21082_cov_24.650449	21082	1	8	1	0	Virus	0.1303	0.7574	0.1002	0.0121	1n3V1n5V	0.78	0.48	0.02	0.02	0.78	dsDNAphage	0	37	3.7	virus	NODE_1206_length_21082_cov_24.650449	27	3	1.43	3	0.75	3	13.94
NODE_1176_length_21321_cov_32.683626	21321	0	10	0	0	Virus	0.0006	0.9951	0.0024	0.002	10V	0.98	0.833	0.647	0.967	0.98	dsDNAphage	0	80.8	0	virus	NODE_1176_length_21321_cov_32.683626	26	2	5.36	4	10.37	5	25.07
NODE_1127_length_21718_cov_79.374971	21718	0	10	0	0	Virus	0.0038	0.9958	0	0.0004	10V	1	0.18	0.393	0.267	1	dsDNAphage	10	88.9	0	virus	NODE_1127_length_21718_cov_79.374971	27	1	2.41	2	7.65	16	71.04
NODE_1062_length_22314_cov_47.451682	22314	0	10	0	0	Virus	0.016	0.9833	0	0.0007	10V	1	0.553	0.153	0.467	1	dsDNAphage	1	85.7	0	virus	NODE_1062_length_22314_cov_47.451682	14	3	6.5	3	8.71	5	35.61
NODE_943_length_23661_cov_50.676565	23661	1	6	0	4	Virus	0.0482	0.586	0.0005	0.3652	1n1V1n1V1n3V2n1V	0.447	0.967	0.02	0.847	0.967	NCLDV	0	23.8	4.8	NA	NA	NA	NA	NA	NA	NA	NA	NA
NODE_895_length_24089_cov_23.461513	24089	0	11	0	0	Virus	0.0001	0.9998	0	0.0001	11V	1	0.7	0.327	0.253	1	dsDNAphage	4	52.9	0	virus	NODE_895_length_24089_cov_23.461513	34	1	0	3	5.44	6	16.02
NODE_893_length_24157_cov_43.745457	24157	0	9	1	1	Virus	0.0124	0.8139	0.0799	0.0938	2V1n2V1n5V	0.967	0.18	0.133	0.14	0.967	dsDNAphage	0	54.3	0	virus	NODE_893_length_24157_cov_43.745457	35	7	24.44	8	21.99	9	66.13
NODE_822_length_25258_cov_31.152799	25258	0	12	0	0	Virus	0.0279	0.9706	0	0.0014	12V	1	0.58	0.253	0.387	1	dsDNAphage	10	87	0	virus	NODE_822_length_25258_cov_31.152799	23	0	0	1	4.37	11	21.67
NODE_801_length_25515_cov_95.723409	25515	0	10	1	1	Virus	0.0005	0.7784	0.1157	0.1054	1n1V1n9V	0.94	0.553	0.053	0.087	0.94	dsDNAphage	0	12.3	1.8	virus	NODE_801_length_25515_cov_95.723409	57	2	1.93	5	8.91	5	26.2
NODE_666_length_27874_cov_52.128797	27874	2	11	0	0	Virus	0.1623	0.8362	0.0001	0.0014	1V1n1V1n9V	0.993	0.333	0.053	0.14	0.993	dsDNAphage	11	60.5	2.6	virus	NODE_666_length_27874_cov_52.128797	38	8	6.08	12	12.97	22	116.17
NODE_653_length_28113_cov_22.920700	28113	0	13	0	0	Virus	0.0466	0.9509	0	0.0024	13V	1	0.153	0.02	0.047	1	dsDNAphage	1	73.3	3.3	virus	NODE_653_length_28113_cov_22.920700	30	12	19.79	11	13.9	18	106.82
NODE_491_length_31842_cov_45.579671	31842	1	9	0	5	Virus	0.0622	0.602	0.0005	0.3354	1n2V2n2V1n2V1n2V1n1V	0.453	1	0.047	0.987	1	NCLDV	1	28	0	plasmid	NODE_491_length_31842_cov_45.579671	NA	NA	NA	NA	NA	NA	NA
NODE_425_length_33476_cov_24.551360	33476	0	16	0	0	Virus	0.017	0.9753	0	0.0076	16V	0.987	0.047	0.013	0.027	0.987	dsDNAphage	1	46.5	2.3	virus	NODE_425_length_33476_cov_24.551360	43	5	18.5	11	25.13	9	43.76
NODE_409_length_34018_cov_20.634661	34018	0	15	0	1	Virus	0.0274	0.9206	0.0007	0.0512	8V1n7V	1	0.54	0.087	0.707	1	dsDNAphage	3	47.4	2.6	virus	NODE_409_length_34018_cov_20.634661	38	3	9	6	18.03	11	20.54
NODE_407_length_34112_cov_24.537511	34112	0	16	0	0	Virus	0.0037	0.9955	0	0.0007	16V	0.987	0.26	0.053	0.02	0.987	dsDNAphage	1	37.5	2.5	virus	NODE_407_length_34112_cov_24.537511	40	6	12.43	6	13.66	11	74.49
NODE_399_length_34304_cov_30.822301	34304	8	8	0	0	Pro-viral	0.4838	0.5159	0	0.0002	7n2V1n6V	0.973	0.18	0	0.007	0.973	dsDNAphage	7	46.2	19.2	plasmid	NODE_399_length_34304_cov_30.822301	NA	NA	NA	NA	NA	NA	NA
NODE_375_length_34991_cov_75.346605	34991	0	16	0	1	Virus	0.0011	0.953	0.0002	0.0457	16V1n	1	0.533	0.18	0.167	1	dsDNAphage	3	66.7	0	virus	NODE_375_length_34991_cov_75.346605	51	2	3.39	3	5.39	16	31.56
NODE_339_length_36557_cov_33.032491	36557	0	17	0	0	Virus	0.0006	0.999	0.0001	0.0003	17V	0.987	0.573	0.493	0.753	0.987	dsDNAphage	6	60	0	virus	NODE_339_length_36557_cov_33.032491	60	1	2.79	1	2.5	7	12.87
NODE_297_length_38308_cov_68.073040	38308	3	13	0	2	Virus	0.2142	0.6854	0.0001	0.1003	3n5V1n7V1n1V	0.953	0.44	0	0.007	0.953	dsDNAphage	2	42.5	17.5	plasmid	NODE_297_length_38308_cov_68.073040	NA	NA	NA	NA	NA	NA	NA
NODE_259_length_40141_cov_83.294292	40141	0	19	0	0	Virus	0.0506	0.9493	0	0.0001	19V	0.993	0.247	0.047	0.007	0.993	dsDNAphage	10	72.7	1.8	virus	NODE_259_length_40141_cov_83.294292	55	10	26.57	24	45.7	32	178.16
NODE_212_length_43562_cov_28.935298	43562	0	21	0	0	Virus	0.0031	0.9952	0.0001	0.0016	21V	1	0.34	0.493	0.747	1	dsDNAphage	10	36.1	0	organism	NODE_212_length_43562_cov_28.935298	NA	NA	NA	NA	NA	NA	NA
NODE_112_length_54725_cov_26.104555	54725	0	26	0	0	Virus	0.0014	0.9984	0	0.0002	26V	1	0.073	0.127	0.053	1	dsDNAphage	11	68	1.3	virus	NODE_112_length_54725_cov_26.104555	75	2	5.27	6	13.8	30	101.68
NODE_22_length_90220_cov_357.664271	90220	2	42	0	0	Virus	0.0697	0.921	0.0007	0.0086	10V1n23V1n9V	1	0.313	0	0.033	1	dsDNAphage	8	46.9	3.1	virus	NODE_22_length_90220_cov_357.664271	96	24	35.61	26	39.92	41	186.14
NODE_8_length_107721_cov_38.105892	107721	3	26	21	2	Virus	0.0982	0.5131	0.3542	0.0345	6n1V5n1V2n5V1n1V1n1V1n6V1n1V3n2V1n2V1n4V4n2V	0.26	0.807	0.007	0.24	0.807	NCLDV	0	16.2	0	organism	NODE_8_length_107721_cov_38.105892	NA	NA	NA	NA	NA	NA	NA
NODE_689_length_7996_cov_176.476262	7996	0	3	0	0	Virus	0.0174	0.9825	0	0.0001	3V	0.98	0.7	0.76	0.193	0.98	dsDNAphage	0	46.7	0	virus	NODE_689_length_7996_cov_176.476262	15	3	12.89	3	14.74	3	20.35
NODE_259_length_13902_cov_77.272408	13902	0	6	0	0	Virus	0.0015	0.9981	0	0.0004	6V	0.98	0.347	0.547	0.28	0.98	dsDNAphage	2	16.7	0	virus	NODE_259_length_13902_cov_77.272408	18	0	0	1	1	2	11.21
NODE_194_length_16650_cov_125.315758	16650	0	7	0	1	Virus	0.0016	0.8849	0.0007	0.1128	2V1n5V	0.967	0.213	0.067	0.12	0.967	dsDNAphage	5	73.9	4.3	virus	NODE_194_length_16650_cov_125.315758	23	1	1.15	6	5.55	8	10.02
NODE_174_length_17582_cov_32.447695	17582	0	8	0	0	Virus	0.0213	0.9777	0.0001	0.0009	8V	0.98	0.627	0.02	0.027	0.98	dsDNAphage	5	40.7	11.1	virus	NODE_174_length_17582_cov_32.447695	27	4	6.93	7	6.32	11	11.08
NODE_119_length_21866_cov_85.068910	21866	0	10	0	0	Virus	0.0255	0.9729	0.0001	0.0015	10V	1	0.913	0.653	0.987	1	dsDNAphage	5	87	0	virus	NODE_119_length_21866_cov_85.068910	23	1	1.76	5	10.14	7	54.12
NODE_34_length_36342_cov_20.162290	36342	0	17	0	0	Virus	0.014	0.9811	0.0034	0.0015	17V	0.993	0.767	0.087	0.713	0.993	dsDNAphage	3	60	4.4	organism	NODE_34_length_36342_cov_20.162290	45	5	3.98	4	1.09	6	34.51
NODE_31_length_38391_cov_48.779241	38391	0	18	0	0	Virus	0.0085	0.9912	0.0001	0.0001	18V	1	0.533	0.14	0.867	1	dsDNAphage	3	63.8	4.3	virus	NODE_31_length_38391_cov_48.779241	47	6	5.76	8	3.56	5	28.32
NODE_27_length_39290_cov_27.145584	39290	1	18	0	0	Virus	0.0598	0.9387	0	0.0015	6V1n12V	0.987	0.387	0.047	0.093	0.987	dsDNAphage	3	57.9	1.8	virus	NODE_27_length_39290_cov_27.145584	57	7	23.44	7	21.54	11	65.93
NODE_13_length_68122_cov_79.231169	68122	1	32	0	0	Virus	0.0384	0.9353	0.0003	0.026	31V1n1V	1	0.873	0.167	0.447	1	dsDNAphage	2	63	1	virus	NODE_13_length_68122_cov_79.231169	100	19	26.32	20	29.03	33	148.11
NODE_9_length_79024_cov_80.125606	79024	0	38	0	0	Virus	0.0079	0.9759	0.0001	0.0161	38V	0.987	0.833	0.313	0.5	0.987	dsDNAphage	3	36.2	1.2	organism	NODE_9_length_79024_cov_80.125606	163	14	21.01	15	17.34	32	144.96
NODE_8_length_80991_cov_67.360754	80991	1	37	0	1	Virus	0.0248	0.9603	0.0007	0.0143	15V1n12V1n10V	1	0.133	0.04	0.107	1	dsDNAphage	1	30.5	0	virus	NODE_8_length_80991_cov_67.360754	154	13	17.55	14	19.35	40	175.97
NODE_7_length_85909_cov_196.734270	85909	0	39	2	0	Virus	0.0008	0.9536	0.044	0.0016	25V1n9V1n5V	0.993	0.187	0.047	0.02	0.993	dsDNAphage	14	32.3	0	virus	NODE_7_length_85909_cov_196.734270	164	12	35.02	21	46.25	60	247.74
NODE_5_length_87046_cov_21.369383	87046	0	42	0	0	Virus	0.0014	0.9943	0.0042	0.0001	42V	1	0.2	0.12	0.027	1	dsDNAphage	16	43.5	1.2	virus	NODE_5_length_87046_cov_21.369383	168	9	24.79	17	46.29	69	342.51
NODE_4_length_91698_cov_76.441343	91698	1	43	0	0	Virus	0.0368	0.9571	0.0046	0.0016	5V1n38V	0.993	0.12	0.007	0.08	0.993	dsDNAphage	30	56.8	1.7	virus	NODE_4_length_91698_cov_76.441343	118	14	32.57	38	63.48	69	440.43
NODE_3435_length_9152_cov_356.396724	9152	0	4	0	0	Virus	0.0117	0.9882	0	0.0001	4V	0.987	0.833	0.5	0.4	0.987	dsDNAphage	2	46.2	0	virus	NODE_3435_length_9152_cov_356.396724	13	1	1.24	2	2.86	4	3.11
NODE_347_length_46577_cov_202.837088	46577	6	16	0	0	Virus	0.2614	0.7341	0.0012	0.0033	3n4V3n12V	0.933	0.18	0.007	0.127	0.933	dsDNAphage	1	37.3	20.9	virus	NODE_347_length_46577_cov_202.837088_fragment_1	43	9	15.94	14	16.8	15	80.49
NODE_238_length_57117_cov_47.258351	57117	0	27	0	0	Virus	0.0006	0.998	0.0013	0.0001	27V	0.993	0.173	0.153	0.053	0.993	dsDNAphage	12	65.2	1.1	virus	NODE_238_length_57117_cov_47.258351	89	6	6.88	9	14.77	36	111.81
NODE_909_length_9593_cov_81.139442	9593	0	4	0	0	Virus	0.0027	0.9972	0	0.0001	4V	0.987	0.327	0.487	0.973	0.987	dsDNAphage	3	63.6	0	virus	NODE_909_length_9593_cov_81.139442	11	0	0	3	2.38	4	4.97
NODE_838_length_9886_cov_38.693419	9886	0	4	0	0	Virus	0.0005	0.9995	0	0.0001	4V	1	0.833	0.3	0.333	1	dsDNAphage	2	35.7	0	virus	NODE_838_length_9886_cov_38.693419	14	1	0.02	1	1	2	2.62
NODE_395_length_15747_cov_56.454818	15747	0	7	0	0	Virus	0.0007	0.9992	0	0	7V	0.993	0.193	0.32	0.36	0.993	dsDNAphage	5	61.9	0	virus	NODE_395_length_15747_cov_56.454818	21	1	1.2	5	3.95	8	8.16
NODE_212_length_22647_cov_26.627080	22647	1	9	1	0	Virus	0.1072	0.8251	0.0355	0.0321	2V1n1V1n6V	0.98	0.887	0.72	0.887	0.98	dsDNAphage	0	35.9	0	virus	NODE_212_length_22647_cov_26.627080	39	2	0.15	3	4.46	2	6.78
NODE_89_length_33672_cov_20.005265	33672	0	16	0	0	Virus	0.0469	0.9288	0.0008	0.0235	16V	0.787	0.993	0.167	0.98	0.993	NCLDV	0	58.3	0	virus	NODE_89_length_33672_cov_20.005265	37	6	8.3	5	2.51	9	38.01
NODE_60_length_39460_cov_28.471920	39460	0	19	0	0	Virus	0.0023	0.9976	0	0.0001	19V	1	0.327	0.393	0.14	1	dsDNAphage	10	65.7	0	virus	NODE_60_length_39460_cov_28.471920	67	7	22.36	15	33.4	21	113.18
NODE_53_length_41357_cov_20.486587	41357	3	17	0	0	Virus	0.1382	0.8611	0	0.0007	7V2n10V1n	0.993	0.8	0.167	0.767	0.993	dsDNAphage	3	64.5	0	virus	NODE_53_length_41357_cov_20.486587	31	9	14.29	8	6.76	12	58.68
NODE_27_length_51865_cov_43.953947	51865	0	25	0	0	Virus	0.0043	0.9914	0.0033	0.001	25V	1	0.94	0.367	0.72	1	dsDNAphage	2	62.3	0	virus	NODE_27_length_51865_cov_43.953947	69	5	9.37	8	15.88	12	62.31
NODE_3885_length_9968_cov_52.070715	9968	0	4	0	0	Virus	0.0003	0.9996	0	0.0001	4V	1	0.547	0.393	0.213	1	dsDNAphage	3	53.3	0	virus	NODE_3885_length_9968_cov_52.070715	15	0	0	2	2	4	4.97
NODE_1063_length_18333_cov_51.375843	18333	0	8	0	0	Virus	0.0297	0.9702	0	0.0001	8V	1	0.147	0.28	0.78	1	dsDNAphage	5	44	0	virus	NODE_1063_length_18333_cov_51.375843	25	3	1.98	5	8.5	9	12.6
NODE_771_length_21040_cov_264.262235	21040	1	9	0	0	Virus	0.1382	0.8617	0	0.0001	6V1n3V	0.993	0.94	0.133	0.873	0.993	dsDNAphage	1	52.4	4.8	virus	NODE_771_length_21040_cov_264.262235	21	4	8.64	6	14.57	6	44.79
NODE_701_length_21744_cov_43.099082	21744	0	10	0	0	Virus	0.0057	0.9798	0	0.0145	10V	1	0.733	0.293	0.353	1	dsDNAphage	9	80	0	virus	NODE_701_length_21744_cov_43.099082	20	1	0.17	2	0.45	7	17.1
NODE_636_length_22514_cov_54.475355	22514	0	10	0	0	Virus	0.0005	0.9995	0	0	10V	1	0.627	0.833	0.907	1	dsDNAphage	3	69	0	virus	NODE_636_length_22514_cov_54.475355	42	5	8.64	8	9.48	8	47.01
NODE_605_length_23029_cov_44.405502	23029	0	11	0	0	Virus	0.007	0.9929	0	0.0001	11V	0.993	0.487	0.127	0.773	0.993	dsDNAphage	2	80	5	virus	NODE_605_length_23029_cov_44.405502	20	3	4.02	3	7.72	8	26.05
NODE_597_length_23127_cov_50.024402	23127	0	11	0	0	Virus	0.0262	0.9715	0	0.0022	11V	1	0.173	0.207	0.527	1	dsDNAphage	4	92.9	7.1	virus	NODE_597_length_23127_cov_50.024402	14	3	5.49	5	7.16	7	21.33
NODE_585_length_23261_cov_308.895200	23261	3	8	0	0	Virus	0.321	0.6767	0.0003	0.002	1V1n2V2n5V	0.933	0.413	0.773	0.98	0.98	lavidaviridae	0	44.4	0	virus	NODE_585_length_23261_cov_308.895200	27	0	0	4	5.21	4	8.31
NODE_551_length_23873_cov_62.663700	23873	0	11	0	0	Virus	0.0049	0.9945	0	0.0006	11V	1	0.887	0.7	0.927	1	dsDNAphage	2	95.2	0	virus	NODE_551_length_23873_cov_62.663700	21	3	1.87	2	1.56	6	16.15
NODE_468_length_25557_cov_38.483805	25557	0	12	0	0	Virus	0.005	0.9947	0	0.0003	12V	0.98	0.84	0.187	0.433	0.98	dsDNAphage	2	33.3	0	organism	NODE_468_length_25557_cov_38.483805	NA	NA	NA	NA	NA	NA	NA
NODE_435_length_26096_cov_66.297147	26096	0	12	0	0	Virus	0.0009	0.9989	0.0001	0.0002	12V	1	0.587	0.427	0.707	1	dsDNAphage	6	94.4	0	virus	NODE_435_length_26096_cov_66.297147	18	0	0	6	11.96	9	53.19
NODE_434_length_26104_cov_40.853430	26104	0	12	0	0	Virus	0.0019	0.9974	0.0003	0.0004	12V	1	0.213	0.013	0.04	1	dsDNAphage	1	46.3	2.4	virus	NODE_434_length_26104_cov_40.853430	41	13	33.98	14	26.11	17	125.83
NODE_341_length_28234_cov_128.871323	28234	0	12	0	1	Virus	0.0387	0.8859	0	0.0753	7V1n5V	0.973	0.547	0.14	0.307	0.973	dsDNAphage	1	66.7	0	organism	NODE_341_length_28234_cov_128.871323	15	1	0	3	3.13	5	13.31
NODE_321_length_28765_cov_40.881017	28765	0	14	0	0	Virus	0.0036	0.9956	0.0004	0.0003	14V	1	0.387	0.227	0.733	1	dsDNAphage	4	83.9	3.2	virus	NODE_321_length_28765_cov_40.881017	31	4	7.69	6	11.21	8	45.48
NODE_288_length_29718_cov_95.329468	29718	2	12	0	0	Virus	0.1239	0.8757	0.0001	0.0003	1n2V1n10V	1	0.307	0.347	0.773	1	dsDNAphage	8	92	0	virus	NODE_288_length_29718_cov_95.329468	25	3	4.33	4	18.08	11	51.45
NODE_287_length_29730_cov_60.894221	29730	0	14	0	0	Virus	0.0273	0.9726	0	0.0001	14V	1	0.487	0.827	0.953	1	dsDNAphage	4	71.4	0	virus	NODE_287_length_29730_cov_60.894221	42	3	4.39	5	5.02	8	39.21
NODE_279_length_29913_cov_82.085940	29913	1	12	0	1	Virus	0.0708	0.8589	0.0002	0.0701	10V1n2V1n	1	0.213	0.047	0.127	1	dsDNAphage	1	52.4	0	virus	NODE_279_length_29913_cov_82.085940	42	5	13.96	8	19.44	11	59.86
NODE_143_length_37590_cov_279.423658	37590	1	17	0	0	Virus	0.0481	0.9517	0.0001	0.0001	13V1n4V	0.973	0.607	0.053	0.06	0.973	dsDNAphage	6	62.2	2.2	virus	NODE_143_length_37590_cov_279.423658	45	6	16.77	12	41.95	15	124.63
NODE_128_length_39254_cov_32.224751	39254	0	18	1	0	Virus	0.0017	0.9649	0.0268	0.0066	1n18V	1	0.86	0.327	0.893	1	dsDNAphage	10	90.7	0	virus	NODE_128_length_39254_cov_32.224751	43	0	0	1	1.35	13	23.56
NODE_28_length_59943_cov_42.907260	59943	0	29	0	0	Virus	0.0009	0.9983	0.0004	0.0004	29V	1	0.853	0.16	0.78	1	dsDNAphage	2	58.3	0	virus	NODE_28_length_59943_cov_42.907260	60	8	20.74	11	20.41	17	105.55
NODE_21_length_64086_cov_360.560994	64086	1	30	0	0	Virus	0.0277	0.9714	0	0.0009	3V1n27V	1	0.8	0.207	0.413	1	dsDNAphage	2	63.4	1.2	virus	NODE_21_length_64086_cov_360.560994	83	7	14.19	16	33.38	22	133.71
NODE_1_length_146305_cov_74.395993	146305	40	21	0	10	Non-viral	0.5619	0.3013	0	0.1368	14V9n2V10n1V1n2V19n1V8n1V3n	0.92	0.033	0	0	0.92	dsDNAphage	9	41	24.4	plasmid	NODE_1_length_146305_cov_74.395993_fragment_1	44	17	27.96	20	41.94	23	111.25
NODE_3338_length_11103_cov_109.078566	11103	0	5	0	0	Virus	0.0027	0.9972	0	0.0001	5V	0.98	0.16	0.053	0.24	0.98	dsDNAphage	2	21.4	7.1	virus	NODE_3338_length_11103_cov_109.078566	14	0	0	2	2	5	8.9
NODE_2159_length_14690_cov_306.342330	14690	5	2	0	0	Non-viral	0.6811	0.3183	0.0001	0.0005	3n1V2n1V	0.26	0.82	0.02	0.053	0.82	NCLDV	0	46.2	0	virus	NODE_2159_length_14690_cov_306.342330	14	4	6.3	4	9.57	7	24.15
NODE_1677_length_17081_cov_34.396511	17081	0	7	1	0	Virus	0.0078	0.9045	0.0845	0.0032	1n7V	0.993	0.293	0.387	0.247	0.993	dsDNAphage	1	38.1	0	virus	NODE_1677_length_17081_cov_34.396511	21	2	3.86	1	3.05	3	24.63
NODE_1243_length_20030_cov_20.357897	20030	2	7	0	0	Virus	0.1767	0.8223	0	0.0009	1V2n6V	0.72	0.14	0	0.007	0.72	dsDNAphage	0	52.4	4.8	virus	NODE_1243_length_20030_cov_20.357897	26	6	5.48	9	13.82	10	67.44
NODE_1229_length_20169_cov_68.008352	20169	0	9	0	0	Virus	0.0032	0.9968	0	0	9V	1	0.047	0.047	0.033	1	dsDNAphage	8	87	4.3	virus	NODE_1229_length_20169_cov_68.008352	23	1	2.41	8	20.29	12	58.76
NODE_1155_length_20691_cov_114.508771	20691	0	10	0	0	Virus	0.0006	0.9992	0	0.0002	10V	1	0.227	0.18	0.387	1	dsDNAphage	12	80	0	virus	NODE_1155_length_20691_cov_114.508771	25	3	6.75	7	12.87	10	43.2
NODE_1113_length_21116_cov_23.904468	21116	1	9	0	0	Virus	0.0922	0.8876	0.0001	0.0201	1n9V	1	0.08	0.007	0.047	1	dsDNAphage	8	60.9	8.7	virus	NODE_1113_length_21116_cov_23.904468	23	0	0	9	12.92	12	51.5
NODE_1082_length_21389_cov_32.006187	21389	0	10	0	0	Virus	0.0432	0.9566	0	0.0001	10V	0.98	0.48	0.22	0.88	0.98	dsDNAphage	1	36.4	0	organism	NODE_1082_length_21389_cov_32.006187	NA	NA	NA	NA	NA	NA	NA
NODE_1078_length_21420_cov_36.088088	21420	1	9	0	0	Virus	0.0813	0.9066	0.0109	0.0012	6V1n3V	0.987	0.6	0.04	0.027	0.987	dsDNAphage	8	41.4	6.9	virus	NODE_1078_length_21420_cov_36.088088	29	2	2.55	9	18.92	11	84.6
NODE_1069_length_21487_cov_37.745847	21487	0	10	0	0	Virus	0.0055	0.9944	0	0.0001	10V	0.993	0.253	0.173	0.24	0.993	dsDNAphage	4	73.9	0	virus	NODE_1069_length_21487_cov_37.745847	23	3	7.95	3	9.28	7	50.73
NODE_1068_length_21494_cov_29.714865	21494	0	9	1	0	Virus	0.0004	0.9009	0.0987	0.0001	5V1n4V	0.993	0.887	0.213	0.693	0.993	dsDNAphage	5	63	0	virus	NODE_1068_length_21494_cov_29.714865	27	1	3.81	7	21.33	6	45.63
NODE_1057_length_21625_cov_58.289244	21625	1	9	0	0	Virus	0.0858	0.8707	0	0.0434	9V1n	0.793	0.78	0.047	0.213	0.793	dsDNAphage	0	51.7	0	organism	NODE_1057_length_21625_cov_58.289244	NA	NA	NA	NA	NA	NA	NA
NODE_990_length_22320_cov_52.614372	22320	0	10	0	0	Virus	0.0041	0.9958	0	0	10V	1	0.533	0.287	0.36	1	dsDNAphage	8	89.3	0	virus	NODE_990_length_22320_cov_52.614372	28	5	7.68	8	16.78	14	64.42
NODE_968_length_22560_cov_31.845856	22560	0	11	0	0	Virus	0.034	0.9659	0	0.0001	11V	1	0.44	0.18	0.44	1	dsDNAphage	5	76.9	0	virus	NODE_968_length_22560_cov_31.845856	13	1	0.31	1	4.37	5	4.28
NODE_877_length_23684_cov_38.300224	23684	0	11	0	0	Virus	0.0045	0.9946	0	0.001	11V	0.973	0.207	0.033	0.36	0.973	dsDNAphage	3	56.7	3.3	virus	NODE_877_length_23684_cov_38.300224	30	7	5.99	6	8.48	7	52.39
NODE_854_length_24002_cov_21.637408	24002	0	11	0	0	Virus	0.0565	0.9435	0	0	11V	0.94	0.113	0	0.033	0.94	dsDNAphage	1	28.6	14.3	plasmid	NODE_854_length_24002_cov_21.637408	NA	NA	NA	NA	NA	NA	NA
NODE_818_length_24682_cov_111.183863	24682	5	7	0	0	Pro-viral	0.4264	0.5668	0	0.0068	6V1n1V4n	0.88	0.14	0.007	0.007	0.88	dsDNAphage	1	39.5	13.2	virus	NODE_818_length_24682_cov_111.183863_fragment_1	26	3	11.49	11	33.24	11	61.36
NODE_740_length_25663_cov_51.788504	25663	3	9	0	0	Virus	0.2081	0.7761	0.0001	0.0158	1n1V1n5V1n3V	NA	NA	NA	NA	NA	NA	NA	NA	NA	virus	NODE_740_length_25663_cov_51.788504	21	5	2.71	9	12.37	6	30.11
NODE_737_length_25709_cov_26.109379	25709	10	2	0	0	Non-viral	0.8149	0.1849	0	0.0002	10n2V	0.54	0.013	0	0	0.54	dsDNAphage	1	23.1	15.4	virus	NODE_737_length_25709_cov_26.109379_fragment_1	9	2	0.14	3	1.19	4	9.26
NODE_706_length_26195_cov_67.406159	26195	9	3	0	0	Non-viral	0.7546	0.2344	0.0084	0.0026	3n1V2n2V4n	0.893	0.04	0	0.007	0.893	dsDNAphage	3	31	17.2	virus	NODE_706_length_26195_cov_67.406159_fragment_1	18	2	5.8	4	7.15	4	33.17
NODE_697_length_26361_cov_27.763438	26361	6	6	0	0	Pro-viral	0.4435	0.5563	0	0.0002	6V6n	0.96	0.567	0.02	0.027	0.96	dsDNAphage	10	61.5	7.7	virus	NODE_697_length_26361_cov_27.763438_fragment_1	16	3	2.92	9	26.48	10	81.54
NODE_597_length_28244_cov_39.054312	28244	0	13	0	0	Virus	0.0085	0.9912	0	0.0003	13V	1	0.113	0.1	0.02	1	dsDNAphage	2	38.5	1.9	virus	NODE_597_length_28244_cov_39.054312	52	7	12.74	8	13.04	12	54.77
NODE_588_length_28436_cov_34.772947	28436	3	10	0	0	Virus	0.2117	0.7882	0	0.0001	2n9V1n1V	0.987	0.567	0.053	0.007	0.987	dsDNAphage	6	69.6	4.3	virus	NODE_588_length_28436_cov_34.772947	46	8	10.94	15	23.86	19	82.57
NODE_585_length_28482_cov_21.870616	28482	0	13	0	0	Virus	0.0103	0.9894	0.0002	0.0001	13V	0.993	0.093	0.027	0.007	0.993	dsDNAphage	6	53.5	4.7	virus	NODE_585_length_28482_cov_21.870616	43	5	8.64	14	27.37	15	76.27
NODE_522_length_29547_cov_40.160247	29547	7	7	0	0	Pro-viral	0.5315	0.468	0	0.0005	4V3n1V2n1V1n1V1n	0.913	0.067	0	0.007	0.913	dsDNAphage	2	23.3	50	NA	NA	NA	NA	NA	NA	NA	NA	NA
NODE_461_length_30904_cov_89.781095	30904	1	13	1	0	Virus	0.0737	0.8654	0.056	0.0049	3V1n5V1n5V	0.993	0.6	0	0.02	0.993	dsDNAphage	5	36.4	3	virus	NODE_461_length_30904_cov_89.781095	33	7	7.27	8	11.13	9	39.25
NODE_402_length_32444_cov_49.432863	32444	0	15	0	0	Virus	0.0122	0.9871	0.0002	0.0005	15V	1	0.267	0.02	0.013	1	dsDNAphage	8	63.3	6.1	virus	NODE_402_length_32444_cov_49.432863	49	8	20.33	15	20.52	18	51.96
NODE_322_length_36492_cov_42.638884	36492	10	7	0	0	Pro-viral	0.5877	0.4117	0	0.0006	1n1V4n1V1n1V2n1V1n1V1n2V	0.747	0.06	0.007	0.007	0.747	dsDNAphage	1	41.7	8.3	NA	NA	NA	NA	NA	NA	NA	NA	NA
NODE_310_length_36983_cov_28.516681	36983	0	18	0	0	Virus	0.0434	0.9563	0.0001	0.0002	18V	1	0.133	0.027	0.067	1	dsDNAphage	5	60.4	9.4	virus	NODE_310_length_36983_cov_28.516681	53	6	10.24	17	19.94	21	71.96
NODE_308_length_37100_cov_30.771521	37100	0	18	0	0	Virus	0.0078	0.9922	0	0	18V	0.993	0.087	0.013	0.013	0.993	dsDNAphage	3	50	4.2	virus	NODE_308_length_37100_cov_30.771521	48	4	14.99	9	29.88	13	65
NODE_306_length_37144_cov_31.606083	37144	0	18	0	0	Virus	0.0007	0.999	0.0002	0.0001	18V	0.993	0.167	0.013	0.073	0.993	dsDNAphage	8	51.2	2.4	virus	NODE_306_length_37144_cov_31.606083	41	6	11.28	8	10.8	14	76.03
NODE_285_length_38126_cov_105.953324	38126	0	18	0	0	Virus	0.0551	0.9441	0.0002	0.0006	18V	0.993	0.113	0.04	0.007	0.993	dsDNAphage	1	66	2.1	virus	NODE_285_length_38126_cov_105.953324	47	10	12.23	13	16.95	16	80.05
NODE_251_length_39823_cov_50.914831	39823	0	19	0	0	Virus	0.0172	0.9722	0	0.0105	19V	0.993	0.053	0.013	0	0.993	dsDNAphage	7	54.7	6.2	virus	NODE_251_length_39823_cov_50.914831	64	10	21.97	22	54.24	23	152.1
NODE_240_length_40551_cov_20.164856	40551	0	19	0	0	Virus	0.0041	0.9958	0	0.0001	19V	0.887	0.053	0.013	0.027	0.887	dsDNAphage	0	39	3.9	virus	NODE_240_length_40551_cov_20.164856	77	15	13.96	20	25	45	118.04
NODE_141_length_48064_cov_337.035056	48064	7	9	6	1	Virus	0.2772	0.3783	0.2615	0.083	1V1n3V2n3V4n1V1n1V6n	0.327	0.633	0.06	0.153	0.633	NCLDV	0	45.1	0	NA	NA	NA	NA	NA	NA	NA	NA	NA
NODE_127_length_49776_cov_95.544197	49776	1	22	0	1	Virus	0.06	0.8858	0.0006	0.0536	5V1n3V1n14V	0.993	0.36	0	0.04	0.993	dsDNAphage	6	57.7	1.9	virus	NODE_127_length_49776_cov_95.544197	52	15	24.18	15	17.23	23	102.91
NODE_87_length_56659_cov_60.809077	56659	2	24	0	1	Virus	0.0921	0.8933	0.0001	0.0146	9V1n2V1n11V1n2V	0.987	0.193	0	0.007	0.987	dsDNAphage	1	25	6.6	virus	NODE_87_length_56659_cov_60.809077	76	16	13.62	16	19.57	18	76
NODE_69_length_59950_cov_44.489423	59950	1	27	1	0	Virus	0.0623	0.91	0.0233	0.0044	13V1n7V1n7V	1	0.493	0.013	0.007	1	dsDNAphage	7	50	7.6	virus	NODE_69_length_59950_cov_44.489423	66	16	32.15	30	69.54	31	209.49
NODE_66_length_61161_cov_105.869865	61161	6	23	0	0	Virus	0.2088	0.791	0	0.0001	3n1V3n22V	0.98	0.047	0.02	0	0.98	dsDNAphage	11	73.4	15.6	virus	NODE_66_length_61161_cov_105.869865_fragment_2	44	4	7.02	8	18.1	22	73.95
NODE_51_length_65983_cov_48.579511	65983	0	32	0	0	Virus	0.0036	0.996	0	0.0004	32V	0.987	0.307	0.14	0.673	0.987	dsDNAphage	2	54.5	2.3	organism	NODE_51_length_65983_cov_48.579511	88	9	15.48	14	24.53	16	48.85
NODE_27_length_82263_cov_30.370499	82263	0	40	0	0	Virus	0.0424	0.956	0.0009	0.0007	40V	0.993	0.06	0.033	0.04	0.993	dsDNAphage	3	47.9	1.7	virus	NODE_27_length_82263_cov_30.370499	117	24	37.51	24	36.29	41	230.33
NODE_442_length_11480_cov_37.001663	11480	0	5	0	0	Virus	0.0001	0.9999	0	0	5V	1	0.547	0.6	0.647	1	dsDNAphage	3	50	0	virus	NODE_442_length_11480_cov_37.001663	14	0	0	4	2.56	4	4.97
NODE_253_length_20856_cov_43.709966	20856	0	10	0	0	Virus	0.0668	0.9324	0.0004	0.0004	10V	0.987	0.173	0	0.1	0.987	dsDNAphage	5	47.6	4.8	virus	NODE_253_length_20856_cov_43.709966	21	0	0	3	5.98	10	49.37
NODE_146_length_35676_cov_44.403414	35676	1	16	0	0	Virus	0.0876	0.9108	0.001	0.0005	11V1n5V	1	0.207	0.033	0.073	1	dsDNAphage	6	52.9	2	virus	NODE_146_length_35676_cov_44.403414	51	6	9.48	11	19.74	23	82.39
NODE_133_length_38826_cov_45.457249	38826	0	18	0	0	Virus	0.0501	0.9498	0.0001	0.0001	18V	0.993	0.48	0.02	0	0.993	dsDNAphage	5	49.1	1.8	virus	NODE_133_length_38826_cov_45.457249	57	9	18.96	15	35.98	27	114.24
NODE_95_length_52568_cov_39.059623	52568	1	23	0	1	Virus	0.0663	0.8852	0.0165	0.032	12V1n4V1n7V	0.987	0.08	0.12	0.18	0.987	dsDNAphage	11	69.2	0	virus	NODE_95_length_52568_cov_39.059623	65	12	31.27	14	29.26	35	203.75
NODE_92_length_53852_cov_46.714612	53852	0	26	0	0	Virus	0.0099	0.984	0.006	0.0001	26V	1	0.107	0	0	1	dsDNAphage	16	50.6	2.6	virus	NODE_92_length_53852_cov_46.714612	77	9	30.26	17	37.38	44	216.77
NODE_27_length_92800_cov_30.095854	92800	5	40	0	0	Virus	0.1448	0.8514	0.0035	0.0003	3V1n1V2n28V1n8V1n	0.993	0.207	0.007	0.18	0.993	dsDNAphage	13	44.2	4.4	virus	NODE_27_length_92800_cov_30.095854	113	17	25.56	23	45.46	44	199.97
NODE_5_length_163539_cov_42.681076	163539	45	33	1	0	Non-viral	0.5849	0.3993	0.0154	0.0004	22n1V1n3V1n8V2n2V1n16V1n2V15n1V3n	0.94	0.133	0	0.013	0.94	dsDNAphage	30	38.8	18.4	virus	NODE_5_length_163539_cov_42.681076_fragment_1	105	21	34.06	46	81.12	57	215.44
NODE_3_length_235960_cov_28.026481	235960	112	3	0	0	Non-viral	0.9646	0.0354	0	0	61n2V1n1V50n	0.893	0.02	0	0	0.893	dsDNAphage	11	33.8	33.8	virus	NODE_3_length_235960_cov_28.026481_fragment_1	22	9	12.31	12	13.7	14	61.11
NODE_431_length_11641_cov_25.297773	11641	0	5	0	0	Virus	0.0154	0.9828	0	0.0018	5V	0.993	0.267	0.207	0.58	0.993	dsDNAphage	2	50	0	virus	NODE_431_length_11641_cov_25.297773	12	1	0.01	1	1	3	3.81
NODE_233_length_17046_cov_82.502854	17046	0	8	0	0	Virus	0.0012	0.9988	0	0	8V	1	0.233	0.087	0.18	1	dsDNAphage	5	70.6	0	virus	NODE_233_length_17046_cov_82.502854	17	1	4.34	7	8.84	8	17.37
NODE_179_length_19812_cov_44.017158	19812	0	9	0	0	Virus	0.0011	0.9989	0	0	9V	1	0.293	0.353	0.3	1	dsDNAphage	5	66.7	0	virus	NODE_179_length_19812_cov_44.017158	27	2	5.7	5	17.97	8	50.12
NODE_147_length_21731_cov_36.036584	21731	5	5	0	0	Pro-viral	0.4968	0.5028	0.0003	0.0001	2n1V2n1V1n3V	0.907	0.207	0	0.013	0.907	dsDNAphage	3	45.5	31.8	organism	NODE_147_length_21731_cov_36.036584	NA	NA	NA	NA	NA	NA	NA
NODE_114_length_24969_cov_43.685679	24969	0	12	0	0	Virus	0.0102	0.9892	0	0.0006	12V	0.987	0.587	0.147	0.287	0.987	dsDNAphage	8	63.6	0	virus	NODE_114_length_24969_cov_43.685679	33	4	5.33	11	26.8	15	101.13
NODE_51_length_34568_cov_21.421377	34568	0	16	0	0	Virus	0.0605	0.9295	0	0.0099	16V	0.813	0.727	0.073	0.687	0.813	dsDNAphage	0	20.4	2	virus	NODE_51_length_34568_cov_21.421377	49	3	1.54	5	4.7	5	9.24
NODE_3_length_78065_cov_21.507396	78065	2	32	1	3	Virus	0.0786	0.8186	0.0227	0.08	7V1n1V1n4V1n5V1n2V1n4V1n9V	0.973	0.773	0.107	0.507	0.973	dsDNAphage	4	52.2	1.1	virus	NODE_3_length_78065_cov_21.507396	90	7	5.1	13	8.6	18	85.62
NODE_451_length_12085_cov_67.349958	12085	0	5	0	0	Virus	0.0041	0.9942	0	0.0017	5V	0.993	0.54	0.187	0.32	0.993	dsDNAphage	3	73.3	0	virus	NODE_451_length_12085_cov_67.349958	15	0	0	3	2.29	3	3.78
NODE_372_length_13524_cov_72.632889	13524	0	6	0	0	Virus	0.0017	0.9982	0	0	6V	0.993	0.133	0	0	0.993	dsDNAphage	2	42.1	5.3	virus	NODE_372_length_13524_cov_72.632889	19	1	0.53	4	3.38	4	3.94
NODE_184_length_19436_cov_39.325835	19436	0	9	0	0	Virus	0.0211	0.9715	0	0.0075	9V	1	0.36	0.347	0.307	1	dsDNAphage	15	96.2	0	virus	NODE_184_length_19436_cov_39.325835	26	2	3.36	17	32.83	24	110.32
NODE_40_length_37921_cov_38.441478	37921	0	18	0	0	Virus	0.0265	0.9696	0.0001	0.0039	18V	1	0.807	0.087	0.18	1	dsDNAphage	9	61.2	0	virus	NODE_40_length_37921_cov_38.441478	49	13	32.17	16	44.55	28	160.12
NODE_22_length_45349_cov_31.238994	45349	0	22	0	0	Virus	0.0024	0.9967	0	0.0009	22V	0.993	0.447	0.08	0.067	0.993	dsDNAphage	6	83.9	1.6	virus	NODE_22_length_45349_cov_31.238994	62	11	23.1	19	34.31	26	140.46
NODE_372_length_12644_cov_42.956708	12644	0	6	0	0	Virus	0.0018	0.9975	0.0002	0.0005	6V	1	0.78	0.607	0.147	1	dsDNAphage	3	33.3	0	virus	NODE_372_length_12644_cov_42.956708	22	1	0.74	3	6.53	5	37.38
NODE_1_length_248650_cov_112.723389	248650	0	121	0	0	Virus	0.0098	0.9845	0.0036	0.0021	121V	0.967	0.247	0.033	0.08	0.967	dsDNAphage	44	50.2	0.6	virus	NODE_1_length_248650_cov_112.723389	296	13	22.54	14	22.78	127	313.83
NODE_1964_length_14882_cov_47.077291	14882	0	7	0	0	Virus	0.0018	0.9976	0	0.0006	7V	0.993	0.393	0.633	0.413	0.993	dsDNAphage	4	61.9	0	virus	NODE_1964_length_14882_cov_47.077291	21	1	1.05	5	6.75	8	17.05
NODE_913_length_20098_cov_60.740608	20098	0	8	1	0	Virus	0.042	0.8475	0.0995	0.011	3V1n5V	0.973	0.1	0.027	0.193	0.973	dsDNAphage	1	44.4	5.6	organism	NODE_913_length_20098_cov_60.740608	NA	NA	NA	NA	NA	NA	NA
NODE_863_length_20541_cov_47.872840	20541	0	10	0	0	Virus	0.0094	0.9906	0	0	10V	1	0.34	0.673	0.353	1	dsDNAphage	10	86.7	0	virus	NODE_863_length_20541_cov_47.872840	30	7	10.15	12	20	21	89.39
NODE_787_length_21299_cov_23.663387	21299	0	10	0	0	Virus	0.0101	0.9874	0.0001	0.0024	10V	0.993	0.727	0.067	0.487	0.993	dsDNAphage	6	47.2	5.6	virus	NODE_787_length_21299_cov_23.663387	36	2	2.73	7	18.18	7	44.54
NODE_785_length_21327_cov_1318.193024	21327	0	10	0	0	Virus	0.0028	0.9492	0.0004	0.0476	10V	0.967	0.56	0.173	0.107	0.967	dsDNAphage	0	31.1	0	virus	NODE_785_length_21327_cov_1318.193024	45	1	0.69	1	1.38	6	13.66
NODE_647_length_22955_cov_40.501659	22955	2	9	0	0	Virus	0.227	0.7679	0	0.0051	4V1n2V1n3V	1	0.147	0.007	0.12	1	dsDNAphage	3	42.3	3.8	virus	NODE_647_length_22955_cov_40.501659	26	5	5.55	10	24.03	7	38.71
NODE_636_length_23116_cov_25.959672	23116	0	11	0	0	Virus	0.0015	0.9974	0	0.0011	11V	1	0.213	0.08	0.08	1	dsDNAphage	1	44.7	0	virus	NODE_636_length_23116_cov_25.959672	38	6	9.64	6	8.36	10	65.98
NODE_635_length_23143_cov_95.249134	23143	1	10	0	0	Virus	0.1156	0.8798	0.0017	0.0028	10V1n	0.967	0.4	0.36	0.353	0.967	dsDNAphage	3	35	0	virus	NODE_635_length_23143_cov_95.249134	40	2	4.29	3	3.28	5	11.41
NODE_632_length_23190_cov_70.142598	23190	0	11	0	0	Virus	0.013	0.9862	0.0004	0.0003	11V	1	0.22	0.48	0.367	1	dsDNAphage	6	76	0	virus	NODE_632_length_23190_cov_70.142598	25	1	0.62	0	0	9	17.57
NODE_628_length_23349_cov_33.887997	23349	0	11	0	0	Virus	0.0006	0.9992	0	0.0002	11V	0.867	0.467	0.353	0.3	0.867	dsDNAphage	0	45.2	0	virus	NODE_628_length_23349_cov_33.887997	31	4	12.1	2	3.74	7	28.9
NODE_625_length_23382_cov_26.941741	23382	2	9	0	0	Virus	0.1795	0.8126	0	0.0079	3V1n6V1n	0.987	0.033	0.007	0.013	0.987	dsDNAphage	11	47.2	11.1	virus	NODE_625_length_23382_cov_26.941741	36	1	1.2	14	11.44	17	57.08
NODE_537_length_24704_cov_27.640148	24704	0	12	0	0	Virus	0.0017	0.9982	0	0.0001	12V	0.813	0.133	0.42	0.167	0.813	dsDNAphage	0	23.6	0	virus	NODE_537_length_24704_cov_27.640148	55	6	7.9	6	16.18	9	47.35
NODE_502_length_25200_cov_82.489163	25200	0	12	0	0	Virus	0.0011	0.9871	0.0062	0.0056	12V	0.993	0.553	0.06	0.82	0.993	dsDNAphage	4	29.4	5.9	virus	NODE_502_length_25200_cov_82.489163	34	2	3.53	4	6.95	4	19.65
NODE_481_length_25441_cov_48.277870	25441	0	12	0	0	Virus	0.0016	0.9983	0	0	12V	1	0.207	0.273	0.26	1	dsDNAphage	8	82.4	0	virus	NODE_481_length_25441_cov_48.277870	34	6	6.68	14	24.04	19	85.13
NODE_442_length_26157_cov_42.293732	26157	0	12	0	0	Virus	0.0001	0.9998	0	0.0001	12V	1	0.707	0.147	0.52	1	dsDNAphage	5	73.7	0	virus	NODE_442_length_26157_cov_42.293732	19	1	2.28	0	0	6	24.17
NODE_443_length_26157_cov_30.054364	26157	10	2	0	0	Non-viral	0.8349	0.165	0	0.0001	2V10n	0.86	0.04	0.013	0.007	0.86	dsDNAphage	3	38.5	23.1	virus	NODE_443_length_26157_cov_30.054364_fragment_1	11	2	5.74	3	5.26	4	23.93
NODE_443_length_26157_cov_30.054364	26157	10	2	0	0	Non-viral	0.8349	0.165	0	0.0001	2V10n	0.86	0.04	0.013	0.007	0.86	dsDNAphage	3	38.5	23.1	organism	NODE_443_length_26157_cov_30.054364_fragment_2	NA	NA	NA	NA	NA	NA	NA
NODE_398_length_27192_cov_27.577993	27192	2	11	0	0	Virus	0.1818	0.8166	0.0012	0.0005	2V1n4V1n5V	0.993	0.487	0.027	0.013	0.993	dsDNAphage	7	52.5	2.5	virus	NODE_398_length_27192_cov_27.577993	40	8	18.24	10	33.41	11	83.33
NODE_376_length_27656_cov_116.319916	27656	0	12	1	0	Virus	0.001	0.8706	0.1205	0.008	1V1n11V	0.987	0.707	0.013	0.313	0.987	dsDNAphage	3	41.2	0	virus	NODE_376_length_27656_cov_116.319916	17	2	7.31	1	1.99	6	33.77
NODE_320_length_29046_cov_248.853058	29046	0	14	0	0	Virus	0.0196	0.98	0	0.0004	14V	0.84	0.047	0.073	0.527	0.84	dsDNAphage	0	22	2.4	organism	NODE_320_length_29046_cov_248.853058	NA	NA	NA	NA	NA	NA	NA
NODE_202_length_33595_cov_23.583184	33595	6	10	0	0	Virus	0.3504	0.6445	0	0.0051	6n10V	0.96	0.073	0.013	0.16	0.96	dsDNAphage	3	47.2	19.4	plasmid	NODE_202_length_33595_cov_23.583184_fragment_1	NA	NA	NA	NA	NA	NA	NA
NODE_189_length_34321_cov_38.500029	34321	1	15	0	0	Virus	0.0456	0.9534	0.0004	0.0006	14V1n1V	1	0.387	0.207	0.3	1	dsDNAphage	9	71.1	0	virus	NODE_189_length_34321_cov_38.500029	45	6	8.78	10	8.78	12	56.56
NODE_166_length_35538_cov_369.123355	35538	0	17	0	0	Virus	0.0044	0.9956	0	0	17V	0.987	0.773	0.027	0.68	0.987	dsDNAphage	3	41.5	2.4	virus	NODE_166_length_35538_cov_369.123355	41	6	8.23	6	10.63	11	64.3
NODE_156_length_36048_cov_55.392993	36048	0	17	0	0	Virus	0.0207	0.9727	0.0006	0.006	17V	0.987	0.107	0.033	0.033	0.987	dsDNAphage	1	69.8	1.9	virus	NODE_156_length_36048_cov_55.392993	53	14	29.05	15	25.04	19	123.81
NODE_153_length_36331_cov_22.312962	36331	0	17	0	0	Virus	0.0006	0.9994	0	0	17V	1	0.407	0.247	0.067	1	dsDNAphage	5	61.9	0	virus	NODE_153_length_36331_cov_22.312962	63	5	14.08	14	25.6	17	82.37
NODE_114_length_40606_cov_35.240043	40606	0	19	0	0	Virus	0.006	0.9938	0	0.0001	19V	1	0.173	0.047	0.033	1	dsDNAphage	12	77.4	1.9	virus	NODE_114_length_40606_cov_35.240043	53	8	11.71	13	21.2	22	66.83
NODE_109_length_41460_cov_23.793648	41460	0	20	0	0	Virus	0.0392	0.9604	0.0002	0.0002	20V	1	0.2	0.287	0.253	1	dsDNAphage	3	96.6	0	virus	NODE_109_length_41460_cov_23.793648	59	4	6.92	5	13.91	18	52.86
NODE_90_length_44847_cov_61.725263	44847	0	21	0	0	Virus	0.0003	0.9995	0	0.0002	21V	1	0.293	0.253	0.453	1	dsDNAphage	13	55.7	0	virus	NODE_90_length_44847_cov_61.725263	61	3	8.56	6	14.08	22	63.28
NODE_86_length_45385_cov_52.476395	45385	1	21	0	0	Virus	0.0314	0.9686	0	0	9V1n12V	1	0.153	0.18	0.64	1	dsDNAphage	5	74.1	3.7	virus	NODE_86_length_45385_cov_52.476395	55	8	17.69	13	24.52	16	107.31
NODE_63_length_49806_cov_23.108319	49806	1	22	1	0	Virus	0.0451	0.9307	0.024	0.0002	2V1n12V1n8V	0.993	0.127	0.007	0.007	0.993	dsDNAphage	10	65	3.3	virus	NODE_63_length_49806_cov_23.108319	60	8	18.36	12	24.98	23	104.07
NODE_652_length_18023_cov_41.689671	18023	0	8	0	0	Virus	0.0028	0.9968	0	0.0004	8V	1	0.74	0.033	0.087	1	dsDNAphage	7	60	4	virus	NODE_652_length_18023_cov_41.689671	25	4	3.23	8	14.96	20	18.64
NODE_159_length_35728_cov_39.385614	35728	0	16	0	1	Virus	0.0222	0.9198	0	0.0579	16V1n	1	0.467	0.073	0.513	1	dsDNAphage	3	26.7	2.2	virus	NODE_159_length_35728_cov_39.385614	45	2	5.99	3	4.3	10	59.61
NODE_40_length_65445_cov_28.118275	65445	14	17	0	0	Pro-viral	0.4883	0.5114	0.0001	0.0002	1n12V1n2V1n3V11n	0.98	0.233	0.007	0	0.98	dsDNAphage	16	41.2	21.2	organism	NODE_40_length_65445_cov_28.118275_fragment_1	64	20	29.71	32	55.59	42	164.77
NODE_33_length_72446_cov_22.146192	72446	0	35	0	0	Virus	0.0124	0.9858	0	0.0017	35V	1	0.74	0.093	0.507	1	dsDNAphage	4	25.7	0.9	organism	NODE_33_length_72446_cov_22.146192	109	4	7.35	7	15.4	14	43.52
NODE_268_length_21280_cov_68.203015	21280	4	6	0	0	Virus	0.3804	0.6195	0.0001	0.0001	1n1V1n1V2n4V	0.953	0.28	0	0.207	0.953	dsDNAphage	5	42.9	4.8	virus	NODE_268_length_21280_cov_68.203015	21	2	0.75	4	8.21	6	34
NODE_255_length_22331_cov_28.789819	22331	1	9	0	0	Virus	0.1101	0.888	0	0.002	1V1n8V	0.993	0.167	0.04	0.073	0.993	dsDNAphage	10	72.4	6.9	virus	NODE_255_length_22331_cov_28.789819	29	3	6.6	15	32.88	18	103.13
NODE_106_length_48424_cov_47.070355	48424	20	3	0	0	Non-viral	0.8816	0.1182	0.0001	0.0002	13n1V6n2V1n	0.94	0.167	0	0.027	0.94	dsDNAphage	2	31.6	15.8	virus	NODE_106_length_48424_cov_47.070355_fragment_1	8	1	2.86	1	0.06	2	8.58
NODE_53_length_69927_cov_42.071402	69927	0	34	0	0	Virus	0.0036	0.9933	0.0002	0.0029	34V	0.987	0.807	0.573	0.9	0.987	dsDNAphage	9	32.8	0	virus	NODE_53_length_69927_cov_42.071402	116	5	6.78	6	20.88	20	35.54
NODE_32_length_87458_cov_55.351372	87458	10	32	0	0	Virus	0.2734	0.7244	0.0018	0.0004	8V1n5V1n3V1n6V1n4V1n1V2n1V2n3V1n1V	1	0.213	0.013	0.207	1	dsDNAphage	10	43.9	3.7	virus	NODE_32_length_87458_cov_55.351372	107	16	29.62	20	37.84	42	196.16
NODE_8_length_131991_cov_22.018623	131991	4	57	1	2	Virus	0.0727	0.8732	0.016	0.0382	1n2V1n5V1n17V1n3V1n7V1n8V1n15V	0.993	0.113	0	0.033	0.993	dsDNAphage	3	31.4	3.1	organism	NODE_8_length_131991_cov_22.018623	191	28	49.05	24	57.79	49	214.43
NODE_249_length_25570_cov_81.672389	25570	0	12	0	0	Virus	0.0103	0.9876	0.0015	0.0006	12V	0.96	0.813	0.153	0.96	0.96	dsDNAphage	1	52.9	0	virus	NODE_249_length_25570_cov_81.672389	17	1	0.01	1	1	1	2.73
NODE_71_length_52111_cov_50.775108	52111	3	18	0	4	Virus	0.1383	0.6903	0.0001	0.1714	1V4n2V2n1V1n14V	0.913	0.22	0.007	0	0.913	dsDNAphage	9	27.1	8.6	virus	NODE_71_length_52111_cov_50.775108_fragment_1	47	10	13.73	12	12.07	16	76.94
NODE_40_length_72681_cov_27.347561	72681	20	11	0	4	Non-viral	0.5672	0.3026	0	0.1302	3n1V4n3V13n1V1n1V3n5V	1	0.733	0.04	0.187	1	dsDNAphage	1	55	0	organism	NODE_40_length_72681_cov_27.347561_fragment_1	NA	NA	NA	NA	NA	NA	NA
NODE_40_length_72681_cov_27.347561	72681	20	11	0	4	Non-viral	0.5672	0.3026	0	0.1302	3n1V4n3V13n1V1n1V3n5V	1	0.733	0.04	0.187	1	dsDNAphage	1	55	0	organism	NODE_40_length_72681_cov_27.347561_fragment_2	NA	NA	NA	NA	NA	NA	NA
NODE_40_length_72681_cov_27.347561	72681	20	11	0	4	Non-viral	0.5672	0.3026	0	0.1302	3n1V4n3V13n1V1n1V3n5V	1	0.733	0.04	0.187	1	dsDNAphage	1	55	0	virus	NODE_40_length_72681_cov_27.347561_fragment_3	18	2	9.08	4	6.56	9	56.09
NODE_10_length_129799_cov_204.779920	129799	1	60	1	1	Virus	0.0164	0.9469	0.0196	0.0171	13V1n12V1n12V1n23V	1	0.093	0.013	0.007	1	dsDNAphage	8	37.9	4.3	virus	NODE_10_length_129799_cov_204.779920	140	29	38.9	32	41.4	39	212.04
NODE_236_length_27522_cov_289.287072	27522	0	13	0	0	Virus	0.0012	0.9987	0	0	13V	1	0.28	0.3	0.267	1	dsDNAphage	4	48.7	0	virus	NODE_236_length_27522_cov_289.287072	39	3	6.27	6	13.24	11	58.23
NODE_216_length_28099_cov_68.013871	28099	0	13	0	0	Virus	0.0035	0.9908	0.0049	0.0008	13V	0.933	0.753	0.007	0.107	0.933	dsDNAphage	1	17.9	3.6	virus	NODE_216_length_28099_cov_68.013871	28	0	0	2	2.5	3	13.76
NODE_161_length_31807_cov_870.660903	31807	2	13	0	0	Virus	0.0998	0.9	0.0001	0.0001	1V1n12V1n	1	0.08	0.02	0.067	1	dsDNAphage	7	77.1	2.9	virus	NODE_161_length_31807_cov_870.660903	35	4	9.25	8	10.71	21	63.23
NODE_126_length_39212_cov_30.367725	39212	1	18	0	0	Virus	0.0504	0.9495	0	0.0001	1n18V	1	0.333	0.113	0.127	1	dsDNAphage	8	58	0	virus	NODE_126_length_39212_cov_30.367725	69	2	9.65	12	29.22	30	78.37
NODE_51_length_61696_cov_21.095634	61696	0	28	2	0	Virus	0.0005	0.9359	0.0628	0.0008	10V1n18V1n	1	0.14	0.167	0.047	1	dsDNAphage	6	37.2	1.1	virus	NODE_51_length_61696_cov_21.095634	94	9	25.01	14	39.37	21	135.41
NODE_75_length_33592_cov_26.069982	33592	0	16	0	0	Virus	0.006	0.9917	0.0014	0.001	16V	1	0.867	0.64	1	1	dsDNAphage	5	81.1	0	virus	NODE_75_length_33592_cov_26.069982	37	1	0.26	7	9.82	8	43.93
NODE_63_length_34861_cov_45.474487	34861	1	16	0	0	Virus	0.1052	0.8747	0.0001	0.0201	7V1n9V	0.987	0.813	0.2	0.307	0.987	dsDNAphage	5	29.3	0	virus	NODE_63_length_34861_cov_45.474487	58	5	8.35	11	21.69	15	80.24
NODE_24_length_49798_cov_21.599944	49798	0	24	0	0	Virus	0.0054	0.9945	0	0.0001	24V	1	0.273	0.187	0.813	1	dsDNAphage	5	76.3	3.4	virus	NODE_24_length_49798_cov_21.599944	59	11	13.24	12	21.62	22	124.79
NODE_1_length_38232_cov_24.615004	38232	0	17	1	0	Virus	0.0092	0.9535	0.0363	0.001	11V1n6V	0.993	0.573	0.013	0.06	0.993	dsDNAphage	9	39.7	1.7	virus	NODE_1_length_38232_cov_24.615004	58	8	23.86	14	44.73	19	111.48
NODE_2_length_52081_cov_37.380156	52081	0	25	0	0	Virus	0.0051	0.9942	0	0.0006	25V	1	0.38	0.367	0.3	1	dsDNAphage	9	70.3	0	virus	NODE_2_length_52081_cov_37.380156	74	2	3.48	4	9.98	25	61.43
NODE_1_length_167060_cov_116.590443	167060	0	81	0	0	Virus	0.0081	0.9903	0	0.0015	81V	1	0.387	0.22	0.12	1	dsDNAphage	44	94.7	0	virus	NODE_1_length_167060_cov_116.590443	263	32	78.28	110	130.97	257	1270.2
NODE_73_length_53513_cov_294.499944	53513	2	23	1	0	Virus	0.1317	0.8325	0.0352	0.0007	5V1n2V1n1V1n15V	1	0.24	0.133	0.12	1	dsDNAphage	8	53.8	0	virus	NODE_73_length_53513_cov_294.499944	78	5	13.59	12	22.6	32	102.06
NODE_34_length_83777_cov_35.563771	83777	0	40	0	0	Virus	0.0013	0.9986	0	0.0001	40V	1	0.14	0.14	0.06	1	dsDNAphage	15	47.5	0.6	virus	NODE_34_length_83777_cov_35.563771	158	12	33.16	20	51.16	66	358.22
NODE_28_length_91465_cov_26.524866	91465	39	5	0	0	Non-viral	0.8902	0.1078	0.0017	0.0002	8n1V1n2V4n1V2n1V24n	0.927	0.1	0	0	0.927	dsDNAphage	4	27	27	virus	NODE_28_length_91465_cov_26.524866_fragment_1	34	6	8.9	7	3.46	17	36.52
NODE_5_length_196164_cov_58.353946	196164	87	6	1	1	Non-viral	0.9184	0.0675	0.0089	0.0052	2V2n3V21n1V66n	0.92	0.04	0	0.007	0.92	dsDNAphage	3	29.3	31.7	virus	NODE_5_length_196164_cov_58.353946_fragment_1	15	3	8.41	5	22.33	9	46.28
NODE_1_length_292482_cov_65.773331	292482	130	12	0	0	Non-viral	0.9073	0.091	0.0007	0.001	12n1V38n1V21n1V43n1V14n2V2n6V	0.987	0.147	0.02	0	0.987	dsDNAphage	10	48.5	18.2	organism	NODE_1_length_292482_cov_65.773331_fragment_2	NA	NA	NA	NA	NA	NA	NA
NODE_1_length_292482_cov_65.773331	292482	130	12	0	0	Non-viral	0.9073	0.091	0.0007	0.001	12n1V38n1V21n1V43n1V14n2V2n6V	0.987	0.147	0.02	0	0.987	dsDNAphage	10	48.5	18.2	virus	NODE_1_length_292482_cov_65.773331_fragment_4	29	7	20.72	17	55.9	19	172.86
NODE_68_length_58403_cov_66.850552	58403	1	27	0	0	Virus	0.0387	0.9609	0.0003	0.0001	22V1n5V	0.993	0.38	0.013	0.04	0.993	dsDNAphage	20	62.3	3.9	virus	NODE_68_length_58403_cov_66.850552	77	9	22.73	23	34.84	49	159.52
NODE_45_length_71790_cov_165.792040	71790	1	33	1	0	Virus	0.0853	0.8945	0.0179	0.0023	12V2n21V	1	0.32	0.2	0.273	1	dsDNAphage	25	55.9	0	virus	NODE_45_length_71790_cov_165.792040	102	12	25.89	20	24.5	50	186.72
NODE_20_length_108511_cov_22.009331	108511	28	24	0	0	Pro-viral	0.5414	0.458	0.0002	0.0004	18V1n4V1n2V26n	0.84	0.12	0	0.007	0.84	dsDNAphage	17	36.5	24.1	virus	NODE_20_length_108511_cov_22.009331_fragment_1	79	12	18.21	23	30.89	43	173
NODE_14_length_71788_cov_33.138528	71788	2	33	0	0	Virus	0.0757	0.9224	0.0005	0.0014	15V1n5V1n13V	1	0.54	0.033	0.013	1	dsDNAphage	8	32.7	2.7	virus	NODE_14_length_71788_cov_33.138528	114	10	21.27	18	23.97	29	143.02
NODE_9_length_80215_cov_93.511490	80215	0	39	0	0	Virus	0.0073	0.9926	0.0001	0.0001	39V	0.993	0.86	0.067	0.373	0.993	dsDNAphage	7	46.5	3.1	virus	NODE_9_length_80215_cov_93.511490	127	11	22.18	15	18.14	27	134.41

## Sheet: Data 3
Information about 298 ancient metagenomic gut viruses (aMGVs) including CheckV, ANI clustering and Pydamage results. P-values were obtained from the Pydamage tool. Specifically, p-value is calculated from the likelihood-ratio test-statistic using a chi-squared distribution, and q-value defines p-value corrected for multiple testing using Benjamini-Hochberg procedure.
aMGV identifier	CheckV													ANI clustering	Pydamage
	Genome length	Is provirus?	Proviral length	Gene count	Viral genes	Host genes	CheckV quality	MIUVIG quality	Completeness (%)	Completeness method	Contamination (%)	k-mer frequency	Warnings	Cluster representative	Predicted accuracy	Null model p0	Null model p0 stdev	Damage model p	Damage model p stdev	Damage model pmin	Damage model pmin stdev	Damage model pmax	Damage model pmax stdev	p-value	q-value	RMSE	NB reads aligned	Coverage	Reflen	CtoT-0 (first position)	CtoT-1	CtoT-2	CtoT-3	CtoT-4	CtoT-5	CtoT-6	CtoT-7	CtoT-8	CtoT-9	CtoT-10	CtoT-11	CtoT-12	CtoT-13	CtoT-14	CtoT-15	CtoT-16	CtoT-17	CtoT-18	CtoT-19
NODE_9327_length_5036_cov_27.566151	5036	No		12	1	0	High-quality	High-quality	96.08	AAI-based (high-confidence)	0	1.01		NODE_9327_length_5036_cov_27.566151	0.727	0.006	0.002	0.466	0.116	0.003	0.001	0.031	0.005	0	0	0.004	4136000	70803	5036000	0.028	0.031	0	0.003	0.007	0.003	0.006	0.003	0.006	0.007	0	0	0	0.007	0	0.003	0.003	0.003	0.003	0.003
NODE_3117_length_10828_cov_31.644296	10828	No		12	3	0	Medium-quality	Genome-fragment	54.74	AAI-based (medium-confidence)	0	1		NODE_3117_length_10828_cov_31.644296	0.751	0.005	0.001	0.292	0.117	0.002	0.001	0.017	0.003	0	0	0.004	9457000	77071	10828000	0.011	0.024	0.008	0.005	0.008	0.005	0	0	0	0.002	0.002	0.003	0.001	0.003	0.002	0.005	0.003	0.005	0.005	0.002
NODE_2039_length_13736_cov_46.239141	13736	No		18	4	0	High-quality	High-quality	100	AAI-based (medium-confidence)	0	1		NODE_2039_length_13736_cov_46.239141	0.921	0.005	0.001	0.247	0.075	0.001	0.001	0.018	0.003	0	0	0.003	20105000	121493	13736000	0.014	0.024	0.008	0.009	0.008	0.001	0.007	0.002	0.002	0.001	0.003	0.002	0.002	0.003	0.004	0.002	0	0.002	0.002	0.001
NODE_918_length_20195_cov_116.074131	20195	No		24	21	0	Medium-quality	Genome-fragment	59.81	AAI-based (high-confidence)	0	1		NODE_918_length_20195_cov_116.074131	0.999	0.008	0.001	0.304	0.023	0.004	0	0.028	0.001	0	0	0.001	58234000	268089	20195000	0.027	0.022	0.016	0.011	0.009	0.009	0.007	0.005	0.004	0.005	0.006	0.004	0.005	0.005	0.005	0.004	0.007	0.002	0.003	0.005
NODE_902_length_20379_cov_113.233468	20379	No		14	4	0	Low-quality	Genome-fragment	41.33	AAI-based (medium-confidence)	0	1		NODE_902_length_20379_cov_113.233468	0.999	0.016	0.002	0.238	0.102	0.011	0.002	0.032	0.004	0	0	0.005	64331000	278539	20379000	0.027	0.04	0.016	0.021	0.021	0.014	0.01	0.014	0.012	0.012	0.023	0.017	0.009	0.012	0.008	0.008	0.013	0.012	0.01	0.012
NODE_884_length_20529_cov_93.320699	20529	No		21	18	0	Low-quality	Genome-fragment	48.99	AAI-based (high-confidence)	0	1		NODE_884_length_20529_cov_93.320699	0.996	0.005	0.001	0.29	0.036	0.002	0	0.018	0.001	0	0	0.001	52158000	226377	20529000	0.017	0.017	0.008	0.007	0.007	0.006	0.003	0.004	0.005	0.004	0.003	0.003	0.004	0.002	0.003	0.002	0.002	0.003	0.002	0.002
NODE_835_length_21043_cov_130.745569	21043	No		41	9	2	Low-quality	Genome-fragment	42.49	AAI-based (medium-confidence)	0	1		NODE_835_length_21043_cov_130.745569	1	0.015	0.001	0.291	0.082	0.012	0.001	0.028	0.003	0	0	0.003	73728000	313771	21043000	0.026	0.029	0.021	0.016	0.014	0.016	0.012	0.013	0.013	0.01	0.019	0.019	0.011	0.012	0.011	0.012	0.013	0.01	0.01	0.012
NODE_727_length_22479_cov_31.340617	22479	No		35	5	0	Low-quality	Genome-fragment	49.78	AAI-based (high-confidence)	0	1		NODE_727_length_22479_cov_31.340617	0.825	0.004	0.001	0.312	0.064	0.001	0.001	0.015	0.002	0	0	0.002	19799000	76871	22479000	0.013	0.014	0.008	0.009	0.002	0.001	0.002	0.001	0.002	0.001	0.002	0.001	0.004	0.002	0.002	0.001	0.001	0.005	0.001	0.001
NODE_696_length_22980_cov_63.045583	22980	No		16	4	1	Low-quality	Genome-fragment	5.36	AAI-based (medium-confidence)	0	1		NODE_696_length_22980_cov_63.045583	0.977	0.01	0.001	0.145	0.046	0.005	0.002	0.021	0.002	0	0	0.002	39958000	153070	22980000	0.017	0.022	0.018	0.018	0.015	0.009	0.008	0.01	0.009	0.006	0.009	0.01	0.008	0.003	0.006	0.005	0.006	0.005	0.007	0.007
NODE_646_length_23940_cov_149.458489	23940	No		23	4	1	Medium-quality	Genome-fragment	56.91	AAI-based (high-confidence)	0	1		NODE_646_length_23940_cov_149.458489	1	0.005	0.001	0.236	0.04	0.002	0.001	0.016	0.001	0	0	0.001	103669000	373320	23940000	0.014	0.017	0.007	0.008	0.007	0.006	0.003	0.003	0.003	0.003	0.003	0.002	0.002	0.002	0.002	0.002	0.002	0.002	0.001	0.003
NODE_645_length_23946_cov_64.672136	23946	No		17	3	0	Low-quality	Genome-fragment	17.69	AAI-based (medium-confidence)	0	1		NODE_645_length_23946_cov_64.672136	0.977	0.004	0.001	0.178	0.054	0.001	0.001	0.012	0.001	0	0	0.002	43151000	158019	23946000	0.01	0.013	0.008	0.011	0.003	0.004	0.004	0.005	0.004	0.003	0.001	0.003	0.003	0.002	0.001	0.003	0.003	0.001	0.001	0.001
NODE_641_length_24005_cov_24.723549	24005	No		31	21	0	Medium-quality	Genome-fragment	64.4	AAI-based (high-confidence)	0	1		NODE_641_length_24005_cov_24.723549	0.76	0.006	0.001	0.223	0.094	0.003	0.001	0.016	0.003	0	0	0.003	15446000	59250	24005000	0.013	0.018	0.014	0.009	0.007	0.002	0.004	0.006	0.003	0.01	0.001	0.01	0.004	0.004	0.001	0.003	0.004	0.004	0.003	0.002
NODE_622_length_24399_cov_52.903097	24399	No		24	2	1	Low-quality	Genome-fragment	15.51	HMM-based (lower-bound)	0	1		NODE_622_length_24399_cov_52.903097	0.961	0.01	0.001	0.231	0.096	0.006	0.002	0.022	0.003	0	0	0.003	35800000	129367	24399000	0.018	0.022	0.016	0.01	0.017	0.013	0.007	0.006	0.003	0.013	0.003	0.008	0.004	0.01	0.006	0.003	0.008	0.008	0.006	0.012
NODE_597_length_25060_cov_143.316297	25060	Yes	22563	43	10	2	Low-quality	Genome-fragment	36.64	AAI-based (high-confidence)	9.96	1		NODE_597_length_25060_cov_143.316297	1	0.005	0.001	0.236	0.041	0.002	0.001	0.016	0.001	0	0	0.001	101945000	353799	25060000	0.014	0.017	0.009	0.009	0.008	0.003	0.003	0.004	0.002	0.003	0.003	0.003	0.003	0.003	0.002	0.002	0.002	0.001	0.002	0.002
NODE_574_length_25536_cov_57.600290	25536	No		41	19	0	Medium-quality	Genome-fragment	73.76	AAI-based (high-confidence)	0	1		NODE_574_length_25536_cov_57.600290	0.976	0.005	0.001	0.292	0.039	0.002	0.001	0.02	0.001	0	0	0.001	44475000	147664	25536000	0.018	0.019	0.009	0.009	0.005	0.005	0.003	0.003	0.002	0.002	0.001	0.004	0.002	0.002	0.003	0.001	0.001	0.003	0.001	0.001
NODE_568_length_25622_cov_27.288653	25622	No		36	9	0	Medium-quality	Genome-fragment	68.18	AAI-based (medium-confidence)	0	1		NODE_568_length_25622_cov_27.288653	0.82	0.006	0.001	0.226	0.069	0.002	0.001	0.017	0.002	0	0	0.003	20889000	69370	25622000	0.013	0.022	0.007	0.011	0.009	0.003	0.003	0.004	0.004	0.005	0.002	0.004	0.005	0.003	0.004	0.002	0.001	0.003	0.003	0.002
NODE_515_length_26674_cov_83.664525	26674	No		27	12	0	Low-quality	Genome-fragment	19.35	AAI-based (medium-confidence)	0	1		NODE_515_length_26674_cov_83.664525	0.994	0.004	0.001	0.245	0.04	0.001	0	0.013	0.001	0	0	0.001	62471000	205127	26674000	0.012	0.014	0.007	0.007	0.006	0.003	0.002	0.003	0.003	0.002	0.001	0.003	0.002	0.001	0.001	0.003	0.001	0.001	0.002	0.001
NODE_512_length_26718_cov_50.437685	26718	No		40	14	1	Medium-quality	Genome-fragment	68.31	AAI-based (medium-confidence)	0	1		NODE_512_length_26718_cov_50.437685	0.959	0.005	0.001	0.293	0.024	0.002	0	0.019	0.001	0	0	0.001	39058000	126267	26718000	0.018	0.014	0.01	0.01	0.007	0.003	0.003	0.003	0.002	0.002	0.001	0.002	0.002	0.002	0.003	0.002	0.001	0.002	0.002	0.003
NODE_506_length_26852_cov_24.311117	26852	No		38	26	0	Medium-quality	Genome-fragment	75.93	AAI-based (medium-confidence)	0	1		NODE_506_length_26852_cov_24.311117	0.799	0.005	0.001	0.255	0.035	0.002	0.001	0.022	0.001	0	0	0.002	17228000	58650	26852000	0.02	0.02	0.011	0.011	0.006	0.006	0.003	0.007	0.002	0.002	0.002	0.006	0.003	0.003	0.001	0.001	0.001	0.002	0.001	0.002
NODE_484_length_27225_cov_21.445491	27225	Yes	13761	34	13	10	Low-quality	Genome-fragment	33.83	AAI-based (medium-confidence)	49.45	1		NODE_484_length_27225_cov_21.445491	0.765	0.004	0.001	0.418	0.052	0.003	0	0.016	0.001	0	0	0.001	17498000	55190	27225000	0.017	0.01	0.008	0.004	0.005	0.004	0.005	0.003	0.002	0.003	0.003	0.004	0.002	0.003	0.003	0.004	0.003	0.001	0.002	0.001
NODE_321_length_31905_cov_22.620565	31905	No		47	23	0	Medium-quality	Genome-fragment	77.35	AAI-based (medium-confidence)	0	1		NODE_321_length_31905_cov_22.620565	0.753	0.003	0.001	0.744	0.141	0.002	0	0.013	0.002	0	0	0.001	15162000	47796	31905000	0.013	0.004	0.004	0.004	0.003	0.005	0.002	0.001	0.001	0.005	0.001	0.003	0.003	0.001	0	0.001	0.003	0.001	0.003	0.001
NODE_273_length_33683_cov_114.088379	33683	No		50	6	2	Low-quality	Genome-fragment	18.43	HMM-based (lower-bound)	0	1		NODE_273_length_33683_cov_114.088379	0.999	0.005	0.001	0.239	0.025	0.003	0	0.016	0.001	0	0	0.001	107859000	280159	33683000	0.016	0.015	0.01	0.01	0.006	0.007	0.004	0.005	0.002	0.004	0.004	0.004	0.003	0.003	0.003	0.002	0.003	0.003	0.002	0.002
NODE_170_length_39603_cov_87.946470	39603	No		39	9	1	Low-quality	Genome-fragment	26.4	AAI-based (medium-confidence)	0	1		NODE_170_length_39603_cov_87.946470	0.997	0.007	0.001	0.304	0.051	0.004	0.001	0.022	0.002	0	0	0.002	87863000	203930	39603000	0.02	0.022	0.009	0.008	0.01	0.006	0.005	0.004	0.007	0.004	0.006	0.005	0.004	0.002	0.004	0.006	0.004	0.003	0.003	0.004
NODE_155_length_40517_cov_148.188226	40517	Yes	11382	47	9	19	Low-quality	Genome-fragment	18.97	AAI-based (medium-confidence)	71.91	1		NODE_155_length_40517_cov_148.188226	1	0.009	0.001	0.273	0.033	0.005	0.001	0.027	0.001	0	0	0.002	151469000	345106	40517000	0.024	0.026	0.016	0.012	0.012	0.007	0.008	0.007	0.007	0.007	0.006	0.006	0.005	0.004	0.007	0.006	0.005	0.006	0.004	0.005
NODE_87_length_48480_cov_128.605348	48480	Yes	23159	50	21	18	Medium-quality	Genome-fragment	72.63	AAI-based (high-confidence)	52.23	1	contig >1.5x longer than expected genome length	NODE_87_length_48480_cov_128.605348	1	0.006	0.001	0.278	0.038	0.003	0.001	0.023	0.002	0	0	0.002	155949000	297715	48480000	0.02	0.022	0.01	0.012	0.008	0.006	0.004	0.004	0.003	0.004	0.003	0.004	0.004	0.003	0.005	0.003	0.003	0.003	0.003	0.003
NODE_24_length_77180_cov_144.874788	77180	Yes	38708	73	26	21	Medium-quality	Genome-fragment	62.96	AAI-based (high-confidence)	49.85	1		NODE_24_length_77180_cov_144.874788	1	0.005	0.001	0.23	0.023	0.002	0	0.015	0.001	0	0	0.001	321858000	360965	77180000	0.015	0.013	0.008	0.01	0.007	0.005	0.004	0.004	0.004	0.003	0.002	0.002	0.003	0.003	0.002	0.002	0.002	0.002	0.002	0.002
NODE_17_length_84897_cov_1124.423705	84897	No		109	27	1	Complete	High-quality	100	DTR (high-confidence)	0	1		NODE_17_length_84897_cov_1124.423705	1	0.004	0.001	0.258	0.031	0.002	0	0.015	0.001	0	0	0.001	2728852000	2786664	84897000	0.014	0.015	0.007	0.008	0.006	0.004	0.003	0.003	0.003	0.003	0.002	0.003	0.002	0.002	0.002	0.002	0.002	0.002	0.002	0.002
NODE_8_length_104371_cov_161.590849	104371	Yes	26552	107	32	58	Medium-quality	Genome-fragment	53.06	HMM-based (lower-bound)	74.56	1		NODE_8_length_104371_cov_161.590849	1	0.007	0.001	0.276	0.022	0.003	0	0.025	0.001	0	0	0.001	419220000	374149	104371000	0.023	0.022	0.014	0.011	0.01	0.006	0.005	0.005	0.004	0.004	0.004	0.004	0.003	0.003	0.003	0.003	0.004	0.003	0.004	0.003
NODE_10512_length_6127_cov_81.440711	6127	No		4	3	0	Complete	High-quality	100	DTR (high-confidence)	0	1.01		NODE_10512_length_6127_cov_81.440711	0.952	0.006	0.002	0.558	0.252	0.005	0.002	0.024	0.006	0	0	0.006	7753000	148124	6127000	0.022	0.022	0.001	0	0.003	0.007	0.019	0.006	0.008	0.003	0	0	0	0.001	0.003	0.014	0.006	0.001	0.012	0
NODE_3508_length_11849_cov_53.675343	11849	No		16	6	0	Medium-quality	Genome-fragment	51.88	AAI-based (medium-confidence)	0	1		NODE_3508_length_11849_cov_53.675343	0.937	0.032	0.003	0.152	0.142	0.023	0.009	0.053	0.01	0	0	0.012	10787000	107135	11849000	0.038	0.075	0.046	0.029	0.025	0.04	0.034	0.037	0.026	0.05	0.031	0.027	0.016	0.018	0.011	0.032	0.029	0.02	0.045	0.016
NODE_1736_length_16437_cov_43.835429	16437	No		17	7	0	Medium-quality	Genome-fragment	74.38	AAI-based (medium-confidence)	0	1		NODE_1736_length_16437_cov_43.835429	0.792	0.005	0.001	0.113	0.117	0	0.004	0.012	0.003	0	0	0.004	11239000	80706	16437000	0.01	0.014	0	0.016	0.003	0.017	0.002	0.007	0.007	0.002	0.004	0	0.002	0.003	0.001	0.002	0.001	0.001	0	0.002
NODE_1546_length_17243_cov_158.019432	17243	No		22	7	0	Medium-quality	Genome-fragment	78.94	AAI-based (medium-confidence)	0	1		NODE_1546_length_17243_cov_158.019432	0.999	0.005	0.001	0.327	0.111	0.003	0.001	0.015	0.002	0	0	0.002	43559000	294011	17243000	0.013	0.016	0.004	0.01	0.006	0.002	0.003	0.001	0.002	0.003	0	0.006	0.004	0.002	0.005	0.006	0.001	0.002	0.004	0.003
NODE_1062_length_20114_cov_28.566977	20114	No		19	4	0	Medium-quality	Genome-fragment	51.96	AAI-based (medium-confidence)	0	1		NODE_1062_length_20114_cov_28.566977	0.691	0.003	0.001	0.349	0.153	0.001	0.001	0.018	0.004	0	0	0.004	8351000	50930	20114000	0.011	0.028	0.003	0.004	0	0	0	0	0.003	0.002	0.002	0	0	0	0.002	0	0.007	0	0	0.003
NODE_1054_length_20195_cov_34.567130	20195	No		30	5	0	Low-quality	Genome-fragment	10.11	AAI-based (medium-confidence)	0	1		NODE_1054_length_20195_cov_34.567130	0.742	0.004	0.001	0.99	0.332	0.003	0.001	0.015	0.004	0	0	0.004	10446000	62225	20195000	0.015	0	0.003	0.001	0	0	0	0	0	0.007	0.006	0.001	0	0.009	0.004	0.004	0.008	0.012	0	0.005
NODE_1039_length_20273_cov_51.086359	20273	No		13	2	0	Low-quality	Genome-fragment	3.01	AAI-based (medium-confidence)	0	1		NODE_1039_length_20273_cov_51.086359	0.876	0.006	0.001	0.448	0.28	0.004	0.002	0.018	0.006	0	0	0.005	15447000	92983	20273000	0.013	0.026	0.002	0.003	0.002	0.004	0.001	0.004	0.007	0.001	0.004	0.009	0.002	0.003	0.007	0	0.006	0	0.017	0.007
NODE_1026_length_20373_cov_181.183581	20373	No		37	8	0	Low-quality	Genome-fragment	14.28	AAI-based (medium-confidence)	0	1		NODE_1026_length_20373_cov_181.183581	1	0.004	0.001	0.199	0.063	0.002	0.001	0.012	0.001	0	0	0.002	55337000	326441	20373000	0.011	0.009	0.01	0.011	0.006	0.004	0.004	0.004	0.002	0.003	0.004	0	0.002	0.002	0.003	0.004	0.005	0.003	0.003	0
NODE_993_length_20796_cov_33.719348	20796	No		29	6	2	Low-quality	Genome-fragment	28.02	AAI-based (high-confidence)	0	1		NODE_993_length_20796_cov_33.719348	0.792	0.008	0.001	0.933	0.313	0.008	0.001	0.024	0.005	0	0	0.005	11544000	64904	20796000	0.024	0.009	0.002	0.017	0.009	0.01	0.001	0.015	0.003	0.012	0.012	0.005	0.007	0.014	0.009	0.001	0.006	0.008	0.005	0.001
NODE_985_length_20851_cov_47.841460	20851	No		33	8	0	Low-quality	Genome-fragment	3.82	AAI-based (high-confidence)	0	1.01		NODE_985_length_20851_cov_47.841460	0.866	0.007	0.001	0.247	0.121	0.004	0.002	0.02	0.004	0	0	0.005	14905000	87261	20851000	0.017	0.022	0.019	0.005	0	0.01	0.011	0.001	0.006	0.007	0.014	0.004	0.003	0.008	0.003	0.001	0.001	0	0.001	0.01
NODE_968_length_21000_cov_26.789640	21000	No		25	17	0	Medium-quality	Genome-fragment	50.71	AAI-based (high-confidence)	0	1		NODE_968_length_21000_cov_26.789640	0.716	0.003	0.001	0.99	0.166	0.002	0.001	0.023	0.003	0	0	0.003	9192000	50219	21000000	0.023	0.001	0	0.011	0	0	0	0.001	0.004	0.007	0.002	0	0.003	0.007	0.001	0	0	0.003	0	0
NODE_925_length_21479_cov_50.596341	21479	No		42	4	0	Low-quality	Genome-fragment	10.97	AAI-based (high-confidence)	0	1		NODE_925_length_21479_cov_50.596341	0.874	0.004	0.001	0.317	0.131	0.002	0.001	0.014	0.003	0	0	0.003	17220000	93506	21479000	0.014	0.01	0.004	0.016	0.001	0.001	0.001	0	0.005	0.003	0	0	0	0.001	0.001	0.003	0.002	0	0.008	0.002
NODE_887_length_21803_cov_32.800487	21803	Yes	8704	27	3	4	Low-quality	Genome-fragment	15.78	AAI-based (medium-confidence)	60.08	1		NODE_887_length_21803_cov_32.800487	0.781	0.004	0.001	0.693	0.091	0.002	0.001	0.023	0.002	0	0	0.002	11602000	61729	21803000	0.023	0.007	0.006	0.004	0.004	0	0.004	0.002	0.003	0.002	0	0	0	0.005	0.001	0.007	0.004	0.003	0.002	0.001
NODE_880_length_21868_cov_28.538991	21868	No		22	2	0	Low-quality	Genome-fragment	9.13	AAI-based (high-confidence)	0	1		NODE_880_length_21868_cov_28.538991	0.702	0.003	0.001	0.433	0.164	0.002	0.001	0.014	0.003	0	0	0.003	9925000	53091	21868000	0.014	0.01	0	0.001	0.006	0.011	0	0.006	0.004	0	0	0	0.001	0	0	0.002	0.002	0.001	0	0
NODE_836_length_22341_cov_94.311272	22341	No		36	10	0	Medium-quality	Genome-fragment	63.25	AAI-based (medium-confidence)	0	1		NODE_836_length_22341_cov_94.311272	0.982	0.004	0.001	0.334	0.108	0.002	0.001	0.013	0.002	0	0	0.002	31322000	168926	22341000	0.013	0.013	0.003	0.005	0.005	0.001	0.004	0.005	0.007	0.004	0.001	0.004	0.005	0.001	0.002	0	0.002	0	0	0
NODE_821_length_22532_cov_87.038306	22532	No		18	1	0	Low-quality	Genome-fragment	7.91	AAI-based (medium-confidence)	0	1		NODE_821_length_22532_cov_87.038306	0.975	0.003	0.001	0.337	0.108	0.002	0.001	0.012	0.002	0	0	0.002	29407000	157338	22532000	0.013	0.006	0.01	0.002	0.005	0.002	0.004	0.004	0.003	0	0.001	0.001	0.007	0.001	0.002	0.002	0.004	0.001	0	0
NODE_767_length_23251_cov_25.849974	23251	No		31	9	1	Low-quality	Genome-fragment	29.85	AAI-based (high-confidence)	0	1		NODE_767_length_23251_cov_25.849974	0.73	0.005	0.002	0.553	0.157	0.003	0.001	0.026	0.005	0	0	0.004	9039000	47016	23251000	0.026	0.013	0.011	0.005	0	0	0.002	0.004	0.002	0.014	0.002	0.015	0	0	0	0.002	0.006	0	0.005	0
NODE_727_length_23782_cov_180.819573	23782	No		31	7	0	Low-quality	Genome-fragment	17.35	AAI-based (high-confidence)	0	1		NODE_727_length_23782_cov_180.819573	1	0.004	0.001	0.262	0.055	0.003	0	0.012	0.001	0	0	0.001	68470000	336002	23782000	0.012	0.011	0.005	0.007	0.005	0.005	0.004	0.003	0.004	0.004	0.003	0.004	0.003	0.005	0.001	0.003	0.002	0.003	0.002	0.004
NODE_653_length_24894_cov_34.833125	24894	No		27	11	0	Low-quality	Genome-fragment	24.05	AAI-based (medium-confidence)	0	1		NODE_653_length_24894_cov_34.833125	0.774	0.006	0.001	0.228	0.242	0.004	0.002	0.013	0.005	0	0	0.005	13027000	63048	24894000	0.011	0.006	0.027	0.003	0.004	0	0.011	0.007	0	0.008	0.004	0.001	0.004	0	0	0.011	0.006	0.007	0.005	0.003
NODE_637_length_25070_cov_48.485908	25070	No		11	2	0	Low-quality	Genome-fragment	14.93	AAI-based (high-confidence)	0	1		NODE_637_length_25070_cov_48.485908	0.87	0.006	0.001	0.429	0.566	0.005	0.002	0.011	0.005	0.01	0.015	0.005	18473000	88947	25070000	0.01	0.007	0.017	0.002	0.001	0.004	0.002	0.004	0	0.009	0.001	0.01	0.002	0.001	0.014	0	0.016	0.002	0.009	0.003
NODE_623_length_25385_cov_54.904224	25385	No		22	3	2	Low-quality	Genome-fragment	12.47	AAI-based (high-confidence)	0	1		NODE_623_length_25385_cov_54.904224	0.902	0.004	0.001	0.191	0.127	0.001	0.002	0.012	0.003	0	0	0.003	20895000	99359	25385000	0.015	0.007	0.007	0.001	0.016	0.005	0.001	0.001	0.006	0	0.006	0.005	0.002	0.001	0.004	0.004	0.001	0.001	0	0
NODE_599_length_25661_cov_97.161915	25661	No		26	4	0	Low-quality	Genome-fragment	9	AAI-based (medium-confidence)	0	1		NODE_599_length_25661_cov_97.161915	0.986	0.004	0.001	0.305	0.122	0.003	0.001	0.012	0.002	0	0	0.002	36741000	174178	25661000	0.013	0.006	0.01	0.011	0.003	0.003	0.002	0.002	0.003	0.002	0.005	0.003	0.002	0.002	0.004	0.008	0.001	0.001	0.004	0.003
NODE_568_length_26167_cov_28.155178	26167	No		30	2	1	Low-quality	Genome-fragment	42.83	AAI-based (medium-confidence)	0	1		NODE_568_length_26167_cov_28.155178	0.722	0.004	0.001	0.292	0.168	0.002	0.001	0.012	0.003	0	0	0.003	11399000	51566	26167000	0.011	0.012	0.003	0.007	0.006	0.002	0.004	0.001	0.002	0.014	0	0	0.001	0.002	0.002	0.007	0	0.004	0.002	0
NODE_548_length_26503_cov_189.749735	26503	No		37	15	0	Medium-quality	Genome-fragment	56.03	AAI-based (medium-confidence)	0	1		NODE_548_length_26503_cov_189.749735	1	0.008	0.001	0.131	0.09	0.004	0.003	0.015	0.002	0	0	0.003	80485000	351720	26503000	0.01	0.022	0.008	0.016	0.009	0.008	0.009	0.006	0.003	0.009	0.005	0.008	0.005	0.008	0.005	0.006	0.003	0.005	0.004	0.004
NODE_534_length_26692_cov_46.529977	26692	No		27	3	4	Low-quality	Genome-fragment	14.84	HMM-based (lower-bound)	0	1		NODE_534_length_26692_cov_46.529977	0.871	0.003	0.001	0.292	0.082	0.001	0.001	0.013	0.002	0	0	0.002	19185000	85262	26692000	0.011	0.01	0.007	0.008	0.004	0	0	0.005	0	0	0	0	0.003	0.001	0	0.002	0.006	0	0.001	0.001
NODE_533_length_26711_cov_23.668780	26711	No		35	2	0	Low-quality	Genome-fragment	7.15	AAI-based (high-confidence)	0	1		NODE_533_length_26711_cov_23.668780	0.706	0.003	0.001	0.651	0.115	0.001	0.001	0.019	0.002	0	0	0.002	9395000	42639	26711000	0.019	0.009	0.002	0.002	0.002	0	0	0.004	0	0	0.005	0	0	0	0	0.001	0.003	0.008	0	0
NODE_514_length_26918_cov_43.140491	26918	No		29	5	0	Low-quality	Genome-fragment	12.2	AAI-based (high-confidence)	0	1		NODE_514_length_26918_cov_43.140491	0.856	0.005	0.001	0.309	0.125	0.003	0.001	0.014	0.003	0	0	0.003	17771000	79291	26918000	0.014	0.008	0.015	0.008	0.001	0.003	0	0.004	0.005	0.008	0.006	0.002	0.005	0.006	0.001	0.002	0	0.003	0.002	0.003
NODE_472_length_27791_cov_26.018279	27791	No		35	5	0	Low-quality	Genome-fragment	25.61	AAI-based (high-confidence)	0	1		NODE_472_length_27791_cov_26.018279	0.724	0.003	0.001	0.99	0.4	0.003	0.001	0.015	0.005	0	0	0.004	10864000	47172	27791000	0.015	0	0.01	0	0.004	0.015	0	0	0.002	0.001	0.009	0	0	0	0	0	0	0	0.007	0.006
NODE_462_length_28043_cov_28.882342	28043	No		33	7	0	Low-quality	Genome-fragment	19.65	AAI-based (medium-confidence)	0	1		NODE_462_length_28043_cov_28.882342	0.747	0.004	0.001	0.245	0.125	0.002	0.001	0.012	0.003	0	0	0.003	12626000	53405	28043000	0.013	0.004	0.011	0.004	0.009	0.009	0	0.002	0	0.002	0.002	0.006	0.003	0.001	0	0.005	0.005	0	0.003	0.003
NODE_437_length_28589_cov_41.189073	28589	No		29	4	2	Low-quality	Genome-fragment	23.37	AAI-based (high-confidence)	0	1		NODE_437_length_28589_cov_41.189073	0.868	0.007	0.001	0.397	0.165	0.005	0.001	0.02	0.004	0	0	0.004	18118000	75957	28589000	0.017	0.021	0.015	0.003	0	0.006	0.004	0.009	0.013	0.006	0.001	0.005	0.009	0.003	0.006	0.003	0.002	0.011	0.007	0.006
NODE_408_length_29148_cov_43.890249	29148	No		35	17	1	Medium-quality	Genome-fragment	55.28	AAI-based (high-confidence)	0	1		NODE_408_length_29148_cov_43.890249,NODE_13840_length_4373_cov_40.035896	0.896	0.011	0.001	0.145	0.114	0.006	0.004	0.021	0.004	0	0	0.005	20343000	84480	29148000	0.019	0.022	0.016	0.024	0.004	0.008	0.006	0.008	0.016	0.017	0.007	0.012	0.009	0.011	0.008	0.001	0.008	0.01	0.003	0.006
NODE_388_length_29664_cov_89.262522	29664	No		25	4	0	Low-quality	Genome-fragment	10.94	AAI-based (high-confidence)	0	1		NODE_388_length_29664_cov_89.262522	0.983	0.003	0.001	0.395	0.083	0.001	0	0.011	0.001	0	0	0.001	39271000	160485	29664000	0.011	0.006	0.008	0.001	0.001	0.002	0.003	0.002	0.002	0.004	0.002	0	0.001	0.001	0	0.002	0.001	0.001	0.003	0.001
NODE_359_length_30514_cov_65.404412	30514	No		46	4	1	Low-quality	Genome-fragment	17.38	AAI-based (medium-confidence)	0	1		NODE_359_length_30514_cov_65.404412	0.95	0.003	0.001	0.203	0.129	0.001	0.002	0.011	0.003	0	0	0.003	29926000	118729	30514000	0.01	0.014	0.001	0.001	0.015	0.004	0.001	0.005	0	0.001	0.001	0.003	0.004	0.001	0.001	0.003	0	0.001	0	0.001
NODE_340_length_31041_cov_24.341348	31041	No		38	4	0	Low-quality	Genome-fragment	8.31	AAI-based (high-confidence)	0	1		NODE_340_length_31041_cov_24.341348	0.733	0.006	0.002	0.242	0.242	0.004	0.003	0.015	0.006	0	0	0.006	11117000	43784	31041000	0.01	0.009	0.027	0.01	0.006	0.002	0	0.001	0.005	0.001	0.016	0	0.001	0.002	0	0	0.007	0.012	0.012	0.001
NODE_312_length_31813_cov_46.430474	31813	No		33	6	2	Low-quality	Genome-fragment	5.82	AAI-based (high-confidence)	0	1		NODE_312_length_31813_cov_46.430474	0.895	0.006	0.001	0.197	0.118	0.004	0.002	0.014	0.003	0	0	0.003	22393000	85077	31813000	0.011	0.011	0.02	0.005	0.008	0.005	0.004	0.003	0.006	0.007	0.005	0.007	0.003	0.003	0.005	0.006	0.007	0.002	0.003	0.004
NODE_307_length_31974_cov_163.780601	31974	No		27	5	1	Low-quality	Genome-fragment	11.88	AAI-based (medium-confidence)	0	1		NODE_307_length_31974_cov_163.780601	1	0.004	0.001	0.26	0.058	0.002	0	0.01	0.001	0	0	0.001	79142000	297088	31974000	0.01	0.008	0.009	0.006	0.003	0.003	0.002	0.005	0.001	0.002	0.002	0.004	0.003	0.003	0.001	0.002	0.001	0.002	0.002	0.003
NODE_299_length_32171_cov_249.272761	32171	No		33	9	1	Low-quality	Genome-fragment	23.43	AAI-based (high-confidence)	0	1		NODE_299_length_32171_cov_249.272761	1	0.003	0.001	0.265	0.04	0.001	0	0.01	0.001	0	0	0.001	123503000	456495	32171000	0.01	0.007	0.005	0.007	0.004	0.002	0.003	0.003	0.001	0.002	0.002	0.002	0.002	0.001	0.001	0.001	0.002	0.001	0.003	0.002
NODE_287_length_32695_cov_113.992096	32695	Yes	26442	50	8	5	Low-quality	Genome-fragment	20.68	AAI-based (medium-confidence)	19.13	1		NODE_287_length_32695_cov_113.992096	0.998	0.017	0.001	0.116	0.197	0.014	0.004	0.022	0.003	0	0	0.004	59848000	220335	32695000	0.02	0.026	0.02	0.016	0.018	0.021	0.011	0.018	0.025	0.012	0.013	0.022	0.013	0.016	0.018	0.014	0.021	0.02	0.011	0.01
NODE_284_length_32857_cov_28.929638	32857	No		29	5	1	Low-quality	Genome-fragment	13.43	AAI-based (medium-confidence)	0	1		NODE_284_length_32857_cov_28.929638	0.804	0.005	0.001	0.351	0.131	0.003	0.001	0.018	0.003	0	0	0.003	14977000	53554	32857000	0.016	0.019	0.001	0.011	0.008	0	0.003	0.001	0.002	0.007	0.003	0.004	0.001	0.001	0	0.004	0.001	0.002	0.007	0.006
NODE_278_length_32939_cov_42.902962	32939	No		30	9	0	Low-quality	Genome-fragment	14.84	AAI-based (high-confidence)	0	1		NODE_278_length_32939_cov_42.902962	0.899	0.006	0.001	0.519	0.156	0.005	0.001	0.02	0.003	0	0	0.003	22389000	80481	32939000	0.019	0.013	0.009	0.004	0.007	0.002	0.003	0.009	0.003	0.012	0.009	0.006	0.003	0.001	0.002	0.001	0.001	0.007	0.005	0.005
NODE_274_length_33040_cov_31.861179	33040	No		63	6	2	Low-quality	Genome-fragment	19.18	AAI-based (medium-confidence)	0	1		NODE_274_length_33040_cov_31.861179	0.815	0.003	0.001	0.42	0.118	0.002	0.001	0.014	0.002	0	0	0.002	16491000	58881	33040000	0.015	0.006	0.006	0.006	0.006	0	0.001	0.006	0.003	0.001	0.001	0.001	0	0.003	0	0.003	0.002	0.001	0.007	0
NODE_251_length_33839_cov_94.295199	33839	No		25	6	0	Low-quality	Genome-fragment	12.59	AAI-based (high-confidence)	0	1		NODE_251_length_33839_cov_94.295199	0.988	0.003	0.001	0.529	0.196	0.003	0	0.01	0.002	0	0	0.002	47381000	169702	33839000	0.01	0.004	0.005	0.005	0.002	0.003	0.002	0.005	0.001	0.004	0.006	0.001	0.004	0.004	0.002	0.001	0.001	0.005	0	0
NODE_250_length_33939_cov_30.412614	33939	No		21	12	0	Low-quality	Genome-fragment	29.12	AAI-based (medium-confidence)	0	1		NODE_250_length_33939_cov_30.412614	0.79	0.002	0.001	0.99	0.223	0.002	0	0.01	0.002	0	0	0.002	15329000	54795	33939000	0.01	0.002	0.006	0.006	0.002	0.002	0.004	0.002	0.001	0.003	0.001	0.001	0.003	0	0.001	0	0.002	0.001	0.002	0.001
NODE_239_length_34339_cov_52.491862	34339	No		28	5	0	Medium-quality	Genome-fragment	67.97	AAI-based (medium-confidence)	0	1		NODE_239_length_34339_cov_52.491862	0.922	0.003	0.001	0.573	0.229	0.002	0.001	0.011	0.002	0	0	0.002	27223000	95284	34339000	0.011	0.005	0.002	0.007	0.004	0	0	0.006	0.003	0.002	0	0.002	0	0	0.002	0.001	0.001	0.005	0	0.008
NODE_236_length_34437_cov_46.558112	34437	No		39	5	0	Low-quality	Genome-fragment	17.58	AAI-based (high-confidence)	0	1		NODE_236_length_34437_cov_46.558112	0.907	0.005	0.001	0.394	0.179	0.004	0.001	0.013	0.003	0	0	0.003	25644000	86748	34437000	0.014	0.01	0.003	0.01	0.004	0.008	0.004	0.001	0.005	0.002	0.004	0.002	0.011	0.002	0.002	0.004	0.008	0.001	0.005	0
NODE_231_length_34622_cov_25.384471	34622	No		50	6	0	Medium-quality	Genome-fragment	74.44	AAI-based (medium-confidence)	0	1		NODE_231_length_34622_cov_25.384471	0.773	0.004	0.001	0.516	0.166	0.003	0.001	0.013	0.002	0	0	0.002	14063000	47642	34622000	0.012	0.012	0.003	0.002	0.004	0.001	0.002	0.003	0	0.005	0.002	0.007	0.006	0.002	0	0.003	0.006	0.004	0.003	0.001
NODE_230_length_34639_cov_153.767580	34639	No		39	2	6	Low-quality	Genome-fragment	21.83	HMM-based (lower-bound)	0	1		NODE_230_length_34639_cov_153.767580	0.999	0.006	0.001	0.043	0.087	0	0.006	0.011	0.002	0	0	0.002	78630000	278892	34639000	0.01	0.007	0.014	0.007	0.012	0.008	0.005	0.01	0.009	0.007	0.006	0.003	0.003	0.007	0.006	0.003	0.006	0.001	0.001	0.004
NODE_218_length_35070_cov_32.493160	35070	No		45	19	1	Medium-quality	Genome-fragment	58.06	AAI-based (high-confidence)	0	1		NODE_218_length_35070_cov_32.493160	0.84	0.005	0.001	0.218	0.113	0.002	0.002	0.015	0.003	0	0	0.004	18505000	61411	35070000	0.012	0.017	0.002	0.015	0.01	0.001	0.003	0.008	0	0	0.001	0.002	0.004	0.004	0	0.007	0	0.002	0.001	0.004
NODE_209_length_35733_cov_47.457705	35733	No		49	6	0	Low-quality	Genome-fragment	6.55	AAI-based (high-confidence)	0	1		NODE_209_length_35733_cov_47.457705	0.914	0.008	0.001	0.131	0.089	0.004	0.003	0.015	0.002	0	0	0.003	25538000	86636	35733000	0.012	0.017	0.015	0.011	0.004	0.012	0.008	0.009	0.004	0.007	0.006	0.007	0.013	0.005	0.002	0.004	0.004	0.002	0.003	0.008
NODE_187_length_36821_cov_137.611761	36821	Yes	31052	56	17	3	Medium-quality	Genome-fragment	85.81	AAI-based (high-confidence)	15.67	1		NODE_187_length_36821_cov_137.611761	0.999	0.003	0.001	0.376	0.081	0.002	0	0.011	0.001	0	0	0.001	74343000	246348	36821000	0.01	0.012	0.004	0.004	0.004	0.002	0.001	0.001	0.002	0.001	0.001	0.002	0.002	0.002	0.003	0.002	0.002	0.002	0.004	0.001
NODE_183_length_37009_cov_42.073416	37009	Yes	14509	37	3	14	Low-quality	Genome-fragment	15.37	HMM-based (lower-bound)	60.8	1	low-confidence Provirus	NODE_183_length_37009_cov_42.073416	0.885	0.003	0.001	0.275	0.119	0.001	0.001	0.009	0.002	0	0	0.002	24200000	77197	37009000	0.011	0.003	0.005	0.009	0.003	0.002	0.003	0.002	0	0.001	0	0.003	0.001	0.005	0	0.001	0	0.001	0.001	0.003
NODE_167_length_38187_cov_22.348369	38187	Yes	23133	45	15	9	Medium-quality	Genome-fragment	56.55	AAI-based (medium-confidence)	39.42	1		NODE_167_length_38187_cov_22.348369	0.766	0.002	0.001	0.375	0.135	0.001	0.001	0.012	0.003	0	0	0.003	13495000	41498	38187000	0.013	0.002	0.014	0.001	0.001	0.002	0.001	0.003	0	0	0	0.001	0.001	0.001	0.001	0.001	0.001	0	0.003	0
NODE_166_length_38192_cov_193.071977	38192	No		31	10	1	Low-quality	Genome-fragment	22.43	HMM-based (lower-bound)	0	1		NODE_166_length_38192_cov_193.071977	1	0.004	0.001	0.358	0.079	0.003	0	0.011	0.001	0	0	0.001	110606000	348571	38192000	0.011	0.009	0.004	0.007	0.004	0.003	0.001	0.003	0.004	0.003	0.002	0.004	0.003	0.001	0.001	0.003	0.003	0.004	0.002	0.002
NODE_116_length_42103_cov_182.296661	42103	No		27	5	0	Low-quality	Genome-fragment	44.33	AAI-based (high-confidence)	0	1		NODE_116_length_42103_cov_182.296661	1	0.005	0.001	0.181	0.092	0.003	0.001	0.012	0.002	0	0	0.002	115059000	329849	42103000	0.01	0.01	0.01	0.01	0.005	0.011	0.002	0.003	0.007	0.004	0.006	0.001	0.001	0.003	0.003	0.003	0.004	0.006	0.004	0.005
NODE_114_length_42379_cov_80.465929	42379	No		53	7	0	High-quality	High-quality	97.8	AAI-based (high-confidence)	0	1		NODE_114_length_42379_cov_80.465929	0.985	0.003	0.001	0.302	0.069	0.002	0	0.01	0.001	0	0	0.001	52281000	147087	42379000	0.01	0.008	0.006	0.008	0.002	0.002	0.002	0.002	0.003	0.002	0.001	0.002	0.001	0.001	0.002	0.002	0.002	0.004	0.001	0.002
NODE_113_length_42493_cov_84.455724	42493	No		54	8	2	Medium-quality	Genome-fragment	83.51	AAI-based (high-confidence)	0	1		NODE_113_length_42493_cov_84.455724	0.988	0.003	0.001	0.272	0.066	0.002	0	0.011	0.001	0	0	0.001	56343000	155554	42493000	0.01	0.01	0.005	0.008	0.003	0.001	0.005	0.003	0.004	0.002	0.002	0	0.002	0.003	0.002	0.003	0.003	0.002	0.001	0.002
NODE_98_length_44273_cov_35.916731	44273	No		44	13	1	Low-quality	Genome-fragment	37.71	AAI-based (high-confidence)	0	1		NODE_98_length_44273_cov_35.916731	0.885	0.003	0.001	0.428	0.119	0.002	0.001	0.011	0.002	0	0	0.002	23322000	64385	44273000	0.011	0.01	0.005	0.002	0.001	0.003	0.002	0.003	0	0.004	0	0.005	0.001	0.001	0.002	0	0.002	0.001	0.005	0
NODE_84_length_46991_cov_33.939023	46991	Yes	27940	44	6	5	Low-quality	Genome-fragment	24.75	AAI-based (medium-confidence)	40.54	1		NODE_84_length_46991_cov_33.939023	0.884	0.002	0.001	0.441	0.149	0.001	0	0.009	0.002	0	0	0.002	23920000	61377	46991000	0.01	0.004	0.004	0.005	0	0.006	0	0	0.004	0.003	0	0.002	0.003	0	0	0.001	0	0.001	0.002	0.003
NODE_73_length_48708_cov_96.834198	48708	No		41	7	1	Low-quality	Genome-fragment	18.03	AAI-based (high-confidence)	0	1		NODE_73_length_48708_cov_96.834198	0.994	0.003	0.001	0.266	0.072	0.001	0	0.009	0.001	0	0	0.001	70023000	174312	48708000	0.01	0.007	0.005	0.005	0.007	0.003	0.001	0.001	0.001	0.004	0.003	0.002	0.001	0	0.001	0.004	0	0.003	0.001	0.002
NODE_64_length_50527_cov_40.451637	50527	No		93	13	2	Low-quality	Genome-fragment	47.45	AAI-based (medium-confidence)	0	1		NODE_64_length_50527_cov_40.451637	0.931	0.003	0.001	0.99	0.295	0.003	0.001	0.013	0.003	0	0	0.003	30995000	73855	50527000	0.013	0.003	0.003	0.011	0.002	0.001	0.002	0	0.002	0	0.001	0.002	0.001	0.001	0.002	0.005	0.002	0.007	0.001	0.006
NODE_51_length_53716_cov_48.776579	53716	No		79	18	2	High-quality	High-quality	100	AAI-based (high-confidence)	0	1		NODE_51_length_53716_cov_48.776579	0.963	0.004	0.001	0.72	0.091	0.003	0	0.019	0.002	0	0	0.001	39644000	88606	53716000	0.019	0.008	0.002	0.004	0.003	0.004	0.001	0.004	0	0.003	0.004	0.003	0	0.002	0.002	0.004	0.004	0.006	0.004	0.002
NODE_34_length_60337_cov_134.732043	60337	Yes	18662	58	3	30	Low-quality	Genome-fragment	9.46	AAI-based (medium-confidence)	69.07	1		NODE_34_length_60337_cov_134.732043	1	0.005	0.001	0.259	0.074	0.003	0.001	0.013	0.002	0	0	0.002	130170000	250597	60337000	0.01	0.016	0.008	0.007	0.006	0.005	0.004	0.003	0.003	0.005	0.003	0.005	0.003	0.004	0.004	0.003	0.004	0.003	0.004	0.003
NODE_16_length_70956_cov_50.962920	70956	No		98	17	3	Medium-quality	Genome-fragment	85.05	AAI-based (high-confidence)	0	1		NODE_16_length_70956_cov_50.962920	0.982	0.004	0.001	0.352	0.11	0.002	0.001	0.013	0.002	0	0	0.002	55545000	93126	70956000	0.013	0.007	0.011	0.007	0.003	0.003	0.001	0.002	0.002	0.001	0.001	0.006	0.003	0.004	0.006	0.005	0.001	0	0	0.001
NODE_14_length_74472_cov_204.600535	74472	No		88	11	3	Medium-quality	Genome-fragment	69.35	AAI-based (high-confidence)	0	1		NODE_14_length_74472_cov_204.600535	1	0.004	0.001	0.359	0.049	0.003	0	0.011	0.001	0	0	0.001	259427000	392103	74472000	0.011	0.009	0.005	0.005	0.003	0.004	0.004	0.003	0.002	0.004	0.002	0.004	0.003	0.003	0.003	0.002	0.002	0.003	0.002	0.002
NODE_1_length_148645_cov_344.026119	148645	No		185	22	15	Complete	High-quality	100	DTR (high-confidence)	0	1		NODE_1_length_148645_cov_344.026119	1	0.006	0.001	0.325	0.027	0.004	0	0.016	0.001	0	0	0.001	678575000	591140	148645000	0.016	0.013	0.008	0.009	0.007	0.005	0.004	0.004	0.004	0.004	0.004	0.004	0.005	0.004	0.004	0.004	0.003	0.004	0.003	0.003
NODE_4314_length_7207_cov_263.576622	7207	No		8	3	0	Medium-quality	Genome-fragment	53.95	AAI-based (high-confidence)	0	1		NODE_4314_length_7207_cov_263.576622	1	0.002	0.001	0.394	0.05	0.001	0	0.012	0.001	0	0	0.001	56304000	660316	7207000	0.013	0.006	0.008	0.002	0.002	0.001	0	0.001	0	0.001	0.001	0.001	0.001	0.001	0.001	0.001	0.001	0	0	0
NODE_6286_length_7813_cov_188.934777	7813	No		19	1	0	High-quality	High-quality	96.02	AAI-based (medium-confidence)	0	1.01		NODE_6286_length_7813_cov_188.934777	1	0.006	0.001	0.246	0.017	0.002	0	0.023	0.001	0	0	0.001	61595000	587565	7813000	0.023	0.018	0.014	0.013	0.01	0.006	0.006	0.003	0.004	0.005	0.003	0.003	0.003	0.003	0.002	0.003	0.002	0.004	0.002	0.003
NODE_1324_length_20164_cov_49.442290	20164	No		21	6	0	Low-quality	Genome-fragment	1.61	HMM-based (lower-bound)	0	1		NODE_1324_length_20164_cov_49.442290	0.967	0.008	0.002	0.249	0.051	0.004	0.001	0.027	0.002	0	0	0.003	35005000	139134	20164000	0.022	0.027	0.02	0.015	0.006	0.007	0.007	0.004	0.004	0.007	0.008	0.006	0.004	0.007	0.002	0.003	0.003	0.005	0.006	0.002
NODE_1262_length_20628_cov_34.260536	20628	No		20	1	0	Low-quality	Genome-fragment	13.02	HMM-based (lower-bound)	0	1		NODE_1262_length_20628_cov_34.260536	0.9	0.008	0.001	0.215	0.028	0.002	0.001	0.024	0.001	0	0	0.001	25253000	96902	20628000	0.022	0.022	0.019	0.012	0.01	0.009	0.005	0.006	0.004	0.004	0.006	0.003	0.005	0.006	0.005	0.004	0.003	0.002	0.002	0.002
NODE_1220_length_20979_cov_72.600793	20979	No		31	12	0	Medium-quality	Genome-fragment	86.09	AAI-based (high-confidence)	0	1		NODE_1220_length_20979_cov_72.600793	0.974	0.006	0.001	0.454	0.028	0.003	0	0.029	0.001	0	0	0.001	30318000	145390	20979000	0.029	0.016	0.01	0.008	0.005	0.004	0.005	0.004	0.002	0.004	0.003	0.004	0.004	0.002	0.002	0.002	0.002	0.001	0.004	0.001
NODE_1207_length_21080_cov_25.028109	21080	Yes	10733	24	2	4	Low-quality	Genome-fragment	11.94	HMM-based (lower-bound)	49.08	1	low-confidence Provirus	NODE_1207_length_21080_cov_25.028109,NODE_2037_length_14694_cov_39.821982	0.813	0.006	0.001	0.289	0.038	0.003	0.001	0.021	0.001	0	0	0.001	19168000	71747	21080000	0.02	0.018	0.012	0.008	0.01	0.005	0.007	0.003	0.004	0.006	0.003	0.002	0.001	0.004	0.002	0.005	0.005	0.003	0.005	0.003
NODE_1206_length_21082_cov_24.650449	21082	No		26	3	2	Low-quality	Genome-fragment	10.8	AAI-based (medium-confidence)	0	1		NODE_1206_length_21082_cov_24.650449	0.77	0.007	0.001	0.272	0.059	0.004	0.001	0.021	0.002	0	0	0.002	15578000	62066	21082000	0.02	0.018	0.011	0.013	0.006	0.008	0.006	0.003	0.002	0.006	0.004	0.004	0.01	0.005	0.004	0.004	0.002	0.001	0.002	0.004
NODE_1176_length_21321_cov_32.683626	21321	No		27	4	1	Low-quality	Genome-fragment	20.67	AAI-based (high-confidence)	0	1		NODE_1176_length_21321_cov_32.683626	0.909	0.008	0.001	0.279	0.053	0.005	0.001	0.025	0.002	0	0	0.002	27947000	99117	21321000	0.026	0.022	0.01	0.009	0.015	0.011	0.005	0.007	0.008	0.009	0.006	0.006	0.004	0.005	0.002	0.004	0.004	0.005	0.006	0.004
NODE_1127_length_21718_cov_79.374971	21718	No		28	17	0	Low-quality	Genome-fragment	35.87	AAI-based (high-confidence)	0	1		NODE_1127_length_21718_cov_79.374971	0.995	0.006	0.001	0.262	0.033	0.002	0.001	0.021	0.001	0	0	0.001	57371000	213291	21718000	0.02	0.019	0.01	0.011	0.007	0.006	0.004	0.006	0.003	0.005	0.003	0.004	0.004	0.004	0.002	0.003	0.002	0.001	0.003	0.002
NODE_1062_length_22314_cov_47.451682	22314	No		14	4	0	Low-quality	Genome-fragment	13.76	AAI-based (high-confidence)	0	1		NODE_1062_length_22314_cov_47.451682	0.959	0.007	0.001	0.202	0.043	0.003	0.001	0.018	0.001	0	0	0.002	37631000	133646	22314000	0.017	0.017	0.008	0.014	0.01	0.007	0.006	0.007	0.006	0.006	0.003	0.004	0.005	0.003	0.003	0.002	0.003	0.006	0.004	0.002
NODE_943_length_23661_cov_50.676565	23661	No		21	7	1	Low-quality	Genome-fragment	2.04	AAI-based (medium-confidence)	0	1		NODE_943_length_23661_cov_50.676565	0.973	0.007	0.001	0.274	0.048	0.003	0.001	0.025	0.002	0	0	0.002	41798000	141864	23661000	0.023	0.025	0.011	0.013	0.011	0.008	0.004	0.007	0.004	0.003	0.005	0.003	0.004	0.004	0.008	0.005	0.003	0.002	0.005	0.002
NODE_895_length_24089_cov_23.461513	24089	No		33	6	0	Low-quality	Genome-fragment	41.43	AAI-based (medium-confidence)	0	1		NODE_895_length_24089_cov_23.461513	0.828	0.007	0.001	0.261	0.042	0.003	0.001	0.023	0.002	0	0	0.002	21748000	69204	24089000	0.021	0.02	0.015	0.013	0.006	0.006	0.004	0.009	0.005	0.002	0.005	0.005	0.003	0.005	0.004	0.001	0.004	0.006	0.003	0.002
NODE_893_length_24157_cov_43.745457	24157	No		35	3	0	Low-quality	Genome-fragment	13.46	AAI-based (high-confidence)	0	1		NODE_893_length_24157_cov_43.745457	0.962	0.006	0.001	0.289	0.041	0.002	0.001	0.024	0.002	0	0	0.002	41121000	129736	24157000	0.022	0.024	0.011	0.009	0.008	0.005	0.004	0.004	0.005	0.004	0.004	0.004	0.003	0.002	0.003	0.003	0.002	0.002	0.002	0.003
NODE_822_length_25258_cov_31.152799	25258	No		23	14	0	Low-quality	Genome-fragment	15.57	AAI-based (high-confidence)	0	1		NODE_822_length_25258_cov_31.152799	0.892	0.006	0.001	0.272	0.04	0.003	0.001	0.021	0.001	0	0	0.002	28559000	88687	25258000	0.02	0.018	0.011	0.014	0.008	0.004	0.005	0.005	0.003	0.004	0.003	0.004	0.004	0.005	0.004	0.001	0.002	0.003	0.005	0.004
NODE_801_length_25515_cov_95.723409	25515	No		58	4	1	Low-quality	Genome-fragment	14.48	HMM-based (lower-bound)	0	1		NODE_801_length_25515_cov_95.723409	1	0.007	0.001	0.234	0.022	0.003	0	0.024	0.001	0	0	0.001	101464000	294836	25515000	0.023	0.022	0.014	0.013	0.011	0.006	0.008	0.007	0.005	0.006	0.005	0.004	0.004	0.005	0.004	0.002	0.003	0.003	0.003	0.003
NODE_666_length_27874_cov_52.128797	27874	No		38	19	3	Medium-quality	Genome-fragment	50.93	AAI-based (medium-confidence)	0	1		NODE_666_length_27874_cov_52.128797	0.974	0.012	0.001	0.243	0.042	0.008	0.001	0.026	0.002	0	0	0.002	46701000	137117	27874000	0.025	0.024	0.015	0.018	0.014	0.013	0.009	0.009	0.01	0.009	0.009	0.013	0.007	0.009	0.011	0.006	0.006	0.007	0.009	0.008
NODE_653_length_28113_cov_22.920700	28113	No		30	7	1	Low-quality	Genome-fragment	17.96	AAI-based (high-confidence)	0	1		NODE_653_length_28113_cov_22.920700	0.862	0.011	0.001	0.316	0.055	0.008	0.001	0.03	0.002	0	0	0.002	24110000	67370	28113000	0.028	0.023	0.019	0.018	0.011	0.009	0.01	0.006	0.008	0.006	0.004	0.012	0.011	0.005	0.011	0.008	0.008	0.011	0.006	0.005
NODE_491_length_31842_cov_45.579671	31842	No		25	11	1	Low-quality	Genome-fragment	3.01	HMM-based (lower-bound)	0	1		NODE_491_length_31842_cov_45.579671	0.971	0.008	0.001	0.278	0.035	0.004	0.001	0.025	0.001	0	0	0.002	50761000	127848	31842000	0.023	0.023	0.012	0.012	0.011	0.01	0.006	0.004	0.003	0.005	0.003	0.006	0.002	0.005	0.004	0.004	0.003	0.006	0.004	0.003
NODE_425_length_33476_cov_24.551360	33476	No		42	3	0	Medium-quality	Genome-fragment	62.79	AAI-based (high-confidence)	0	1		NODE_425_length_33476_cov_24.551360	0.903	0.009	0.001	0.225	0.027	0.004	0.001	0.027	0.001	0	0	0.001	33968000	75892	33476000	0.026	0.024	0.016	0.014	0.016	0.008	0.008	0.007	0.007	0.008	0.005	0.008	0.006	0.007	0.005	0.006	0.003	0.005	0.003	0.005
NODE_409_length_34018_cov_20.634661	34018	No		38	3	0	Medium-quality	Genome-fragment	87.98	AAI-based (high-confidence)	0	1		NODE_409_length_34018_cov_20.634661	0.843	0.006	0.001	0.218	0.045	0.002	0.001	0.021	0.002	0	0	0.002	26013000	59394	34018000	0.018	0.023	0.009	0.011	0.009	0.009	0.007	0.005	0.003	0.005	0.003	0.004	0.001	0.004	0.003	0.002	0.001	0.002	0.003	0.004
NODE_407_length_34112_cov_24.537511	34112	No		40	8	1	Medium-quality	Genome-fragment	61.33	AAI-based (medium-confidence)	0	1		NODE_407_length_34112_cov_24.537511	0.891	0.008	0.001	0.219	0.034	0.003	0.001	0.023	0.002	0	0	0.002	32838000	73080	34112000	0.021	0.021	0.018	0.014	0.008	0.008	0.005	0.007	0.007	0.002	0.005	0.005	0.007	0.005	0.003	0.003	0.004	0.004	0.003	0.002
NODE_399_length_34304_cov_30.822301	34304	Yes	16077	53	11	10	Low-quality	Genome-fragment	41.02	AAI-based (medium-confidence)	53.13	1		NODE_399_length_34304_cov_30.822301	0.921	0.007	0.001	0.293	0.034	0.004	0	0.023	0.001	0	0	0.001	37553000	86177	34304000	0.022	0.02	0.011	0.011	0.01	0.006	0.006	0.004	0.005	0.004	0.006	0.003	0.007	0.005	0.005	0.003	0.003	0.004	0.003	0.002
NODE_375_length_34991_cov_75.346605	34991	No		49	13	0	Medium-quality	Genome-fragment	56.46	AAI-based (medium-confidence)	0	1		NODE_375_length_34991_cov_75.346605	0.996	0.006	0.001	0.219	0.021	0.003	0	0.019	0.001	0	0	0.001	88763000	203403	34991000	0.018	0.017	0.012	0.012	0.008	0.006	0.005	0.006	0.004	0.005	0.004	0.004	0.005	0.003	0.004	0.002	0.003	0.002	0.003	0.003
NODE_339_length_36557_cov_33.032491	36557	No		34	4	0	Low-quality	Genome-fragment	35.79	AAI-based (high-confidence)	0	1		NODE_339_length_36557_cov_33.032491	0.952	0.008	0.001	0.213	0.026	0.004	0.001	0.022	0.001	0	0	0.001	50355000	102521	36557000	0.021	0.022	0.014	0.011	0.011	0.008	0.01	0.007	0.007	0.005	0.005	0.004	0.005	0.004	0.004	0.005	0.004	0.005	0.004	0.004
NODE_297_length_38308_cov_68.073040	38308	Yes	34672	40	12	4	Medium-quality	Genome-fragment	72	AAI-based (high-confidence)	9.49	1		NODE_297_length_38308_cov_68.073040	0.985	0.006	0.001	0.337	0.025	0.003	0	0.026	0.001	0	0	0.001	54373000	140544	38308000	0.026	0.019	0.011	0.01	0.008	0.004	0.004	0.007	0.003	0.003	0.003	0.004	0.003	0.004	0.003	0.004	0.003	0.001	0.002	0.001
NODE_259_length_40141_cov_83.294292	40141	No		55	31	1	Medium-quality	Genome-fragment	88.82	AAI-based (high-confidence)	0	1		NODE_259_length_40141_cov_83.294292,NODE_797_length_21186_cov_31.186030,NODE_1205_length_18184_cov_33.676761	0.993	0.006	0.002	0.436	0.023	0.003	0	0.03	0.001	0	0	0.001	65275000	165589	40141000	0.03	0.02	0.009	0.009	0.006	0.003	0.003	0.004	0.002	0.003	0.002	0.004	0.003	0.003	0.003	0.002	0.002	0.003	0.002	0.003
NODE_212_length_43562_cov_28.935298	43562	No		22	5	0	Low-quality	Genome-fragment	44.03	AAI-based (high-confidence)	0	1		NODE_212_length_43562_cov_28.935298	0.95	0.008	0.001	0.248	0.023	0.004	0	0.024	0.001	0	0	0.001	51374000	88593	43562000	0.024	0.021	0.013	0.014	0.01	0.01	0.009	0.008	0.006	0.006	0.006	0.006	0.004	0.005	0.004	0.005	0.003	0.003	0.006	0.006
NODE_112_length_54725_cov_26.104555	54725	No		74	35	1	Medium-quality	Genome-fragment	89.8	AAI-based (high-confidence)	0	1		NODE_112_length_54725_cov_26.104555	0.938	0.006	0.001	0.275	0.028	0.003	0	0.022	0.001	0	0	0.001	41546000	64810	54725000	0.02	0.019	0.014	0.01	0.007	0.006	0.006	0.003	0.003	0.003	0.005	0.004	0.003	0.003	0.004	0.003	0.002	0.003	0.003	0.005
NODE_22_length_90220_cov_357.664271	90220	No		94	29	3	Medium-quality	Genome-fragment	54.81	AAI-based (medium-confidence)	0	1.01		NODE_22_length_90220_cov_357.664271	1	0.007	0.001	0.273	0.016	0.003	0	0.023	0.001	0	0	0.001	1133133000	999724	90220000	0.022	0.019	0.012	0.011	0.009	0.007	0.006	0.005	0.005	0.005	0.004	0.004	0.004	0.004	0.003	0.003	0.003	0.003	0.003	0.003
NODE_8_length_107721_cov_38.105892	107721	No		95	4	3	Medium-quality	Genome-fragment	60.74	AAI-based (medium-confidence)	0	1		NODE_8_length_107721_cov_38.105892	0.998	0.007	0.001	0.265	0.025	0.003	0	0.023	0.001	0	0	0.001	161325000	113854	107721000	0.022	0.02	0.012	0.013	0.009	0.006	0.005	0.005	0.005	0.005	0.004	0.004	0.004	0.004	0.004	0.003	0.003	0.003	0.003	0.004
NODE_689_length_7996_cov_176.476262	7996	No		15	2	0	Medium-quality	Genome-fragment	58.21	AAI-based (high-confidence)	0	1		NODE_689_length_7996_cov_176.476262	1	0.018	0.004	0.314	0.028	0.007	0.001	0.078	0.004	0	0	0.004	60198000	567688	7996000	0.072	0.068	0.039	0.024	0.02	0.014	0.013	0.011	0.011	0.01	0.008	0.008	0.009	0.01	0.007	0.008	0.008	0.005	0.004	0.005
NODE_259_length_13902_cov_77.272408	13902	No		19	2	0	Medium-quality	Genome-fragment	50.01	HMM-based (lower-bound)	0	1		NODE_259_length_13902_cov_77.272408	0.999	0.025	0.006	0.316	0.036	0.009	0.002	0.106	0.006	0	0	0.007	41175000	234469	13902000	0.096	0.1	0.044	0.036	0.028	0.024	0.018	0.019	0.012	0.011	0.014	0.011	0.011	0.011	0.012	0.011	0.009	0.009	0.01	0.01
NODE_194_length_16650_cov_125.315758	16650	No		23	8	0	Medium-quality	Genome-fragment	78.84	AAI-based (high-confidence)	0	1		NODE_194_length_16650_cov_125.315758	1	0.022	0.005	0.33	0.033	0.01	0.002	0.09	0.005	0	0	0.005	74630000	362801	16650000	0.083	0.081	0.039	0.029	0.024	0.02	0.016	0.014	0.012	0.013	0.012	0.011	0.012	0.013	0.011	0.011	0.009	0.011	0.009	0.005
NODE_174_length_17582_cov_32.447695	17582	No		27	7	0	High-quality	High-quality	95.03	AAI-based (medium-confidence)	0	1		NODE_174_length_17582_cov_32.447695	0.963	0.023	0.005	0.355	0.048	0.011	0.002	0.098	0.007	0	0	0.007	17327000	85549	17582000	0.088	0.09	0.045	0.027	0.022	0.014	0.019	0.011	0.011	0.015	0.007	0.022	0.014	0.013	0.005	0.018	0.017	0.008	0.013	0.009
NODE_119_length_21866_cov_85.068910	21866	No		23	7	0	Low-quality	Genome-fragment	12.88	AAI-based (medium-confidence)	0	1		NODE_119_length_21866_cov_85.068910	0.999	0.016	0.006	0.539	0.019	0.006	0.001	0.119	0.003	0	0	0.003	52352000	214049	21866000	0.118	0.065	0.022	0.017	0.008	0.008	0.009	0.007	0.007	0.007	0.006	0.006	0.006	0.006	0.006	0.004	0.004	0.004	0.005	0.006
NODE_34_length_36342_cov_20.162290	36342	No		44	5	2	Low-quality	Genome-fragment	48.02	AAI-based (high-confidence)	0	1		NODE_34_length_36342_cov_20.162290	0.951	0.022	0.005	0.391	0.04	0.012	0.002	0.09	0.005	0	0	0.005	23005000	51234	36342000	0.085	0.075	0.031	0.028	0.017	0.022	0.016	0.016	0.01	0.013	0.015	0.013	0.013	0.015	0.016	0.013	0.011	0.008	0.009	0.013
NODE_31_length_38391_cov_48.779241	38391	No		47	7	2	Medium-quality	Genome-fragment	51.44	AAI-based (high-confidence)	0	1		NODE_31_length_38391_cov_48.779241	0.996	0.021	0.005	0.347	0.039	0.009	0.002	0.09	0.005	0	0	0.006	66538000	138171	38391000	0.082	0.081	0.037	0.032	0.016	0.017	0.013	0.011	0.011	0.011	0.015	0.01	0.012	0.012	0.012	0.01	0.01	0.008	0.008	0.008
NODE_27_length_39290_cov_27.145584	39290	No		56	8	0	High-quality	High-quality	100	AAI-based (high-confidence)	0	1.01		NODE_27_length_39290_cov_27.145584	0.975	0.018	0.004	0.333	0.04	0.008	0.002	0.079	0.005	0	0	0.005	39803000	80675	39290000	0.071	0.075	0.033	0.026	0.017	0.016	0.012	0.013	0.012	0.011	0.009	0.009	0.011	0.009	0.007	0.008	0.008	0.009	0.008	0.006
NODE_13_length_68122_cov_79.231169	68122	No		95	19	3	Low-quality	Genome-fragment	39.8	AAI-based (medium-confidence)	0	1		NODE_13_length_68122_cov_79.231169	1	0.016	0.006	0.483	0.021	0.005	0.001	0.108	0.003	0	0	0.003	150945000	198843	68122000	0.106	0.067	0.025	0.019	0.012	0.01	0.008	0.008	0.007	0.006	0.005	0.006	0.006	0.005	0.006	0.005	0.005	0.006	0.005	0.004
NODE_9_length_79024_cov_80.125606	79024	No		155	12	4	Low-quality	Genome-fragment	39.31	HMM-based (lower-bound)	0	1		NODE_9_length_79024_cov_80.125606	1	0.017	0.006	0.507	0.016	0.007	0.001	0.11	0.002	0	0	0.002	176114000	200819	79024000	0.109	0.063	0.026	0.018	0.013	0.011	0.009	0.008	0.008	0.008	0.005	0.007	0.007	0.006	0.006	0.006	0.007	0.006	0.007	0.007
NODE_8_length_80991_cov_67.360754	80991	No		153	34	1	Low-quality	Genome-fragment	46.66	AAI-based (high-confidence)	0	1		NODE_8_length_80991_cov_67.360754	1	0.017	0.004	0.349	0.028	0.007	0.001	0.08	0.004	0	0	0.004	264895000	236773	80991000	0.075	0.067	0.031	0.026	0.017	0.014	0.012	0.01	0.009	0.01	0.008	0.008	0.008	0.008	0.008	0.007	0.007	0.006	0.006	0.005
NODE_7_length_85909_cov_196.734270	85909	No		169	52	0	Complete	High-quality	100	DTR (medium-confidence)	0	1		NODE_7_length_85909_cov_196.734270,NODE_33_length_85909_cov_1621.704836	1	0.009	0.002	0.408	0.019	0.005	0	0.036	0.001	0	0	0.001	621708000	579387	85909000	0.035	0.025	0.013	0.012	0.009	0.008	0.007	0.005	0.005	0.006	0.005	0.006	0.005	0.005	0.005	0.005	0.005	0.004	0.004	0.004
NODE_5_length_87046_cov_21.369383	87046	No		163	60	0	High-quality	High-quality	99.53	AAI-based (high-confidence)	0	1		NODE_5_length_87046_cov_21.369383	0.99	0.01	0.002	0.372	0.026	0.005	0.001	0.043	0.002	0	0	0.002	76133000	67309	87046000	0.042	0.034	0.016	0.014	0.011	0.009	0.006	0.005	0.008	0.005	0.005	0.005	0.004	0.006	0.004	0.004	0.005	0.004	0.004	0.004
NODE_4_length_91698_cov_76.441343	91698	No		115	57	2	Medium-quality	Genome-fragment	52.83	AAI-based (high-confidence)	0	1		NODE_4_length_91698_cov_76.441343	1	0.017	0.004	0.347	0.031	0.007	0.001	0.08	0.004	0	0	0.004	332771000	264976	91698000	0.074	0.069	0.031	0.025	0.018	0.014	0.012	0.01	0.009	0.009	0.007	0.01	0.008	0.008	0.007	0.008	0.007	0.006	0.006	0.005
NODE_3435_length_9152_cov_356.396724	9152	No		13	3	0	Medium-quality	Genome-fragment	68.51	AAI-based (high-confidence)	0	1		NODE_3435_length_9152_cov_356.396724,NODE_4056_length_5683_cov_111.958778	1	0.003	0.001	0.447	0.031	0.001	0	0.022	0.001	0	0	0.001	55445000	645747	9152000	0.022	0.012	0.01	0.004	0.001	0	0	0.001	0.001	0	0	0.002	0.001	0	0.001	0.001	0.001	0.001	0.001	0.001
NODE_347_length_46577_cov_202.837088	46577	Yes	24630	68	6	16	Low-quality	Genome-fragment	33.21	AAI-based (high-confidence)	47.12	1		NODE_347_length_46577_cov_202.837088	1	0.006	0	0.99	0.22	0.006	0	0.01	0.001	0	0	0.001	199434000	406164	46577000	0.01	0.005	0.005	0.007	0.004	0.006	0.005	0.006	0.007	0.006	0.006	0.006	0.006	0.004	0.006	0.006	0.006	0.006	0.006	0.004
NODE_238_length_57117_cov_47.258351	57117	No		85	37	2	High-quality	High-quality	94.54	AAI-based (high-confidence)	0	1.01		NODE_238_length_57117_cov_47.258351	0.961	0.005	0	0.711	0.31	0.005	0	0.01	0.002	0	0.003	0.001	46155000	88082	57117000	0.01	0.007	0.004	0.005	0.005	0.004	0.003	0.003	0.005	0.006	0.005	0.009	0.005	0.008	0.006	0.003	0.006	0.004	0.005	0.003
NODE_909_length_9593_cov_81.139442	9593	No		11	5	0	Medium-quality	Genome-fragment	83.27	AAI-based (high-confidence)	0	1		NODE_909_length_9593_cov_81.139442,NODE_268_length_9573_cov_43.330216,NODE_1564_length_5657_cov_105.643163,NODE_3701_length_5288_cov_157.462068,NODE_888_length_5288_cov_104.311676,NODE_1496_length_5288_cov_62.840818,NODE_2593_length_4349_cov_70.836982,NODE_1762_length_4349_cov_99.896367,NODE_1810_length_5261_cov_61.628121,NODE_1101_length_4364_cov_90.916454,NODE_2810_length_4220_cov_92.687155	0.997	0.024	0.004	0.479	0.055	0.017	0.001	0.079	0.005	0	0	0.005	22513000	207137	9593000	0.076	0.06	0.027	0.024	0.018	0.019	0.016	0.023	0.025	0.024	0.016	0.018	0.014	0.013	0.019	0.02	0.011	0.021	0.014	0.016
NODE_838_length_9886_cov_38.693419	9886	No		13	3	1	Medium-quality	Genome-fragment	86.17	AAI-based (high-confidence)	0	1.01		NODE_838_length_9886_cov_38.693419,NODE_858_length_7559_cov_41.758129	0.997	0.008	0.001	0.297	0.034	0.004	0.001	0.027	0.002	0	0	0.002	40612000	240981	9886000	0.025	0.026	0.012	0.011	0.009	0.008	0.006	0.007	0.004	0.005	0.005	0.005	0.005	0.005	0.004	0.003	0.004	0.003	0.003	0.003
NODE_395_length_15747_cov_56.454818	15747	No		21	8	0	Medium-quality	Genome-fragment	71.83	AAI-based (medium-confidence)	0	1	low-confidence ITR	NODE_395_length_15747_cov_56.454818,NODE_262_length_15747_cov_55.721897	1	0.008	0.001	0.275	0.028	0.003	0.001	0.026	0.001	0	0	0.001	89582000	338436	15747000	0.025	0.023	0.012	0.012	0.009	0.008	0.007	0.006	0.006	0.005	0.005	0.005	0.004	0.004	0.004	0.004	0.004	0.003	0.003	0.002
NODE_212_length_22647_cov_26.627080	22647	No		39	4	1	Low-quality	Genome-fragment	11.36	HMM-based (lower-bound)	0	1		NODE_212_length_22647_cov_26.627080	0.968	0.008	0.001	0.32	0.036	0.004	0.001	0.028	0.002	0	0	0.002	48819000	135324	22647000	0.027	0.023	0.012	0.013	0.01	0.004	0.008	0.005	0.006	0.006	0.004	0.005	0.006	0.006	0.005	0.006	0.002	0.004	0.004	0.001
NODE_89_length_33672_cov_20.005265	33672	No		36	4	0	Low-quality	Genome-fragment	9.42	AAI-based (medium-confidence)	0	1		NODE_89_length_33672_cov_20.005265	0.949	0.007	0.001	0.358	0.038	0.004	0	0.025	0.001	0	0	0.001	55287000	102743	33672000	0.024	0.02	0.009	0.01	0.008	0.007	0.007	0.006	0.006	0.006	0.005	0.004	0.004	0.004	0.003	0.003	0.005	0.004	0.003	0.005
NODE_60_length_39460_cov_28.471920	39460	No		67	17	0	Complete	High-quality	100	DTR (high-confidence)	0	1		NODE_60_length_39460_cov_28.471920,NODE_117_length_24764_cov_29.241491,NODE_606_length_9385_cov_27.707931	0.998	0.008	0.002	0.296	0.016	0.004	0	0.029	0.001	0	0	0.001	149728000	208567	39460000	0.029	0.023	0.014	0.013	0.01	0.008	0.008	0.006	0.006	0.005	0.005	0.005	0.005	0.005	0.005	0.004	0.003	0.003	0.003	0.004
NODE_53_length_41357_cov_20.486587	41357	No		32	7	0	Low-quality	Genome-fragment	11.23	AAI-based (medium-confidence)	0	1		NODE_53_length_41357_cov_20.486587,NODE_58_length_33761_cov_20.922002	0.962	0.007	0.001	0.293	0.026	0.003	0	0.022	0.001	0	0	0.001	68882000	104130	41357000	0.023	0.016	0.011	0.01	0.009	0.009	0.005	0.004	0.006	0.005	0.005	0.004	0.005	0.002	0.004	0.003	0.003	0.003	0.002	0.003
NODE_27_length_51865_cov_43.953947	51865	No		69	10	2	Medium-quality	Genome-fragment	77.07	AAI-based (high-confidence)	0	1		NODE_27_length_51865_cov_43.953947,NODE_31_length_42966_cov_41.489804,NODE_1370_length_5706_cov_49.503805	1	0.012	0.002	0.264	0.028	0.007	0.001	0.032	0.001	0	0	0.002	308981000	334333	51865000	0.031	0.03	0.017	0.016	0.014	0.014	0.011	0.011	0.009	0.011	0.009	0.008	0.009	0.009	0.007	0.008	0.008	0.007	0.007	0.007
NODE_3885_length_9968_cov_52.070715	9968	No		15	4	0	Medium-quality	Genome-fragment	86.87	AAI-based (medium-confidence)	0	1		NODE_3885_length_9968_cov_52.070715	0.935	0.002	0.001	0.526	0.087	0.001	0	0.011	0.001	0	0	0.001	17565000	140318	9968000	0.012	0.005	0.003	0.005	0.002	0	0.003	0	0.002	0.001	0.001	0.002	0.002	0	0.001	0.001	0	0	0.001	0.001
NODE_1063_length_18333_cov_51.375843	18333	No		25	8	0	Medium-quality	Genome-fragment	83.39	AAI-based (medium-confidence)	0	1		NODE_1063_length_18333_cov_51.375843	0.94	0.003	0.001	0.349	0.049	0.002	0	0.011	0.001	0	0	0.001	29060000	130520	18333000	0.011	0.008	0.005	0.003	0.004	0.002	0.003	0.002	0.003	0.003	0.003	0.002	0.003	0.002	0.003	0.001	0.001	0.001	0.001	0.001
NODE_771_length_21040_cov_264.262235	21040	No		21	4	0	Low-quality	Genome-fragment	21.39	AAI-based (medium-confidence)	0	1		NODE_771_length_21040_cov_264.262235	1	0.003	0.001	0.433	0.042	0.002	0	0.011	0.001	0	0	0.001	168349000	664500	21040000	0.011	0.008	0.004	0.005	0.004	0.003	0.002	0.003	0.002	0.003	0.002	0.003	0.002	0.003	0.002	0.001	0.002	0.002	0.002	0.002
NODE_701_length_21744_cov_43.099082	21744	No		22	3	1	Low-quality	Genome-fragment	8.46	AAI-based (high-confidence)	0	1		NODE_701_length_21744_cov_43.099082	0.923	0.004	0	0.515	0.114	0.003	0	0.011	0.001	0	0	0.001	31142000	115282	21744000	0.011	0.005	0.006	0.006	0.002	0.002	0.002	0.004	0.004	0.002	0.003	0.003	0.003	0.001	0.005	0.004	0.003	0.002	0.002	0.002
NODE_636_length_22514_cov_54.475355	22514	No		45	5	1	Low-quality	Genome-fragment	38.95	AAI-based (high-confidence)	0	1		NODE_636_length_22514_cov_54.475355	0.961	0.003	0.001	0.573	0.09	0.002	0	0.012	0.001	0	0	0.001	38504000	140097	22514000	0.012	0.005	0.003	0.004	0.003	0.002	0.001	0.001	0.001	0.003	0.002	0.003	0.003	0.001	0.001	0	0.002	0.001	0.001	0.001
NODE_605_length_23029_cov_44.405502	23029	No		20	3	0	Medium-quality	Genome-fragment	51.3	AAI-based (medium-confidence)	0	1		NODE_605_length_23029_cov_44.405502	0.915	0.002	0.001	0.77	0.084	0.001	0	0.013	0.001	0	0	0.001	29339000	107913	23029000	0.013	0.003	0.002	0.005	0.002	0.002	0.001	0.001	0.001	0.002	0.001	0.001	0.001	0.001	0	0.001	0.001	0	0.001	0.001
NODE_597_length_23127_cov_50.024402	23127	No		14	6	0	Medium-quality	Genome-fragment	58.93	AAI-based (high-confidence)	0	1		NODE_597_length_23127_cov_50.024402	0.928	0.002	0.001	0.76	0.054	0.001	0	0.012	0.001	0	0	0.001	30332000	115370	23127000	0.012	0.004	0.002	0.002	0.001	0.001	0.001	0.001	0.001	0.002	0.002	0.001	0	0	0.002	0.002	0.001	0.001	0	0
NODE_585_length_23261_cov_308.895200	23261	No		27	2	0	Low-quality	Genome-fragment	24.2	AAI-based (medium-confidence)	0	1		NODE_585_length_23261_cov_308.895200	1	0.004	0	0.474	0.065	0.004	0	0.012	0.001	0	0	0.001	214841000	774110	23261000	0.012	0.008	0.005	0.006	0.004	0.003	0.004	0.004	0.004	0.005	0.004	0.005	0.004	0.003	0.004	0.003	0.002	0.003	0.003	0.003
NODE_551_length_23873_cov_62.663700	23873	No		21	3	0	Low-quality	Genome-fragment	41.22	AAI-based (high-confidence)	0	1		NODE_551_length_23873_cov_62.663700	0.977	0.002	0.001	0.746	0.064	0.001	0	0.013	0.001	0	0	0.001	45365000	157786	23873000	0.013	0.003	0.004	0.003	0.002	0.001	0.001	0.001	0.002	0.001	0.001	0.001	0.001	0.001	0.001	0.001	0.001	0.001	0.002	0.001
NODE_468_length_25557_cov_38.483805	25557	No		17	2	0	Low-quality	Genome-fragment	9.71	AAI-based (medium-confidence)	0	1		NODE_468_length_25557_cov_38.483805	0.914	0.003	0.001	0.829	0.228	0.002	0	0.011	0.002	0	0	0.002	33796000	104975	25557000	0.011	0.004	0.001	0.005	0.009	0.002	0.003	0.002	0.002	0.002	0.002	0.003	0.002	0.002	0.001	0.002	0.002	0.001	0.002	0
NODE_435_length_26096_cov_66.297147	26096	No		19	6	0	Low-quality	Genome-fragment	29.68	AAI-based (medium-confidence)	0	1		NODE_435_length_26096_cov_66.297147	0.977	0.006	0.001	0.315	0.065	0.004	0	0.014	0.001	0	0	0.001	45012000	153062	26096000	0.014	0.012	0.008	0.008	0.005	0.005	0.007	0.006	0.005	0.005	0.007	0.006	0.006	0.006	0.004	0.004	0.003	0.003	0.003	0.004
NODE_434_length_26104_cov_40.853430	26104	No		41	8	2	Low-quality	Genome-fragment	44.48	AAI-based (high-confidence)	0	1		NODE_434_length_26104_cov_40.853430	0.894	0.008	0.001	0.244	0.061	0.005	0.001	0.018	0.002	0	0	0.002	26053000	90616	26104000	0.018	0.012	0.015	0.012	0.012	0.005	0.004	0.007	0.007	0.006	0.005	0.008	0.007	0.004	0.007	0.004	0.004	0.007	0.005	0.006
NODE_341_length_28234_cov_128.871323	28234	No		15	6	1	Low-quality	Genome-fragment	15.32	AAI-based (high-confidence)	0	1		NODE_341_length_28234_cov_128.871323	1	0.004	0	0.622	0.074	0.004	0	0.011	0.001	0	0	0.001	126436000	354112	28234000	0.011	0.006	0.005	0.005	0.004	0.004	0.004	0.003	0.004	0.003	0.004	0.005	0.003	0.004	0.004	0.003	0.004	0.003	0.003	0.003
NODE_321_length_28765_cov_40.881017	28765	No		30	5	1	Low-quality	Genome-fragment	47.48	AAI-based (medium-confidence)	0	1		NODE_321_length_28765_cov_40.881017	0.907	0.002	0.001	0.761	0.107	0.002	0	0.011	0.001	0	0	0.001	32213000	97004	28765000	0.011	0.003	0.003	0.004	0.003	0.001	0.002	0.002	0.001	0.001	0.002	0.002	0.003	0.001	0.002	0.001	0.002	0.001	0.002	0.001
NODE_288_length_29718_cov_95.329468	29718	No		25	14	0	Low-quality	Genome-fragment	26.52	AAI-based (high-confidence)	0	1		NODE_288_length_29718_cov_95.329468,NODE_4327_length_10382_cov_45.877021	0.999	0.002	0	0.448	0.064	0.002	0	0.01	0.001	0	0	0.001	93460000	252300	29718000	0.01	0.006	0.003	0.003	0.003	0.003	0.002	0.001	0	0.002	0.002	0.002	0.002	0.002	0.002	0.001	0	0.001	0.001	0
NODE_287_length_29730_cov_60.894221	29730	No		42	6	0	Medium-quality	Genome-fragment	70.58	AAI-based (medium-confidence)	0	1		NODE_287_length_29730_cov_60.894221	0.975	0.003	0.001	0.383	0.069	0.002	0	0.011	0.001	0	0	0.001	50844000	146305	29730000	0.011	0.007	0.004	0.006	0.003	0.002	0.003	0.002	0.002	0.003	0.002	0.005	0.003	0.003	0.002	0.001	0.001	0.001	0.001	0.001
NODE_279_length_29913_cov_82.085940	29913	No		40	9	1	Low-quality	Genome-fragment	31.13	AAI-based (medium-confidence)	0	1		NODE_279_length_29913_cov_82.085940	0.997	0.005	0	0.534	0.075	0.004	0	0.012	0.001	0	0	0.001	82706000	220151	29913000	0.012	0.009	0.004	0.005	0.005	0.004	0.003	0.005	0.003	0.004	0.004	0.003	0.003	0.004	0.004	0.002	0.004	0.004	0.003	0.004
NODE_143_length_37590_cov_279.423658	37590	No		45	17	1	Medium-quality	Genome-fragment	81.69	AAI-based (medium-confidence)	0	1		NODE_143_length_37590_cov_279.423658,NODE_8218_length_5539_cov_59.652443	1	0.003	0.001	0.308	0.036	0.002	0	0.01	0.001	0	0	0.001	290876000	665541	37590000	0.011	0.007	0.004	0.006	0.004	0.002	0.003	0.003	0.002	0.003	0.002	0.003	0.002	0.002	0.002	0.002	0.001	0.001	0.001	0.001
NODE_128_length_39254_cov_32.224751	39254	No		42	11	0	Low-quality	Genome-fragment	39.17	AAI-based (high-confidence)	0	1		NODE_128_length_39254_cov_32.224751	0.916	0.002	0.001	0.524	0.068	0.001	0	0.011	0.001	0	0	0.001	41116000	84832	39254000	0.011	0.004	0.003	0.004	0.003	0.001	0.001	0.001	0.001	0.001	0.002	0.002	0.001	0.001	0	0.001	0	0.002	0	0.001
NODE_28_length_59943_cov_42.907260	59943	No		63	7	0	Medium-quality	Genome-fragment	59.68	AAI-based (high-confidence)	0	1		NODE_28_length_59943_cov_42.907260	0.981	0.002	0.001	0.623	0.048	0.001	0	0.011	0.001	0	0	0	80362000	110197	59943000	0.011	0.005	0.002	0.003	0.002	0.002	0.002	0.002	0.001	0.002	0.001	0.002	0.001	0.002	0.001	0.001	0.001	0.001	0	0.001
NODE_21_length_64086_cov_360.560994	64086	No		86	13	2	Medium-quality	Genome-fragment	76.82	HMM-based (lower-bound)	0	1	low-confidence DTR	NODE_21_length_64086_cov_360.560994	1	0.002	0.001	0.453	0.039	0.001	0	0.01	0.001	0	0	0	704854000	911929	64086000	0.011	0.006	0.003	0.004	0.003	0.002	0.002	0.002	0.001	0.002	0.001	0.002	0.002	0.002	0.001	0.001	0.001	0.001	0.001	0.001
NODE_1_length_146305_cov_74.395993	146305	Yes	28571	143	18	80	Medium-quality	Genome-fragment	51.93	HMM-based (lower-bound)	80.47	1		NODE_1_length_146305_cov_74.395993	1	0.002	0	0.442	0.046	0.002	0	0.01	0.001	0	0	0.001	281656000	170774	146305000	0.01	0.005	0.003	0.004	0.003	0.001	0.002	0.002	0.002	0.002	0.001	0.002	0.002	0.002	0.002	0.001	0.001	0.001	0.001	0.001
NODE_3338_length_11103_cov_109.078566	11103	No		14	4	0	Medium-quality	Genome-fragment	62.89	AAI-based (medium-confidence)	0	1		NODE_3338_length_11103_cov_109.078566	0.998	0.007	0.002	0.361	0.03	0.004	0	0.031	0.001	0	0	0.001	29678000	249060	11103000	0.03	0.024	0.012	0.011	0.007	0.007	0.003	0.007	0.005	0.004	0.005	0.003	0.003	0.004	0.004	0.005	0.004	0.004	0.003	0.001
NODE_2159_length_14690_cov_306.342330	14690	No		14	2	1	High-quality	High-quality	100	AAI-based (medium-confidence)	0	1	contig >1.5x longer than expected genome length	NODE_2159_length_14690_cov_306.342330	1	0.008	0.003	0.585	0.025	0.004	0	0.053	0.001	0	0	0.001	85193000	610904	14690000	0.053	0.023	0.011	0.011	0.006	0.005	0.006	0.004	0.004	0.003	0.002	0.003	0.004	0.005	0.004	0.003	0.002	0.003	0.003	0.002
NODE_1677_length_17081_cov_34.396511	17081	No		21	2	0	Medium-quality	Genome-fragment	71.9	AAI-based (high-confidence)	0	1		NODE_1677_length_17081_cov_34.396511	0.872	0.009	0.002	0.489	0.043	0.006	0.001	0.044	0.002	0	0	0.002	13989000	76992	17081000	0.045	0.025	0.012	0.013	0.013	0.005	0.006	0.005	0.007	0.003	0.006	0.007	0.006	0.008	0.006	0.007	0.005	0.003	0.001	0.005
NODE_1243_length_20030_cov_20.357897	20030	No		26	6	2	Low-quality	Genome-fragment	24.33	AAI-based (high-confidence)	0	1		NODE_1243_length_20030_cov_20.357897	0.688	0.01	0.002	0.296	0.065	0.006	0.001	0.03	0.003	0	0	0.003	7766000	41498	20030000	0.031	0.021	0.021	0.01	0.016	0.004	0.01	0.007	0.01	0.006	0.007	0.015	0.005	0.008	0.005	0.008	0.004	0.002	0.003	0.005
NODE_1229_length_20169_cov_68.008352	20169	No		23	14	0	Medium-quality	Genome-fragment	68.67	AAI-based (high-confidence)	0	1		NODE_1229_length_20169_cov_68.008352	0.976	0.008	0.002	0.639	0.038	0.005	0	0.046	0.002	0	0	0.002	26022000	136135	20169000	0.046	0.02	0.009	0.008	0.01	0.009	0.004	0.004	0.006	0.004	0.004	0.005	0.008	0.006	0.004	0.005	0.005	0.002	0.006	0.005
NODE_1155_length_20691_cov_114.508771	20691	No		25	11	1	Medium-quality	Genome-fragment	55.56	AAI-based (high-confidence)	0	1		NODE_1155_length_20691_cov_114.508771	0.997	0.005	0.002	0.608	0.037	0.002	0	0.039	0.002	0	0	0.001	40778000	216815	20691000	0.04	0.013	0.009	0.008	0.003	0.002	0.002	0.004	0.003	0.004	0.002	0.001	0	0.001	0.001	0.001	0.002	0.002	0.002	0.001
NODE_1113_length_21116_cov_23.904468	21116	No		22	13	0	Low-quality	Genome-fragment	35.67	AAI-based (high-confidence)	0	1		NODE_1113_length_21116_cov_23.904468	0.81	0.011	0.003	0.468	0.046	0.006	0.001	0.055	0.003	0	0	0.003	8732000	45368	21116000	0.057	0.026	0.021	0.02	0.006	0.009	0.008	0.007	0.006	0.002	0.007	0.004	0.003	0.009	0.01	0.004	0.006	0.003	0.002	0.007
NODE_1082_length_21389_cov_32.006187	21389	No		11	2	0	Low-quality	Genome-fragment	15.92	AAI-based (high-confidence)	0	1		NODE_1082_length_21389_cov_32.006187	0.863	0.008	0.002	0.429	0.031	0.004	0	0.034	0.001	0	0	0.001	17764000	75018	21389000	0.034	0.022	0.013	0.011	0.007	0.008	0.003	0.007	0.005	0.006	0.002	0.004	0.003	0.005	0.006	0.003	0.005	0.004	0.006	0.003
NODE_1078_length_21420_cov_36.088088	21420	No		27	11	0	Medium-quality	Genome-fragment	56.3	AAI-based (medium-confidence)	0	1		NODE_1078_length_21420_cov_36.088088	0.837	0.005	0.001	0.403	0.064	0.003	0.001	0.022	0.002	0	0	0.002	16422000	76582	21420000	0.021	0.018	0.006	0.01	0.003	0.002	0.005	0.003	0.003	0.003	0	0.004	0.004	0.002	0.003	0.004	0.004	0.002	0.004	0.001
NODE_1069_length_21487_cov_37.745847	21487	No		23	7	0	Low-quality	Genome-fragment	15.21	AAI-based (high-confidence)	0	1		NODE_1069_length_21487_cov_37.745847	0.904	0.008	0.002	0.419	0.044	0.005	0.001	0.034	0.002	0	0	0.002	21546000	89820	21487000	0.035	0.019	0.013	0.013	0.009	0.005	0.011	0.003	0.004	0.006	0.004	0.005	0.006	0.007	0.006	0.002	0.002	0.004	0.006	0.004
NODE_1068_length_21494_cov_29.714865	21494	No		27	7	1	Low-quality	Genome-fragment	42.39	AAI-based (medium-confidence)	0	1		NODE_1068_length_21494_cov_29.714865	0.838	0.008	0.002	0.388	0.044	0.004	0.001	0.032	0.002	0	0	0.002	16160000	69082	21494000	0.033	0.018	0.014	0.012	0.005	0.011	0.007	0.005	0.004	0.006	0.003	0.002	0.005	0.004	0.004	0.006	0.002	0.005	0.004	0.002
NODE_1057_length_21625_cov_58.289244	21625	No		29	3	1	Low-quality	Genome-fragment	16.28	AAI-based (high-confidence)	0	1		NODE_1057_length_21625_cov_58.289244	0.979	0.009	0.003	0.619	0.013	0.004	0	0.07	0.001	0	0	0.001	25753000	121942	21625000	0.07	0.028	0.015	0.006	0.004	0.006	0.004	0.004	0.004	0.005	0.003	0.003	0.002	0.004	0.005	0.005	0.003	0.002	0.004	0.004
NODE_990_length_22320_cov_52.614372	22320	No		28	12	0	Low-quality	Genome-fragment	47.32	AAI-based (high-confidence)	0	1		NODE_990_length_22320_cov_52.614372	0.95	0.007	0.002	0.602	0.029	0.004	0	0.042	0.001	0	0	0.001	23316000	108267	22320000	0.043	0.017	0.01	0.008	0.007	0.006	0.004	0.004	0.003	0.004	0.005	0.006	0.002	0.003	0.002	0.003	0.004	0.002	0.003	0.004
NODE_968_length_22560_cov_31.845856	22560	No		13	7	0	Low-quality	Genome-fragment	15.8	AAI-based (high-confidence)	0	1		NODE_968_length_22560_cov_31.845856	0.846	0.008	0.002	0.305	0.044	0.004	0.001	0.029	0.002	0	0	0.002	17469000	72007	22560000	0.025	0.028	0.016	0.013	0.007	0.006	0.004	0.005	0.004	0.006	0.005	0.004	0.005	0.007	0.004	0.005	0.004	0.005	0.004	0.003
NODE_877_length_23684_cov_38.300224	23684	No		30	7	1	Low-quality	Genome-fragment	17.83	AAI-based (high-confidence)	0	1		NODE_877_length_23684_cov_38.300224	0.933	0.009	0.003	0.563	0.028	0.004	0.001	0.063	0.002	0	0	0.002	18310000	79201	23684000	0.063	0.032	0.011	0.011	0.006	0.007	0.003	0.004	0.004	0.004	0.003	0.003	0.003	0.006	0.003	0.003	0.007	0.001	0	0.006
NODE_854_length_24002_cov_21.637408	24002	Yes	20977	21	4	2	Low-quality	Genome-fragment	48.14	AAI-based (high-confidence)	12.6	1		NODE_854_length_24002_cov_21.637408	0.759	0.007	0.002	0.413	0.055	0.003	0.001	0.033	0.003	0	0	0.003	11330000	46256	24002000	0.033	0.025	0.007	0.011	0.007	0.005	0.006	0.011	0.002	0.004	0.003	0.004	0.004	0.001	0.003	0.001	0.004	0.005	0.003	0.002
NODE_818_length_24682_cov_111.183863	24682	Yes	10971	35	5	10	Low-quality	Genome-fragment	28.81	AAI-based (high-confidence)	55.55	1		NODE_818_length_24682_cov_111.183863	0.997	0.006	0.002	0.535	0.019	0.003	0	0.042	0.001	0	0	0.001	47299000	211111	24682000	0.042	0.019	0.012	0.007	0.006	0.003	0.005	0.004	0.001	0.003	0.003	0.002	0.002	0.004	0.002	0.002	0.003	0.002	0.002	0.002
NODE_740_length_25663_cov_51.788504	25663	Yes	18794	21	3	2	Low-quality	Genome-fragment	39.53	AAI-based (medium-confidence)	26.77	1		NODE_740_length_25663_cov_51.788504	0.958	0.009	0.002	0.386	0.028	0.004	0	0.038	0.002	0	0	0.002	29598000	112732	25663000	0.037	0.026	0.018	0.01	0.01	0.006	0.004	0.005	0.009	0.003	0.004	0.006	0.006	0.004	0.004	0.004	0.004	0.004	0.002	0.005
NODE_737_length_25709_cov_26.109379	25709	Yes	8976	21	2	9	Low-quality	Genome-fragment	10.65	AAI-based (medium-confidence)	65.09	1		NODE_737_length_25709_cov_26.109379	0.871	0.009	0.003	0.5	0.031	0.004	0.001	0.054	0.002	0	0	0.002	13824000	55857	25709000	0.055	0.026	0.015	0.011	0.011	0.005	0.005	0.01	0.003	0.003	0.001	0.004	0.003	0.001	0.003	0.004	0.003	0.002	0.005	0.005
NODE_706_length_26195_cov_67.406159	26195	Yes	16895	29	6	10	Low-quality	Genome-fragment	17.97	HMM-based (lower-bound)	35.5	1		NODE_706_length_26195_cov_67.406159	0.984	0.012	0.003	0.499	0.017	0.007	0	0.061	0.001	0	0	0.001	31127000	130386	26195000	0.062	0.031	0.021	0.014	0.013	0.009	0.008	0.006	0.007	0.008	0.006	0.008	0.006	0.006	0.005	0.006	0.006	0.006	0.006	0.006
NODE_697_length_26361_cov_27.763438	26361	Yes	12500	26	13	8	Low-quality	Genome-fragment	23.05	HMM-based (lower-bound)	52.58	1		NODE_697_length_26361_cov_27.763438	0.927	0.018	0.003	0.667	0.067	0.014	0.001	0.067	0.004	0	0	0.004	17875000	68495	26361000	0.068	0.031	0.016	0.024	0.016	0.015	0.016	0.016	0.013	0.016	0.011	0.018	0.014	0.018	0.013	0.01	0.01	0.018	0.008	0.007
NODE_597_length_28244_cov_39.054312	28244	No		52	10	0	Low-quality	Genome-fragment	20.04	AAI-based (high-confidence)	0	1		NODE_597_length_28244_cov_39.054312	0.924	0.009	0.001	0.277	0.023	0.005	0	0.029	0.001	0	0	0.001	28898000	92655	28244000	0.029	0.023	0.018	0.014	0.01	0.01	0.007	0.007	0.01	0.007	0.006	0.006	0.004	0.005	0.007	0.003	0.004	0.006	0.005	0.005
NODE_588_length_28436_cov_34.772947	28436	Yes	23502	46	14	2	Medium-quality	Genome-fragment	51.54	AAI-based (high-confidence)	17.35	1		NODE_588_length_28436_cov_34.772947	0.922	0.008	0.003	0.7	0.035	0.004	0	0.055	0.002	0	0	0.002	19447000	71481	28436000	0.055	0.02	0.008	0.006	0.009	0.004	0.004	0.009	0.004	0.004	0.005	0.005	0.007	0.004	0.003	0.001	0.003	0.003	0.003	0.005
NODE_585_length_28482_cov_21.870616	28482	No		43	13	2	Medium-quality	Genome-fragment	77.64	AAI-based (high-confidence)	0	1		NODE_585_length_28482_cov_21.870616	0.799	0.008	0.002	0.424	0.038	0.004	0.001	0.035	0.002	0	0	0.002	13257000	46368	28482000	0.036	0.021	0.013	0.009	0.012	0.006	0.004	0.005	0.001	0.003	0.005	0.002	0.003	0.005	0.005	0.005	0.006	0.002	0.005	0.002
NODE_522_length_29547_cov_40.160247	29547	Yes	8112	30	4	22	Low-quality	Genome-fragment	7.38	HMM-based (lower-bound)	72.55	1		NODE_522_length_29547_cov_40.160247	0.94	0.007	0.003	0.57	0.023	0.003	0	0.055	0.001	0	0	0.001	22563000	80232	29547000	0.056	0.024	0.011	0.01	0.005	0.005	0.004	0.001	0.001	0.002	0.001	0.004	0.003	0.005	0.002	0.003	0.002	0.003	0.002	0.003
NODE_461_length_30904_cov_89.781095	30904	No		32	9	1	Low-quality	Genome-fragment	18.91	AAI-based (medium-confidence)	0	1		NODE_461_length_30904_cov_89.781095	0.997	0.01	0.002	0.441	0.048	0.006	0.001	0.038	0.002	0	0	0.002	62605000	197804	30904000	0.036	0.03	0.011	0.011	0.011	0.005	0.006	0.006	0.006	0.008	0.007	0.006	0.007	0.005	0.009	0.007	0.007	0.004	0.005	0.007
NODE_402_length_32444_cov_49.432863	32444	No		48	13	0	Medium-quality	Genome-fragment	73	AAI-based (medium-confidence)	0	1		NODE_402_length_32444_cov_49.432863	0.963	0.007	0.003	0.551	0.021	0.002	0	0.051	0.001	0	0	0.001	29851000	97571	32444000	0.052	0.021	0.013	0.009	0.005	0.004	0.002	0.002	0.004	0.002	0.002	0.004	0.002	0	0.002	0.002	0	0.003	0.001	0.002
NODE_322_length_36492_cov_42.638884	36492	No		30	2	20	Low-quality	Genome-fragment	15.34	HMM-based (lower-bound)	0	1		NODE_322_length_36492_cov_42.638884	0.957	0.008	0.003	0.485	0.015	0.003	0	0.052	0.001	0	0	0.001	29566000	85045	36492000	0.052	0.027	0.015	0.01	0.008	0.006	0.003	0.004	0.003	0.002	0.002	0.003	0.004	0.003	0.003	0.003	0.003	0.001	0.001	0.003
NODE_310_length_36983_cov_28.516681	36983	No		53	13	0	High-quality	High-quality	100	AAI-based (medium-confidence)	0	1		NODE_310_length_36983_cov_28.516681	0.905	0.008	0.002	0.587	0.046	0.005	0.001	0.042	0.002	0	0	0.002	22059000	59967	36983000	0.042	0.019	0.01	0.009	0.007	0.006	0.007	0.006	0.008	0.007	0.004	0.004	0.007	0.006	0.004	0.002	0.002	0.001	0.002	0.005
NODE_308_length_37100_cov_30.771521	37100	No		48	11	1	Medium-quality	Genome-fragment	69.82	AAI-based (high-confidence)	0	1		NODE_308_length_37100_cov_30.771521	0.909	0.007	0.001	0.338	0.03	0.003	0	0.027	0.001	0	0	0.001	30034000	73025	37100000	0.027	0.019	0.012	0.013	0.007	0.006	0.004	0.006	0.004	0.004	0.002	0.004	0.003	0.003	0.005	0.004	0.004	0.004	0.002	0.005
NODE_306_length_37144_cov_31.606083	37144	No		41	11	0	Low-quality	Genome-fragment	42.99	AAI-based (high-confidence)	0	1		NODE_306_length_37144_cov_31.606083	0.928	0.008	0.002	0.362	0.032	0.003	0.001	0.036	0.002	0	0	0.002	31736000	75688	37144000	0.035	0.025	0.014	0.013	0.007	0.007	0.007	0.003	0.007	0.002	0.002	0.007	0.007	0.002	0.002	0.002	0.005	0.004	0.001	0.004
NODE_285_length_38126_cov_105.953324	38126	Yes	34731	47	7	2	Low-quality	Genome-fragment	29.21	AAI-based (high-confidence)	8.9	1		NODE_285_length_38126_cov_105.953324	0.998	0.007	0.002	0.518	0.022	0.003	0	0.042	0.001	0	0	0.001	74271000	207122	38126000	0.042	0.023	0.01	0.008	0.007	0.003	0.006	0.004	0.002	0.003	0.002	0.004	0.003	0.004	0.003	0.004	0.002	0.002	0.003	0.002
NODE_251_length_39823_cov_50.914831	39823	No		65	19	0	High-quality	High-quality	100	AAI-based (high-confidence)	0	1		NODE_251_length_39823_cov_50.914831	0.982	0.009	0.003	0.601	0.016	0.004	0	0.061	0.001	0	0	0.001	41160000	105903	39823000	0.061	0.028	0.011	0.007	0.007	0.004	0.006	0.006	0.003	0.004	0.004	0.005	0.004	0.004	0.004	0.002	0.003	0.003	0.002	0.004
NODE_240_length_40551_cov_20.164856	40551	No		77	16	1	Low-quality	Genome-fragment	26.6	AAI-based (high-confidence)	0	1		NODE_240_length_40551_cov_20.164856	0.872	0.009	0.002	0.43	0.038	0.005	0.001	0.038	0.002	0	0	0.002	19350000	45166	40551000	0.037	0.028	0.011	0.011	0.009	0.006	0.007	0.007	0.007	0.006	0.003	0.005	0.007	0.004	0.007	0.004	0.005	0.007	0.003	0.005
NODE_141_length_48064_cov_337.035056	48064	No		49	5	20	Low-quality	Genome-fragment	25.35	HMM-based (lower-bound)	0	1		NODE_141_length_48064_cov_337.035056,NODE_6526_length_6634_cov_68.325429	1	0.004	0.001	0.267	0.037	0.001	0	0.013	0.001	0	0	0.001	289032000	647410	48064000	0.011	0.013	0.006	0.006	0.006	0.004	0.002	0.002	0.002	0.002	0.003	0.002	0.002	0.001	0.002	0.002	0.002	0.002	0.001	0.002
NODE_127_length_49776_cov_95.544197	49776	No		51	18	2	Low-quality	Genome-fragment	30.39	AAI-based (medium-confidence)	0	1.01		NODE_127_length_49776_cov_95.544197	0.999	0.01	0.002	0.415	0.04	0.006	0.001	0.037	0.002	0	0	0.002	103821000	205767	49776000	0.036	0.027	0.013	0.013	0.011	0.009	0.005	0.006	0.008	0.007	0.006	0.01	0.005	0.006	0.003	0.006	0.008	0.006	0.005	0.008
NODE_87_length_56659_cov_60.809077	56659	No		76	2	4	Low-quality	Genome-fragment	29.55	HMM-based (lower-bound)	0	1		NODE_87_length_56659_cov_60.809077	0.991	0.006	0.003	0.631	0.018	0.002	0	0.051	0.001	0	0	0.001	57574000	113439	56659000	0.051	0.02	0.007	0.007	0.005	0.004	0.003	0.003	0.002	0.001	0.002	0.004	0.002	0.002	0.002	0.002	0.002	0.001	0.003	0.002
NODE_69_length_59950_cov_44.489423	59950	No		67	22	4	High-quality	High-quality	100	AAI-based (high-confidence)	0	1		NODE_69_length_59950_cov_44.489423	0.986	0.01	0.003	0.567	0.02	0.006	0	0.06	0.001	0	0	0.001	46515000	85184	59950000	0.06	0.03	0.014	0.011	0.009	0.006	0.006	0.008	0.004	0.007	0.008	0.005	0.003	0.006	0.006	0.008	0.005	0.005	0.005	0.005
NODE_66_length_61161_cov_105.869865	61161	Yes	47610	64	22	10	Low-quality	Genome-fragment	40.49	AAI-based (high-confidence)	22.16	1		NODE_66_length_61161_cov_105.869865,NODE_972_length_19663_cov_29.402693,NODE_5758_length_8960_cov_32.624144	0.999	0.007	0.002	0.561	0.024	0.003	0	0.042	0.001	0	0	0.001	116502000	205886	61161000	0.042	0.018	0.01	0.009	0.006	0.005	0.005	0.005	0.003	0.003	0.003	0.002	0.004	0.003	0.003	0.004	0.003	0.002	0.002	0.003
NODE_51_length_65983_cov_48.579511	65983	No		89	12	2	Medium-quality	Genome-fragment	79.16	AAI-based (high-confidence)	0	1		NODE_51_length_65983_cov_48.579511	0.994	0.01	0.002	0.347	0.018	0.005	0	0.041	0.001	0	0	0.001	94404000	123767	65983000	0.04	0.032	0.018	0.016	0.01	0.009	0.008	0.008	0.007	0.006	0.006	0.006	0.005	0.006	0.006	0.005	0.005	0.004	0.005	0.006
NODE_27_length_82263_cov_30.370499	82263	No		117	17	2	Medium-quality	Genome-fragment	53.34	AAI-based (high-confidence)	0	1		NODE_27_length_82263_cov_30.370499	0.985	0.008	0.002	0.376	0.034	0.004	0.001	0.034	0.002	0	0	0.002	58911000	67659	82263000	0.032	0.028	0.012	0.009	0.009	0.007	0.005	0.004	0.005	0.005	0.004	0.005	0.003	0.004	0.004	0.003	0.003	0.004	0.003	0.003
NODE_442_length_11480_cov_37.001663	11480	No		14	4	0	High-quality	High-quality	99.77	AAI-based (medium-confidence)	0	1		NODE_442_length_11480_cov_37.001663,NODE_468_length_11438_cov_65.998419,NODE_505_length_10499_cov_44.055247,NODE_529_length_10337_cov_55.966446,NODE_1547_length_10764_cov_170.353441,NODE_831_length_10338_cov_59.294758,NODE_1100_length_8134_cov_41.696497	0.993	0.025	0.004	0.429	0.045	0.018	0.001	0.08	0.004	0	0	0.004	28428000	168665	11480000	0.076	0.066	0.03	0.029	0.024	0.02	0.02	0.018	0.02	0.022	0.019	0.019	0.018	0.02	0.018	0.014	0.019	0.018	0.015	0.023
NODE_253_length_20856_cov_43.709966	20856	No		21	9	0	Low-quality	Genome-fragment	22.59	AAI-based (high-confidence)	0	1		NODE_253_length_20856_cov_43.709966	0.996	0.017	0.004	0.397	0.04	0.009	0.001	0.071	0.004	0	0	0.004	61457000	188173	20856000	0.066	0.059	0.026	0.021	0.014	0.013	0.009	0.01	0.01	0.013	0.013	0.012	0.011	0.01	0.011	0.01	0.009	0.008	0.007	0.005
NODE_146_length_35676_cov_44.403414	35676	No		52	26	0	Medium-quality	Genome-fragment	76.45	AAI-based (high-confidence)	0	1		NODE_146_length_35676_cov_44.403414	0.993	0.008	0.001	0.34	0.048	0.006	0	0.02	0.001	0	0	0.001	96757000	177894	35676000	0.019	0.017	0.009	0.01	0.009	0.008	0.008	0.006	0.007	0.007	0.006	0.007	0.006	0.006	0.006	0.006	0.005	0.005	0.006	0.003
NODE_133_length_38826_cov_45.457249	38826	No		57	21	0	Medium-quality	Genome-fragment	71.4	HMM-based (lower-bound)	0	1		NODE_133_length_38826_cov_45.457249	0.996	0.009	0.002	0.425	0.036	0.006	0	0.032	0.001	0	0	0.001	112756000	187547	38826000	0.031	0.025	0.011	0.011	0.008	0.008	0.006	0.007	0.006	0.006	0.007	0.007	0.006	0.007	0.006	0.005	0.005	0.006	0.005	0.005
NODE_95_length_52568_cov_39.059623	52568	No		66	33	0	High-quality	High-quality	96.3	AAI-based (high-confidence)	0	1		NODE_95_length_52568_cov_39.059623,NODE_4_length_30387_cov_48.417810	0.995	0.004	0.001	0.479	0.051	0.003	0	0.013	0.001	0	0	0.001	139967000	170718	52568000	0.012	0.009	0.004	0.005	0.003	0.003	0.004	0.003	0.003	0.004	0.003	0.003	0.003	0.003	0.003	0.003	0.003	0.002	0.002	0.002
NODE_92_length_53852_cov_46.714612	53852	No		75	40	0	High-quality	High-quality	100	AAI-based (high-confidence)	0	1		NODE_92_length_53852_cov_46.714612,NODE_97_length_53837_cov_53.204120	0.999	0.024	0.005	0.549	0.017	0.015	0.001	0.112	0.002	0	0	0.002	131306000	170748	53852000	0.112	0.059	0.035	0.023	0.018	0.017	0.017	0.016	0.016	0.018	0.017	0.016	0.018	0.017	0.015	0.016	0.014	0.015	0.011	0.009
NODE_27_length_92800_cov_30.095854	92800	No		114	36	3	High-quality	High-quality	99.12	AAI-based (high-confidence)	0	1		NODE_27_length_92800_cov_30.095854	0.998	0.01	0.002	0.369	0.033	0.006	0	0.033	0.001	0	0	0.001	176708000	123858	92800000	0.032	0.027	0.012	0.013	0.01	0.009	0.009	0.008	0.007	0.008	0.008	0.007	0.006	0.007	0.005	0.006	0.006	0.006	0.005	0.004
NODE_5_length_163539_cov_42.681076	163539	Yes	72010	185	52	65	Complete	High-quality	100	Provirus (high-confidence)	55.97	1	contig >1.5x longer than expected genome length	NODE_5_length_163539_cov_42.681076,NODE_16_length_124546_cov_21.861058,NODE_81_length_58127_cov_26.600358,NODE_70_length_56375_cov_20.592081	1	0.01	0.002	0.431	0.037	0.006	0.001	0.04	0.002	0	0	0.002	401151000	158125	163539000	0.038	0.031	0.013	0.012	0.01	0.008	0.008	0.008	0.008	0.008	0.007	0.007	0.007	0.006	0.006	0.006	0.006	0.007	0.005	0.005
NODE_3_length_235960_cov_28.026481	235960	No		211	17	150	High-quality	High-quality	100	HMM-based (lower-bound)	0	1		NODE_3_length_235960_cov_28.026481,NODE_106_length_38806_cov_25.243581,NODE_190_length_30485_cov_27.174433,NODE_1073_length_6874_cov_33.917730,NODE_1694_length_5351_cov_27.815144	1	0.011	0.002	0.418	0.037	0.007	0.001	0.04	0.002	0	0	0.002	461728000	122851	235960000	0.039	0.031	0.013	0.013	0.01	0.009	0.009	0.008	0.008	0.009	0.008	0.008	0.008	0.007	0.006	0.006	0.005	0.006	0.006	0.005
NODE_431_length_11641_cov_25.297773	11641	No		12	3	0	High-quality	High-quality	100	AAI-based (medium-confidence)	0	1		NODE_431_length_11641_cov_25.297773,NODE_653_length_11576_cov_26.574082	0.966	0.008	0.001	0.235	0.029	0.004	0.001	0.026	0.001	0	0	0.002	30528000	151307	11641000	0.026	0.022	0.012	0.015	0.012	0.011	0.008	0.007	0.005	0.007	0.004	0.006	0.005	0.004	0.001	0.004	0.005	0.005	0.004	0.002
NODE_233_length_17046_cov_82.502854	17046	No		19	10	0	Medium-quality	Genome-fragment	73.7	AAI-based (medium-confidence)	0	1		NODE_233_length_17046_cov_82.502854,NODE_401_length_15638_cov_85.590259	1	0.009	0.002	0.283	0.012	0.004	0	0.03	0.001	0	0	0.001	181359000	589236	17046000	0.031	0.022	0.017	0.014	0.012	0.009	0.008	0.006	0.007	0.006	0.006	0.005	0.005	0.005	0.005	0.004	0.004	0.004	0.004	0.004
NODE_179_length_19812_cov_44.017158	19812	No		27	8	0	Medium-quality	Genome-fragment	53.69	AAI-based (high-confidence)	0	1		NODE_179_length_19812_cov_44.017158,NODE_268_length_19805_cov_43.093418	1	0.008	0.001	0.301	0.032	0.004	0	0.025	0.001	0	0	0.001	114600000	311829	19812000	0.025	0.02	0.011	0.009	0.011	0.009	0.008	0.005	0.006	0.007	0.005	0.006	0.005	0.005	0.004	0.005	0.004	0.004	0.003	0.003
NODE_147_length_21731_cov_36.036584	21731	Yes	12018	22	4	7	Low-quality	Genome-fragment	28.83	AAI-based (medium-confidence)	44.7	1		NODE_147_length_21731_cov_36.036584,NODE_322_length_17570_cov_33.636312	0.999	0.013	0.002	0.215	0.015	0.007	0	0.032	0.001	0	0	0.001	111088000	277795	21731000	0.032	0.028	0.021	0.02	0.015	0.016	0.013	0.013	0.011	0.01	0.009	0.009	0.009	0.009	0.009	0.008	0.009	0.007	0.007	0.008
NODE_114_length_24969_cov_43.685679	24969	No		31	16	0	Medium-quality	Genome-fragment	62.76	AAI-based (medium-confidence)	0	1		NODE_114_length_24969_cov_43.685679,NODE_480_length_14083_cov_38.357571	0.962	0.009	0.001	0.265	0.071	0.006	0.001	0.019	0.002	0	0	0.002	43521000	132139	24969000	0.019	0.016	0.012	0.008	0.012	0.006	0.013	0.01	0.008	0.007	0.007	0.007	0.003	0.006	0.007	0.005	0.008	0.006	0.007	0.007
NODE_51_length_34568_cov_21.421377	34568	No		49	1	0	Low-quality	Genome-fragment	9.74	HMM-based (lower-bound)	0	1.01		NODE_51_length_34568_cov_21.421377,NODE_101_length_31730_cov_22.711539	0.964	0.008	0.001	0.284	0.016	0.004	0	0.028	0.001	0	0	0.001	65660000	112756	34568000	0.027	0.022	0.015	0.014	0.011	0.009	0.006	0.005	0.005	0.004	0.005	0.005	0.005	0.005	0.004	0.005	0.004	0.004	0.005	0.004
NODE_3_length_78065_cov_21.507396	78065	No		93	12	1	Low-quality	Genome-fragment	22.05	AAI-based (medium-confidence)	0	1		NODE_3_length_78065_cov_21.507396,NODE_234_length_21511_cov_24.858408	0.99	0.007	0.001	0.277	0.019	0.004	0	0.021	0.001	0	0	0.001	120334000	97195	78065000	0.02	0.018	0.012	0.01	0.009	0.006	0.006	0.007	0.005	0.005	0.005	0.006	0.005	0.004	0.005	0.003	0.004	0.003	0.004	0.004
NODE_451_length_12085_cov_67.349958	12085	No		14	5	0	High-quality	High-quality	100	AAI-based (medium-confidence)	0	1		NODE_451_length_12085_cov_67.349958	0.996	0.006	0.001	0.424	0.044	0.004	0	0.019	0.001	0	0	0.001	39677000	236139	12085000	0.019	0.013	0.009	0.006	0.005	0.005	0.005	0.007	0.004	0.004	0.003	0.004	0.004	0.002	0.004	0.004	0.006	0.003	0.004	0.003
NODE_372_length_13524_cov_72.632889	13524	No		19	4	0	High-quality	High-quality	99.15	AAI-based (medium-confidence)	0	1		NODE_372_length_13524_cov_72.632889	0.998	0.006	0.001	0.275	0.031	0.003	0	0.019	0.001	0	0	0.001	52728000	267769	13524000	0.018	0.016	0.009	0.007	0.009	0.005	0.006	0.005	0.003	0.004	0.005	0.005	0.003	0.003	0.003	0.003	0.003	0.004	0.002	0.002
NODE_184_length_19436_cov_39.325835	19436	No		25	20	0	Medium-quality	Genome-fragment	50.31	AAI-based (high-confidence)	0	1		NODE_184_length_19436_cov_39.325835	0.941	0.012	0.001	0.376	0.073	0.01	0.001	0.024	0.002	0	0	0.002	30461000	119664	19436000	0.023	0.023	0.012	0.012	0.011	0.012	0.009	0.012	0.012	0.01	0.009	0.008	0.008	0.011	0.009	0.009	0.011	0.01	0.009	0.011
NODE_40_length_37921_cov_38.441478	37921	No		48	17	0	Medium-quality	Genome-fragment	82.36	AAI-based (high-confidence)	0	1		NODE_40_length_37921_cov_38.441478,NODE_2423_length_12610_cov_73.544962,NODE_2429_length_12593_cov_52.413623	0.971	0.005	0.001	0.317	0.037	0.003	0	0.015	0.001	0	0	0.001	63929000	125985	37921000	0.015	0.013	0.009	0.005	0.005	0.006	0.005	0.005	0.006	0.003	0.003	0.004	0.004	0.004	0.004	0.003	0.003	0.003	0.002	0.003
NODE_22_length_45349_cov_31.238994	45349	No		62	13	0	High-quality	High-quality	98.7	AAI-based (high-confidence)	0	1		NODE_22_length_45349_cov_31.238994	0.968	0.005	0.001	0.196	0.024	0.002	0	0.014	0.001	0	0	0.001	71289000	110738	45349000	0.014	0.012	0.009	0.007	0.006	0.006	0.005	0.007	0.004	0.004	0.003	0.003	0.002	0.003	0.002	0.002	0.002	0.002	0.002	0.002
NODE_372_length_12644_cov_42.956708	12644	No		21	5	0	Complete	High-quality	100	DTR (high-confidence)	0	1		NODE_372_length_12644_cov_42.956708,NODE_434_length_12644_cov_139.189848,NODE_626_length_12644_cov_60.452458,NODE_1201_length_12560_cov_331.354338,NODE_401_length_12644_cov_353.490666,NODE_665_length_12644_cov_32.106204	0.95	0.015	0.003	0.444	0.032	0.009	0.001	0.063	0.003	0	0	0.002	15112000	107509	12644000	0.064	0.038	0.026	0.017	0.016	0.016	0.012	0.009	0.008	0.008	0.013	0.013	0.012	0.007	0.013	0.007	0.007	0.007	0.01	0.004
NODE_1_length_248650_cov_112.723389	248650	No		296	119	2	Complete	High-quality	100	DTR (high-confidence)	0	1		NODE_1_length_248650_cov_112.723389,NODE_2_length_248650_cov_43.966222,NODE_1_length_248650_cov_106.403335,NODE_1_length_248650_cov_40.669563,NODE_3_length_248650_cov_69.033078,NODE_2_length_248650_cov_65.871031,NODE_3_length_156990_cov_20.294606,NODE_1_length_233821_cov_35.281393,NODE_41_length_67856_cov_20.760077,NODE_223_length_23967_cov_20.037680,NODE_228_length_14884_cov_36.580012	1	0.013	0.003	0.471	0.019	0.007	0	0.062	0.001	0	0	0.001	1145660000	358319	248650000	0.061	0.038	0.018	0.016	0.012	0.012	0.009	0.008	0.007	0.007	0.007	0.008	0.007	0.007	0.007	0.006	0.007	0.006	0.006	0.005
NODE_1964_length_14882_cov_47.077291	14882	No		22	7	0	Medium-quality	Genome-fragment	72.8	AAI-based (medium-confidence)	0	1		NODE_1964_length_14882_cov_47.077291	0.861	0.007	0.001	0.304	0.124	0.005	0.001	0.014	0.002	0	0	0.002	15054000	99606	14882000	0.015	0.013	0.009	0.005	0.005	0.008	0.007	0.013	0.005	0.006	0.006	0.003	0.003	0.005	0.003	0.009	0.004	0.002	0.007	0.003
NODE_913_length_20098_cov_60.740608	20098	Yes	4578	18	4	3	Low-quality	Genome-fragment	9.02	HMM-based (lower-bound)	77.22	1		NODE_913_length_20098_cov_60.740608	0.939	0.003	0.001	0.373	0.065	0.002	0	0.011	0.001	0	0	0.001	25875000	127202	20098000	0.01	0.009	0.005	0.004	0.003	0.002	0.001	0.001	0.001	0.003	0.002	0.002	0.002	0.002	0.003	0.003	0.002	0.003	0.002	0.001
NODE_863_length_20541_cov_47.872840	20541	No		30	20	0	Low-quality	Genome-fragment	43.65	AAI-based (high-confidence)	0	1		NODE_863_length_20541_cov_47.872840	0.89	0.006	0.001	0.359	0.103	0.004	0.001	0.014	0.002	0	0	0.002	20566000	100547	20541000	0.014	0.011	0.008	0.008	0.005	0.003	0.006	0.004	0.005	0.007	0.002	0.009	0.005	0.003	0.004	0.006	0.002	0.004	0.003	0.002
NODE_787_length_21299_cov_23.663387	21299	No		25	12	0	Medium-quality	Genome-fragment	63.86	AAI-based (high-confidence)	0	1		NODE_787_length_21299_cov_23.663387	0.69	0.003	0.001	0.352	0.06	0.002	0	0.014	0.001	0	0	0.001	11544000	51858	21299000	0.013	0.01	0.007	0.006	0.002	0	0.005	0.002	0.001	0.005	0.001	0.002	0.002	0.001	0.001	0	0.001	0	0.002	0.002
NODE_785_length_21327_cov_1318.193024	21327	No		45	2	0	Low-quality	Genome-fragment	10.16	HMM-based (lower-bound)	0	1		NODE_785_length_21327_cov_1318.193024	1	0.003	0.001	0.29	0.031	0.002	0	0.01	0.001	0	0	0.001	606750000	2783347	21327000	0.01	0.008	0.004	0.006	0.004	0.003	0.002	0.002	0.002	0.003	0.002	0.002	0.002	0.002	0.002	0.002	0.001	0.002	0.002	0.001
NODE_647_length_22955_cov_40.501659	22955	No		26	8	1	Low-quality	Genome-fragment	40.63	AAI-based (high-confidence)	0	1		NODE_647_length_22955_cov_40.501659	0.851	0.003	0.001	0.364	0.075	0.002	0	0.013	0.001	0	0	0.001	19852000	84951	22955000	0.011	0.013	0.004	0.005	0.004	0.001	0.002	0.002	0.002	0.003	0.001	0.002	0.002	0.003	0.002	0.002	0.002	0.001	0.003	0.002
NODE_636_length_23116_cov_25.959672	23116	No		38	7	0	Low-quality	Genome-fragment	12.79	AAI-based (high-confidence)	0	1		NODE_636_length_23116_cov_25.959672	0.754	0.005	0.001	0.394	0.086	0.003	0.001	0.017	0.002	0	0	0.002	14516000	58661	23116000	0.018	0.009	0.008	0.007	0.008	0	0.002	0.005	0.003	0.003	0	0.005	0.001	0.001	0.002	0.006	0.004	0.002	0.003	0.001
NODE_635_length_23143_cov_95.249134	23143	No		24	4	0	Low-quality	Genome-fragment	10.65	AAI-based (high-confidence)	0	1		NODE_635_length_23143_cov_95.249134	0.995	0.003	0	0.417	0.049	0.002	0	0.01	0.001	0	0	0.001	54249000	215787	23143000	0.01	0.006	0.004	0.004	0.003	0.003	0.002	0.001	0.002	0.002	0.002	0.002	0.001	0.003	0.001	0.003	0.002	0.002	0.001	0.001
NODE_632_length_23190_cov_70.142598	23190	No		26	13	0	Low-quality	Genome-fragment	22.34	AAI-based (high-confidence)	0	1		NODE_632_length_23190_cov_70.142598	0.97	0.007	0.001	0.345	0.073	0.005	0	0.015	0.001	0	0	0.001	35146000	147173	23190000	0.015	0.013	0.007	0.009	0.007	0.006	0.006	0.007	0.006	0.006	0.004	0.006	0.006	0.008	0.006	0.005	0.007	0.003	0.005	0.005
NODE_628_length_23349_cov_33.887997	23349	No		30	3	0	Low-quality	Genome-fragment	9.44	AAI-based (medium-confidence)	0	1		NODE_628_length_23349_cov_33.887997	0.807	0.003	0.001	0.405	0.089	0.002	0	0.013	0.002	0	0	0.002	17570000	72708	23349000	0.013	0.009	0.004	0.002	0.007	0.001	0.004	0.002	0.002	0.002	0.003	0.004	0.001	0.001	0.002	0.001	0.001	0.004	0.002	0
NODE_625_length_23382_cov_26.941741	23382	No		36	18	0	Medium-quality	Genome-fragment	53.87	AAI-based (medium-confidence)	0	1		NODE_625_length_23382_cov_26.941741	0.728	0.004	0.001	0.232	0.056	0.002	0.001	0.011	0.001	0	0	0.001	13967000	57808	23382000	0.011	0.006	0.01	0.006	0.006	0.004	0.003	0.003	0.002	0.003	0.001	0.003	0.003	0.002	0.001	0.001	0.004	0.003	0.002	0.001
NODE_537_length_24704_cov_27.640148	24704	No		55	5	0	Low-quality	Genome-fragment	16.32	AAI-based (medium-confidence)	0	1		NODE_537_length_24704_cov_27.640148	0.766	0.005	0.001	0.349	0.074	0.003	0	0.013	0.001	0	0	0.001	16105000	61675	24704000	0.014	0.01	0.006	0.005	0.004	0.007	0.007	0.004	0.003	0.003	0.003	0.004	0.005	0.003	0.005	0.001	0.004	0.002	0.003	0.002
NODE_502_length_25200_cov_82.489163	25200	No		33	3	0	Medium-quality	Genome-fragment	61.94	AAI-based (medium-confidence)	0	1		NODE_502_length_25200_cov_82.489163	0.983	0.003	0	0.462	0.058	0.002	0	0.01	0.001	0	0	0.001	42515000	169709	25200000	0.01	0.007	0.004	0.004	0.003	0.003	0.002	0.002	0.001	0.003	0.002	0.003	0.003	0.003	0.002	0.003	0.001	0.002	0.001	0.001
NODE_481_length_25441_cov_48.277870	25441	No		34	14	1	Medium-quality	Genome-fragment	74.55	AAI-based (high-confidence)	0	1		NODE_481_length_25441_cov_48.277870	0.913	0.003	0.001	0.324	0.04	0.002	0	0.012	0.001	0	0	0.001	27489000	104070	25441000	0.012	0.009	0.007	0.005	0.003	0.003	0.003	0.001	0.002	0.003	0.003	0.002	0.001	0.001	0.002	0.001	0.004	0.001	0.001	0.002
NODE_442_length_26157_cov_42.293732	26157	No		20	4	0	Low-quality	Genome-fragment	10.65	AAI-based (medium-confidence)	0	1		NODE_442_length_26157_cov_42.293732	0.874	0.003	0.001	0.335	0.052	0.001	0	0.01	0.001	0	0	0.001	23769000	89227	26157000	0.01	0.008	0.005	0.005	0.002	0.004	0	0.002	0	0.002	0.001	0.002	0.001	0.002	0	0.003	0	0.001	0.002	0.002
NODE_443_length_26157_cov_30.054364	26157	Yes	6806	26	3	10	Low-quality	Genome-fragment	11.96	HMM-based (lower-bound)	73.98	1		NODE_443_length_26157_cov_30.054364	0.778	0.004	0.001	0.146	0.048	0.001	0.001	0.011	0.001	0	0	0.001	16743000	63299	26157000	0.011	0.01	0.006	0.011	0.005	0.005	0.003	0.002	0.003	0.005	0.002	0.005	0.003	0.001	0.001	0.003	0	0	0.001	0.001
NODE_398_length_27192_cov_27.577993	27192	No		39	10	2	High-quality	High-quality	100	AAI-based (high-confidence)	0	1	contig >1.5x longer than expected genome length	NODE_398_length_27192_cov_27.577993	0.749	0.003	0.001	0.518	0.126	0.002	0	0.011	0.002	0	0	0.001	14992000	55907	27192000	0.012	0.006	0.002	0.007	0.003	0.002	0.002	0.001	0.001	0.004	0.003	0.003	0.002	0.002	0.001	0.003	0.004	0.002	0.002	0.001
NODE_376_length_27656_cov_116.319916	27656	No		17	4	0	Medium-quality	Genome-fragment	50.15	HMM-based (lower-bound)	0	1		NODE_376_length_27656_cov_116.319916	0.998	0.003	0.001	0.312	0.046	0.001	0	0.01	0.001	0	0	0.001	68677000	244604	27656000	0.01	0.007	0.005	0.006	0.003	0.002	0.002	0.002	0	0.001	0.001	0.002	0.001	0.003	0.002	0.002	0.001	0.002	0.001	0.001
NODE_320_length_29046_cov_248.853058	29046	No		42	4	0	Low-quality	Genome-fragment	13.38	AAI-based (high-confidence)	0	1		NODE_320_length_29046_cov_248.853058	1	0.003	0.001	0.309	0.035	0.002	0	0.011	0.001	0	0	0.001	169549000	550232	29046000	0.01	0.01	0.005	0.005	0.004	0.003	0.003	0.003	0.003	0.003	0.002	0.003	0.002	0.003	0.002	0.002	0.002	0.003	0.001	0.002
NODE_202_length_33595_cov_23.583184	33595	Yes	17293	35	8	7	Low-quality	Genome-fragment	26.39	HMM-based (lower-bound)	48.53	1		NODE_202_length_33595_cov_23.583184	0.77	0.003	0.001	0.542	0.108	0.002	0	0.012	0.001	0	0	0.001	16832000	49435	33595000	0.012	0.007	0.003	0.004	0.004	0.002	0	0.005	0.002	0.003	0.003	0.001	0.004	0.003	0.002	0.001	0.003	0.002	0	0
NODE_189_length_34321_cov_38.500029	34321	No		45	14	1	Medium-quality	Genome-fragment	62.72	AAI-based (high-confidence)	0	1		NODE_189_length_34321_cov_38.500029	0.883	0.003	0.001	0.413	0.072	0.002	0	0.011	0.001	0	0	0.001	27016000	79147	34321000	0.011	0.007	0.004	0.006	0.002	0.002	0.002	0.003	0.001	0.003	0.002	0.003	0.002	0.003	0.001	0.002	0.002	0.001	0.001	0.002
NODE_166_length_35538_cov_369.123355	35538	No		42	6	0	Medium-quality	Genome-fragment	65.83	AAI-based (medium-confidence)	0	1		NODE_166_length_35538_cov_369.123355	1	0.003	0.001	0.301	0.031	0.002	0	0.01	0.001	0	0	0.001	306157000	815158	35538000	0.01	0.009	0.004	0.005	0.004	0.003	0.003	0.002	0.002	0.002	0.002	0.002	0.002	0.002	0.002	0.002	0.001	0.001	0.001	0.002
NODE_156_length_36048_cov_55.392993	36048	No		53	5	1	Low-quality	Genome-fragment	29.61	AAI-based (medium-confidence)	0	1		NODE_156_length_36048_cov_55.392993	0.96	0.003	0	0.361	0.067	0.002	0	0.01	0.001	0	0	0.001	44784000	119737	36048000	0.01	0.006	0.006	0.003	0.005	0.002	0.003	0.004	0.001	0.003	0.002	0.001	0.003	0.001	0.003	0.002	0.002	0.002	0.001	0.001
NODE_153_length_36331_cov_22.312962	36331	No		63	17	0	Medium-quality	Genome-fragment	86.6	AAI-based (high-confidence)	0	1		NODE_153_length_36331_cov_22.312962	0.783	0.003	0.001	0.416	0.081	0.002	0	0.013	0.001	0	0	0.001	17472000	47190	36331000	0.013	0.009	0.003	0.004	0.003	0.005	0.004	0.001	0.001	0.006	0.002	0	0.001	0.001	0.002	0	0.001	0.001	0.002	0.003
NODE_114_length_40606_cov_35.240043	40606	No		53	21	0	Medium-quality	Genome-fragment	77.21	AAI-based (high-confidence)	0	1		NODE_114_length_40606_cov_35.240043	0.899	0.004	0.001	0.331	0.039	0.002	0	0.012	0.001	0	0	0.001	30979000	74781	40606000	0.012	0.01	0.006	0.005	0.004	0.004	0.001	0.004	0.004	0.003	0.003	0.003	0.003	0.002	0.002	0.003	0.002	0.001	0.002	0.001
NODE_109_length_41460_cov_23.793648	41460	No		60	14	1	Medium-quality	Genome-fragment	53.21	AAI-based (high-confidence)	0	1		NODE_109_length_41460_cov_23.793648	0.822	0.003	0.001	0.258	0.041	0.002	0	0.01	0.001	0	0	0.001	21480000	50606	41460000	0.01	0.008	0.006	0.004	0.005	0.005	0.003	0.001	0.002	0.003	0.002	0.002	0.003	0.001	0.003	0.002	0.002	0.002	0.001	0.001
NODE_90_length_44847_cov_61.725263	44847	No		58	23	1	Medium-quality	Genome-fragment	74.5	AAI-based (medium-confidence)	0	1.01		NODE_90_length_44847_cov_61.725263	0.981	0.003	0.001	0.444	0.084	0.002	0	0.011	0.001	0	0	0.001	63106000	134294	44847000	0.01	0.009	0.001	0.004	0.003	0.004	0.004	0.002	0.001	0.002	0.002	0.002	0.002	0.002	0.002	0.002	0.002	0.001	0.001	0.002
NODE_86_length_45385_cov_52.476395	45385	No		55	10	1	Complete	High-quality	100	DTR (high-confidence)	0	1		NODE_86_length_45385_cov_52.476395	0.965	0.003	0.001	0.361	0.068	0.001	0	0.011	0.001	0	0	0.001	50818000	110108	45385000	0.01	0.01	0.003	0.004	0.004	0.001	0.001	0.001	0.003	0.004	0.002	0.003	0.002	0.002	0.001	0.001	0.001	0.001	0.001	0.001
NODE_63_length_49806_cov_23.108319	49806	No		59	20	0	Medium-quality	Genome-fragment	53.76	AAI-based (high-confidence)	0	1		NODE_63_length_49806_cov_23.108319	0.863	0.004	0.001	0.266	0.077	0.002	0	0.009	0.001	0	0	0.001	25835000	49914	49806000	0.01	0.007	0.005	0.004	0.007	0.003	0.004	0.001	0.003	0.004	0.003	0.003	0.005	0.002	0.001	0.002	0.004	0.003	0.001	0.001
NODE_652_length_18023_cov_41.689671	18023	No		25	11	0	High-quality	High-quality	99.32	AAI-based (high-confidence)	0	1		NODE_652_length_18023_cov_41.689671,NODE_334_length_18009_cov_46.347276	0.972	0.018	0.004	0.402	0.05	0.011	0.001	0.072	0.005	0	0	0.005	24208000	114216	18023000	0.066	0.063	0.029	0.014	0.017	0.015	0.012	0.014	0.01	0.013	0.009	0.015	0.012	0.008	0.013	0.01	0.013	0.012	0.011	0.009
NODE_159_length_35728_cov_39.385614	35728	No		47	4	0	Medium-quality	Genome-fragment	51.44	HMM-based (lower-bound)	0	1		NODE_159_length_35728_cov_39.385614	0.978	0.018	0.003	0.434	0.045	0.013	0.001	0.057	0.003	0	0	0.003	45148000	107711	35728000	0.054	0.046	0.024	0.022	0.014	0.011	0.012	0.011	0.014	0.014	0.012	0.015	0.015	0.017	0.013	0.014	0.012	0.013	0.016	0.011
NODE_40_length_65445_cov_28.118275	65445	Yes	35798	86	27	17	Medium-quality	Genome-fragment	57.3	HMM-based (lower-bound)	45.3	1		NODE_40_length_65445_cov_28.118275,NODE_117_length_40392_cov_42.327565,NODE_152_length_23550_cov_35.289679,NODE_279_length_23454_cov_58.815847,NODE_233_length_23454_cov_27.209154,NODE_164_length_22998_cov_31.915617,NODE_244_length_21424_cov_31.988535,NODE_401_length_16907_cov_22.884346,NODE_228_length_13509_cov_23.198603,NODE_383_length_13053_cov_25.659024	0.992	0.008	0.002	0.443	0.027	0.005	0	0.036	0.001	0	0	0.001	111575000	115616	65445000	0.035	0.025	0.012	0.01	0.008	0.006	0.006	0.005	0.006	0.007	0.006	0.006	0.006	0.004	0.005	0.005	0.004	0.004	0.004	0.003
NODE_33_length_72446_cov_22.146192	72446	No		109	8	0	High-quality	High-quality	95.07	AAI-based (high-confidence)	0	1		NODE_33_length_72446_cov_22.146192	0.982	0.016	0.003	0.419	0.026	0.011	0.001	0.056	0.002	0	0	0.002	48843000	58515	72446000	0.056	0.038	0.025	0.017	0.016	0.019	0.014	0.013	0.013	0.01	0.009	0.012	0.011	0.011	0.013	0.011	0.009	0.012	0.008	0.011
NODE_268_length_21280_cov_68.203015	21280	No		21	8	0	Low-quality	Genome-fragment	23.13	AAI-based (high-confidence)	0	1		NODE_268_length_21280_cov_68.203015,NODE_331_length_15299_cov_48.785555	0.998	0.004	0.001	0.407	0.043	0.003	0	0.012	0.001	0	0	0.001	85414000	260180	21280000	0.012	0.008	0.006	0.006	0.004	0.004	0.003	0.005	0.002	0.004	0.004	0.004	0.003	0.004	0.003	0.003	0.003	0.003	0.003	0.002
NODE_255_length_22331_cov_28.789819	22331	No		28	16	0	Low-quality	Genome-fragment	49.34	AAI-based (high-confidence)	0	1		NODE_255_length_22331_cov_28.789819,NODE_266_length_19852_cov_23.292014	0.914	0.003	0.001	0.573	0.064	0.002	0	0.014	0.001	0	0	0.001	35002000	107821	22331000	0.014	0.007	0.003	0.003	0.003	0.001	0.003	0.003	0.001	0.004	0.001	0.002	0	0.001	0	0.001	0.003	0.001	0.002	0.001
NODE_106_length_48424_cov_47.070355	48424	Yes	10758	47	2	26	Low-quality	Genome-fragment	9.87	HMM-based (lower-bound)	77.78	1		NODE_106_length_48424_cov_47.070355,NODE_330_length_7272_cov_23.542053,NODE_975_length_7145_cov_55.985755	0.999	0.004	0	0.438	0.053	0.003	0	0.011	0.001	0	0	0.001	205171000	248421	48424000	0.012	0.007	0.005	0.005	0.005	0.004	0.004	0.004	0.003	0.005	0.004	0.004	0.003	0.004	0.003	0.003	0.003	0.003	0.003	0.002
NODE_53_length_69927_cov_42.071402	69927	No		116	19	0	High-quality	High-quality	95.66	AAI-based (medium-confidence)	0	1		NODE_53_length_69927_cov_42.071402,NODE_50_length_69908_cov_30.310652,NODE_43_length_69880_cov_53.382614,NODE_36_length_69894_cov_82.398746	0.995	0.002	0	0.647	0.046	0.001	0	0.01	0	0	0	0	146915000	148851	69927000	0.01	0.004	0.002	0.002	0.002	0.001	0.001	0.001	0.001	0.002	0.001	0.001	0.001	0.001	0.001	0.001	0.001	0.001	0	0
NODE_32_length_87458_cov_55.351372	87458	No		107	37	1	High-quality	High-quality	94.42	AAI-based (high-confidence)	0	1		NODE_32_length_87458_cov_55.351372,NODE_719_length_8262_cov_48.612891,NODE_1226_length_6395_cov_41.317035,NODE_2617_length_4313_cov_36.530296,NODE_2688_length_4251_cov_34.202574	1	0.003	0	0.51	0.05	0.002	0	0.011	0.001	0	0	0.001	302156000	222170	87458000	0.011	0.006	0.003	0.005	0.003	0.003	0.002	0.003	0.003	0.003	0.002	0.003	0.002	0.002	0.002	0.002	0.002	0.002	0.002	0.002
NODE_8_length_131991_cov_22.018623	131991	No		186	27	2	High-quality	High-quality	100	AAI-based (high-confidence)	0	1		NODE_8_length_131991_cov_22.018623	0.998	0.002	0.001	0.669	0.048	0.001	0	0.012	0.001	0	0	0.001	137905000	75320	131991000	0.012	0.005	0.002	0.003	0.002	0.001	0.002	0.001	0.001	0.001	0.001	0.002	0.001	0.001	0.001	0.001	0.001	0.002	0.001	0.001
NODE_249_length_25570_cov_81.672389	25570	No		17	1	0	Low-quality	Genome-fragment	40.72	AAI-based (high-confidence)	0	1.01		NODE_249_length_25570_cov_81.672389,NODE_4399_length_9288_cov_27.193545	0.997	0.005	0.001	0.315	0.042	0.004	0	0.013	0.001	0	0	0.001	69929000	226688	25570000	0.014	0.01	0.006	0.006	0.007	0.006	0.005	0.003	0.005	0.004	0.004	0.003	0.005	0.003	0.003	0.004	0.003	0.004	0.002	0.003
NODE_71_length_52111_cov_50.775108	52111	Yes	28093	70	12	17	Medium-quality	Genome-fragment	68.65	AAI-based (high-confidence)	46.09	1		NODE_71_length_52111_cov_50.775108,NODE_1262_length_17877_cov_37.403883	0.987	0.003	0.001	0.388	0.046	0.002	0	0.01	0.001	0	0	0.001	83692000	136010	52111000	0.01	0.009	0.004	0.003	0.004	0.003	0.002	0.002	0.003	0.001	0.002	0.002	0.002	0.002	0.002	0.002	0.002	0.003	0.002	0.002
NODE_40_length_72681_cov_27.347561	72681	Yes	8158	76	5	34	Low-quality	Genome-fragment	8.92	HMM-based (lower-bound)	88.78	1		NODE_40_length_72681_cov_27.347561	0.97	0.004	0	0.273	0.033	0.002	0	0.01	0.001	0	0	0.001	63761000	74125	72681000	0.01	0.007	0.006	0.005	0.004	0.004	0.004	0.003	0.003	0.004	0.002	0.003	0.002	0.003	0.003	0.002	0.002	0.001	0.001	0.002
NODE_10_length_129799_cov_204.779920	129799	No		134	10	8	Medium-quality	Genome-fragment	84.53	AAI-based (high-confidence)	0	1		NODE_10_length_129799_cov_204.779920	1	0.004	0.001	0.41	0.027	0.002	0	0.013	0	0	0	0	886201000	566916	129799000	0.013	0.009	0.005	0.004	0.004	0.004	0.003	0.003	0.003	0.003	0.003	0.002	0.003	0.003	0.003	0.002	0.002	0.002	0.002	0.002
NODE_236_length_27522_cov_289.287072	27522	No		39	7	0	High-quality	High-quality	91.46	AAI-based (high-confidence)	0	1		NODE_236_length_27522_cov_289.287072	1	0.004	0	0.273	0.033	0.003	0	0.01	0	0	0	0	177580000	619874	27522000	0.01	0.008	0.006	0.006	0.005	0.004	0.004	0.004	0.004	0.004	0.004	0.005	0.004	0.003	0.004	0.003	0.003	0.004	0.003	0.003
NODE_216_length_28099_cov_68.013871	28099	No		30	1	0	Medium-quality	Genome-fragment	80.51	AAI-based (medium-confidence)	0	1		NODE_216_length_28099_cov_68.013871	0.99	0.008	0.001	0.235	0.092	0.007	0.001	0.013	0.001	0	0	0.001	61488000	180937	28099000	0.014	0.011	0.01	0.008	0.011	0.008	0.007	0.008	0.009	0.008	0.004	0.009	0.007	0.008	0.008	0.008	0.005	0.007	0.008	0.005
NODE_161_length_31807_cov_870.660903	31807	No		36	18	0	Medium-quality	Genome-fragment	73.05	AAI-based (medium-confidence)	0	1		NODE_161_length_31807_cov_870.660903,NODE_89_length_31735_cov_59.939236,NODE_221_length_30653_cov_68.016276,NODE_131_length_30517_cov_20.908049,NODE_160_length_29463_cov_24.449232	1	0.011	0.002	0.468	0.025	0.007	0	0.048	0.001	0	0	0.001	1102469000	2714906	31807000	0.047	0.032	0.015	0.013	0.01	0.009	0.008	0.008	0.008	0.008	0.008	0.009	0.008	0.007	0.007	0.007	0.006	0.006	0.005	0.005
NODE_126_length_39212_cov_30.367725	39212	No		69	33	0	High-quality	High-quality	100	AAI-based (medium-confidence)	0	1		NODE_126_length_39212_cov_30.367725,NODE_132_length_39190_cov_23.349866,NODE_121_length_39206_cov_44.716227	0.964	0.014	0.003	0.422	0.034	0.008	0.001	0.056	0.002	0	0	0.002	39478000	84461	39212000	0.053	0.044	0.02	0.017	0.011	0.008	0.011	0.009	0.007	0.008	0.009	0.01	0.007	0.01	0.01	0.008	0.008	0.007	0.007	0.008
NODE_51_length_61696_cov_21.095634	61696	No		90	17	0	Medium-quality	Genome-fragment	89.88	AAI-based (high-confidence)	0	1		NODE_51_length_61696_cov_21.095634,NODE_44_length_61541_cov_30.815682	0.974	0.017	0.003	0.419	0.031	0.01	0.001	0.066	0.003	0	0	0.003	37077000	53842	61696000	0.064	0.05	0.025	0.021	0.014	0.011	0.016	0.012	0.011	0.01	0.011	0.014	0.012	0.009	0.009	0.009	0.009	0.012	0.011	0.014
NODE_75_length_33592_cov_26.069982	33592	No		37	10	0	Low-quality	Genome-fragment	38.84	AAI-based (medium-confidence)	0	1		NODE_75_length_33592_cov_26.069982	0.985	0.009	0.002	0.194	0.033	0.001	0.001	0.032	0.002	0	0	0.003	83028000	144634	33592000	0.026	0.034	0.023	0.021	0.012	0.01	0.006	0.007	0.005	0.006	0.005	0.004	0.004	0.003	0.004	0.003	0.002	0.002	0.002	0.002
NODE_63_length_34861_cov_45.474487	34861	No		59	10	0	High-quality	High-quality	90.13	AAI-based (high-confidence)	0	1.01		NODE_63_length_34861_cov_45.474487	1	0.01	0.002	0.188	0.029	0.001	0.002	0.036	0.002	0	0	0.003	170068000	278055	34861000	0.03	0.039	0.023	0.022	0.014	0.011	0.011	0.008	0.008	0.005	0.004	0.004	0.004	0.003	0.003	0.002	0.003	0.002	0.002	0.002
NODE_24_length_49798_cov_21.599944	49798	Yes	47719	59	15	2	High-quality	High-quality	94.3	AAI-based (high-confidence)	4.17	1		NODE_24_length_49798_cov_21.599944	0.988	0.009	0.002	0.199	0.038	0.001	0.002	0.034	0.003	0	0	0.003	108297000	125157	49798000	0.028	0.039	0.02	0.02	0.013	0.011	0.009	0.007	0.006	0.006	0.006	0.004	0.003	0.003	0.004	0.003	0.002	0.002	0.002	0.002
NODE_1_length_38232_cov_24.615004	38232	No		58	17	2	High-quality	High-quality	92.14	AAI-based (high-confidence)	0	1		NODE_1_length_38232_cov_24.615004	0.992	0.005	0	0.945	0.151	0.004	0	0.012	0.001	0	0	0.001	131794000	174390	38232000	0.012	0.005	0.002	0.004	0.005	0.006	0.006	0.006	0.005	0.004	0.004	0.005	0.005	0.004	0.004	0.003	0.003	0.003	0.003	0.003
NODE_2_length_52081_cov_37.380156	52081	No		71	28	0	Medium-quality	Genome-fragment	86.96	AAI-based (high-confidence)	0	1.01		NODE_2_length_52081_cov_37.380156	1	0.008	0.002	0.283	0.014	0.003	0	0.028	0.001	0	0	0.001	659037000	595662	52081000	0.029	0.021	0.014	0.012	0.01	0.008	0.007	0.006	0.006	0.005	0.005	0.004	0.004	0.003	0.004	0.003	0.003	0.002	0.002	0.003
NODE_1_length_167060_cov_116.590443	167060	No		262	246	0	High-quality	High-quality	99.26	AAI-based (high-confidence)	0	1		NODE_1_length_167060_cov_116.590443	1	0.007	0.001	0.288	0.011	0.003	0	0.025	0	0	0	0	6249425000	1744485	167060000	0.026	0.018	0.014	0.011	0.009	0.007	0.007	0.006	0.006	0.005	0.004	0.004	0.004	0.004	0.004	0.003	0.003	0.003	0.003	0.003
NODE_73_length_53513_cov_294.499944	53513	No		78	35	0	High-quality	High-quality	92.55	AAI-based (medium-confidence)	0	1		NODE_73_length_53513_cov_294.499944,NODE_170_length_34398_cov_112.305652,NODE_4_length_28075_cov_38.155817,NODE_169_length_30131_cov_51.427982,NODE_170_length_30496_cov_401.896061,NODE_138_length_29121_cov_112.248400,NODE_104_length_29912_cov_149.395586,NODE_184_length_26921_cov_91.362577,NODE_235_length_14588_cov_28.568637,NODE_12_length_16230_cov_46.115487,NODE_506_length_10498_cov_201.729675,N…	1	0.009	0.002	0.451	0.028	0.006	0	0.035	0.001	0	0	0.001	803909000	1081013	53513000	0.035	0.024	0.011	0.011	0.008	0.009	0.007	0.006	0.006	0.006	0.006	0.007	0.006	0.006	0.006	0.005	0.005	0.005	0.004	0.004
NODE_34_length_83777_cov_35.563771	83777	No		156	59	0	High-quality	High-quality	94.92	AAI-based (medium-confidence)	0	1		NODE_34_length_83777_cov_35.563771	0.998	0.01	0.003	0.573	0.015	0.006	0	0.054	0.001	0	0	0.001	145360000	126645	83777000	0.054	0.028	0.013	0.01	0.006	0.008	0.005	0.006	0.006	0.006	0.004	0.006	0.006	0.006	0.006	0.006	0.005	0.005	0.006	0.005
NODE_28_length_91465_cov_26.524866	91465	Yes	26063	90	9	41	Medium-quality	Genome-fragment	54.97	HMM-based (lower-bound)	71.5	1	low-confidence Provirus	NODE_28_length_91465_cov_26.524866,NODE_60_length_65176_cov_28.920103	0.996	0.01	0.002	0.439	0.03	0.005	0	0.044	0.002	0	0	0.002	125640000	98416	91465000	0.042	0.032	0.014	0.012	0.007	0.008	0.007	0.005	0.006	0.007	0.006	0.007	0.007	0.005	0.005	0.005	0.006	0.005	0.004	0.004
NODE_5_length_196164_cov_58.353946	196164	Yes	13524	182	8	132	Low-quality	Genome-fragment	31.3	HMM-based (lower-bound)	93.11	1		NODE_5_length_196164_cov_58.353946,NODE_35_length_88914_cov_30.401569	1	0.01	0.002	0.422	0.028	0.006	0	0.038	0.001	0	0	0.001	551389000	205525	196164000	0.037	0.028	0.013	0.012	0.009	0.01	0.008	0.007	0.006	0.007	0.006	0.007	0.006	0.006	0.007	0.005	0.006	0.006	0.005	0.005
NODE_1_length_292482_cov_65.773331	292482	Yes	17933	283	16	202	Low-quality	Genome-fragment	25.31	HMM-based (lower-bound)	93.87	1.04		NODE_1_length_292482_cov_65.773331,NODE_176_length_21342_cov_20.331141,NODE_498_length_10662_cov_28.118318,NODE_2357_length_7852_cov_23.122226,NODE_1789_length_5276_cov_32.947137	1	0.01	0.002	0.436	0.028	0.006	0	0.038	0.001	0	0	0.001	876838000	219696	292482000	0.037	0.027	0.012	0.012	0.009	0.009	0.008	0.006	0.006	0.006	0.007	0.007	0.007	0.007	0.006	0.006	0.006	0.005	0.005	0.004
NODE_68_length_58403_cov_66.850552	58403	No		76	43	0	High-quality	High-quality	98.48	AAI-based (medium-confidence)	0	1		NODE_68_length_58403_cov_66.850552,NODE_79_length_58264_cov_61.722878,NODE_114_length_38156_cov_22.975827,NODE_68_length_57782_cov_122.546746,NODE_52_length_57921_cov_33.433311,NODE_98_length_30268_cov_89.086254,NODE_174_length_29846_cov_147.602397,NODE_189_length_28207_cov_120.202579,NODE_116_length_28207_cov_78.112674	1	0.01	0.003	0.539	0.024	0.005	0	0.058	0.002	0	0	0.002	283631000	307990	58403000	0.058	0.032	0.013	0.011	0.008	0.009	0.007	0.006	0.006	0.008	0.007	0.006	0.006	0.006	0.005	0.004	0.004	0.004	0.004	0.003
NODE_45_length_71790_cov_165.792040	71790	No		102	48	0	High-quality	High-quality	100	AAI-based (high-confidence)	0	1		NODE_45_length_71790_cov_165.792040,NODE_34_length_71714_cov_39.403564,NODE_39_length_71753_cov_261.572777,NODE_11_length_71746_cov_68.674980,NODE_40_length_71742_cov_317.395581,NODE_35_length_59313_cov_113.500827,NODE_48_length_71680_cov_68.935595,NODE_66_length_59336_cov_190.105329,NODE_678_length_12494_cov_192.717501,NODE_380_length_12482_cov_113.550817	1	0.009	0.003	0.523	0.022	0.005	0	0.052	0.001	0	0	0.001	680190000	646819	71790000	0.052	0.03	0.012	0.011	0.008	0.008	0.006	0.006	0.006	0.006	0.006	0.006	0.005	0.005	0.005	0.004	0.004	0.004	0.003	0.003
NODE_20_length_108511_cov_22.009331	108511	Yes	49951	137	39	52	Medium-quality	Genome-fragment	88.57	AAI-based (high-confidence)	53.97	1	contig >1.5x longer than expected genome length	NODE_20_length_108511_cov_22.009331,NODE_49_length_66771_cov_22.366614,NODE_46_length_65088_cov_23.345317,NODE_118_length_43648_cov_29.014773,NODE_592_length_9372_cov_32.888913	0.997	0.01	0.002	0.456	0.034	0.006	0.001	0.046	0.002	0	0	0.002	128335000	82386	108511000	0.045	0.031	0.012	0.013	0.009	0.01	0.008	0.007	0.006	0.008	0.006	0.007	0.005	0.006	0.006	0.005	0.005	0.004	0.004	0.003
NODE_14_length_71788_cov_33.138528	71788	No		114	21	1	Complete	High-quality	100	DTR (medium-confidence)	0	1		NODE_14_length_71788_cov_33.138528	1	0.003	0.001	0.663	0.01	0.002	0	0.019	0	0	0	0	462818000	335526	71788000	0.019	0.008	0.004	0.003	0.003	0.002	0.002	0.002	0.002	0.002	0.002	0.002	0.002	0.002	0.002	0.002	0.002	0.002	0.002	0.002
NODE_9_length_80215_cov_93.511490	80215	No		128	19	2	Complete	High-quality	100	DTR (high-confidence)	0	1		NODE_9_length_80215_cov_93.511490	1	0.003	0.001	0.604	0.02	0.002	0	0.018	0	0	0	0	1073902000	735176	80215000	0.019	0.008	0.004	0.004	0.002	0.002	0.002	0.002	0.002	0.002	0.002	0.002	0.002	0.002	0.002	0.002	0.001	0.001	0.002	0.001
[truncated: 5 more columns]

## Sheet: Data 4
Classification of 298 ancient metagenomic gut viruses (aMGVs) based on their predicted lifestyles. Lifestyle predictions were made using a combination of BLASTn searches against the Unified Human Gastrointestinal Genome (UHGG) bacterial metagenomes and BACPHLIP predictions. aMGVs were considered temperate if they aligned with a bacterial genome for at least 50% of their length or if BACPHLIP pred…
aMGV identifier	BACPHLIP	BLASTn	life cycle	BACPHLIP probability	BACPHLIP lysogeny-associated protein domains	BLASTn qcov (%)	BLASTn genome	BLASTn taxonomy
NODE_1_length_148645_cov_344.026119	lytic	lytic	lytic	0.887	21	0
NODE_1_length_146305_cov_74.395993	temperate	temperate	temperate	0.975	54	69	GUT_GENOME011534	Bacteria;Firmicutes_A;Clostridia;Oscillospirales;Acutalibacteraceae;CAG-177;CAG-177
NODE_1_length_248650_cov_112.723389	lytic	lytic	lytic	1	10	0
NODE_1_length_38232_cov_24.615004	temperate	lytic	temperate	0.938	32	10
NODE_1_length_167060_cov_116.590443	lytic	lytic	lytic	0.963	13	1
NODE_1_length_292482_cov_65.773331	temperate	temperate	temperate	0.938	53	81	GCF_900095225	Bacteria;Pseudomonadota;Gammaproteobacteria;Pseudomonadales;Pseudomonadaceae;Pseudomonas_E;Pseudomonas_E sp900095225
NODE_2_length_52081_cov_37.380156	lytic	lytic	lytic	0.892	3	0
NODE_3_length_235960_cov_28.026481	temperate	temperate	temperate	0.75	28	96	GCF_024169655	Bacteria;Pseudomonadota;Gammaproteobacteria;Pseudomonadales;Pseudomonadaceae;Pseudomonas_E;Pseudomonas_E marginalis_D
NODE_3_length_78065_cov_21.507396	lytic	lytic	lytic	0.91	10	2
NODE_4_length_91698_cov_76.441343	lytic	lytic	lytic	0.886	2	0
NODE_5_length_87046_cov_21.369383	lytic	lytic	lytic	0.962	6	0
NODE_5_length_163539_cov_42.681076	temperate	temperate	temperate	0.887	52	63	GCF_024169655	Bacteria;Pseudomonadota;Gammaproteobacteria;Pseudomonadales;Pseudomonadaceae;Pseudomonas_E;Pseudomonas_E marginalis_D
NODE_5_length_196164_cov_58.353946	temperate	temperate	temperate	1	47	84	GCF_900095225	Bacteria;Pseudomonadota;Gammaproteobacteria;Pseudomonadales;Pseudomonadaceae;Pseudomonas_E;Pseudomonas_E sp900095225
NODE_7_length_85909_cov_196.734270	lytic	lytic	lytic	1	5	0
NODE_8_length_104371_cov_161.590849	temperate	temperate	temperate	1	46	95	GUT_GENOME144737	Bacteria;Proteobacteria;Gammaproteobacteria;Enterobacterales;Enterobacteriaceae;Escherichia;Escherichia
NODE_8_length_107721_cov_38.105892	lytic	lytic	lytic	0.997	2	0
NODE_8_length_80991_cov_67.360754	lytic	lytic	lytic	1	4	0
NODE_8_length_131991_cov_22.018623	temperate	lytic	temperate	1	56	5
NODE_9_length_79024_cov_80.125606	lytic	lytic	lytic	0.997	1	1
NODE_9_length_80215_cov_93.511490	temperate	temperate	temperate	0.975	41	52	GCF_015074785	Bacteria;Bacteroidota;Bacteroidia;Bacteroidales;Bacteroidaceae;Prevotella;Prevotella sp015074785
NODE_10_length_129799_cov_204.779920	lytic	lytic	lytic	1	6	3
NODE_13_length_68122_cov_79.231169	lytic	lytic	lytic	0.925	10	1
NODE_14_length_74472_cov_204.600535	lytic	lytic	lytic	0.738	5	0
NODE_14_length_71788_cov_33.138528	lytic	lytic	lytic	0.738	19	3
NODE_16_length_70956_cov_50.962920	lytic	lytic	lytic	0.979	7	5
NODE_17_length_84897_cov_1124.423705	temperate	lytic	temperate	0.988	50	18
NODE_20_length_108511_cov_22.009331	temperate	temperate	temperate	0.725	25	69	GCF_024169655	Bacteria;Pseudomonadota;Gammaproteobacteria;Pseudomonadales;Pseudomonadaceae;Pseudomonas_E;Pseudomonas_E marginalis_D
NODE_21_length_64086_cov_360.560994	lytic	lytic	lytic	0.988	6	0
NODE_22_length_90220_cov_357.664271	lytic	lytic	lytic	0.988	13	1
NODE_22_length_45349_cov_31.238994	temperate	temperate	temperate	0.875	17	78	GUT_GENOME094130	Bacteria;Firmicutes_A;Clostridia;Oscillospirales;Ruminococcaceae;Gemmiger;Gemmiger
NODE_24_length_77180_cov_144.874788	lytic	lytic	lytic	0.662	12	13
NODE_24_length_49798_cov_21.599944	lytic	lytic	lytic	0.9	12	1
NODE_27_length_39290_cov_27.145584	temperate	lytic	temperate	0.988	47	2
NODE_27_length_51865_cov_43.953947	lytic	temperate	temperate	0.914	5	63	GCA_900555035	Bacteria;Bacteroidota;Bacteroidia;Bacteroidales;Bacteroidaceae;Prevotella;Prevotella sp900555035
NODE_27_length_82263_cov_30.370499	lytic	lytic	lytic	0.74	6	1
NODE_27_length_92800_cov_30.095854	temperate	lytic	temperate	0.738	29	8
NODE_28_length_59943_cov_42.907260	lytic	temperate	temperate	0.786	4	85	GCA_900759995	Bacteria;Bacillota_A;Clostridia;Clostridiales;Clostridiaceae;Clostridium;Clostridium sp900759995
NODE_28_length_91465_cov_26.524866	temperate	temperate	temperate	0.975	29	62	GCF_024169655	Bacteria;Pseudomonadota;Gammaproteobacteria;Pseudomonadales;Pseudomonadaceae;Pseudomonas_E;Pseudomonas_E marginalis_D
NODE_31_length_38391_cov_48.779241	temperate	lytic	temperate	0.537	21	2
NODE_32_length_87458_cov_55.351372	temperate	lytic	temperate	0.963	23	8
NODE_33_length_72446_cov_22.146192	lytic	lytic	lytic	0.999	2	0
NODE_34_length_60337_cov_134.732043	lytic	lytic	lytic	1	6	5
NODE_34_length_36342_cov_20.162290	temperate	temperate	temperate	0.775	18	78	GUT_GENOME021416	Bacteria;Bacteroidota;Bacteroidia;Bacteroidales;Bacteroidaceae;Prevotella;Prevotella
NODE_34_length_83777_cov_35.563771	lytic	lytic	lytic	0.9	5	0
NODE_40_length_37921_cov_38.441478	lytic	lytic	lytic	1	5	6
NODE_40_length_65445_cov_28.118275	temperate	lytic	temperate	1	46	38
NODE_40_length_72681_cov_27.347561	temperate	temperate	temperate	0.95	33	97	GCA_022010055	Bacteria;Spirochaetota;Spirochaetia;Treponematales;Treponemataceae;Treponema_D;Treponema_D sp900541945
NODE_45_length_71790_cov_165.792040	lytic	lytic	lytic	0.9	14	0
NODE_51_length_53716_cov_48.776579	lytic	lytic	lytic	0.925	12	2
NODE_51_length_65983_cov_48.579511	temperate	temperate	temperate	0.95	36	54	GUT_GENOME232666	Bacteria;Bacteroidota;Bacteroidia;Bacteroidales;Bacteroidaceae;Prevotella;Prevotella
NODE_51_length_34568_cov_21.421377	lytic	lytic	lytic	0.65	13	2
NODE_51_length_61696_cov_21.095634	temperate	lytic	temperate	0.975	39	1
NODE_53_length_41357_cov_20.486587	lytic	lytic	lytic	0.873	3	1
NODE_53_length_69927_cov_42.071402	lytic	lytic	lytic	0.888	4	0
NODE_60_length_39460_cov_28.471920	temperate	lytic	temperate	0.963	41	11
NODE_63_length_49806_cov_23.108319	temperate	temperate	temperate	1	43	52	GUT_GENOME068582	Bacteria;Firmicutes_A;Clostridia;Oscillospirales;Acutalibacteraceae;CAG-177;CAG-177
NODE_63_length_34861_cov_45.474487	lytic	lytic	lytic	0.95	4	25
NODE_64_length_50527_cov_40.451637	lytic	lytic	lytic	0.975	7	1
NODE_66_length_61161_cov_105.869865	temperate	temperate	temperate	0.975	33	72	GUT_GENOME199708	Bacteria;Firmicutes_A;Clostridia;Christensenellales;CAG-138;Phil1;Phil1
NODE_68_length_58403_cov_66.850552	temperate	lytic	temperate	1	34	1
NODE_69_length_59950_cov_44.489423	temperate	lytic	temperate	0.963	26	19
NODE_71_length_52111_cov_50.775108	lytic	lytic	lytic	1	8	43
NODE_73_length_48708_cov_96.834198	lytic	lytic	lytic	0.999	3	0
NODE_73_length_53513_cov_294.499944	temperate	lytic	temperate	0.988	36	3
NODE_75_length_33592_cov_26.069982	lytic	temperate	temperate	0.912	10	64	GCA_022732315	Bacteria;Bacteroidota;Bacteroidia;Bacteroidales;Bacteroidaceae;Prevotella;Prevotella sp022732315
NODE_84_length_46991_cov_33.939023	lytic	lytic	lytic	0.767	9	22
NODE_86_length_45385_cov_52.476395	temperate	temperate	temperate	0.975	25	58	GCA_900316575	Bacteria;Bacteroidota;Bacteroidia;Bacteroidales;Bacteroidaceae;Alloprevotella;Alloprevotella sp900316575
NODE_87_length_48480_cov_128.605348	temperate	temperate	temperate	1	50	73	GUT_GENOME140551	Bacteria;Proteobacteria;Gammaproteobacteria;Enterobacterales;Enterobacteriaceae;Escherichia;Escherichia
NODE_87_length_56659_cov_60.809077	temperate	lytic	temperate	1	50	2
NODE_89_length_33672_cov_20.005265	lytic	lytic	lytic	0.995	5	5
NODE_90_length_44847_cov_61.725263	lytic	lytic	lytic	0.854	2	2
NODE_92_length_53852_cov_46.714612	lytic	lytic	lytic	0.975	5	17
NODE_95_length_52568_cov_39.059623	temperate	lytic	temperate	0.537	12	0
NODE_98_length_44273_cov_35.916731	lytic	lytic	lytic	0.978	2	21
NODE_106_length_48424_cov_47.070355	lytic	temperate	temperate	0.975	7	55	GCF_900095225	Bacteria;Pseudomonadota;Gammaproteobacteria;Pseudomonadales;Pseudomonadaceae;Pseudomonas_E;Pseudomonas_E sp900095225
NODE_109_length_41460_cov_23.793648	temperate	temperate	temperate	0.95	23	93	GCA_019417795	Bacteria;Bacillota_A;Clostridia;Oscillospirales;Oscillospiraceae;Dysosmobacter;Dysosmobacter sp019417795
NODE_112_length_54725_cov_26.104555	lytic	lytic	lytic	0.958	3	6
NODE_113_length_42493_cov_84.455724	lytic	temperate	temperate	0.833	10	65	GUT_GENOME184227	Bacteria;Bacteroidota;Bacteroidia;Bacteroidales;Bacteroidaceae;Bacteroides;Bacteroides
NODE_114_length_42379_cov_80.465929	lytic	lytic	lytic	0.963	7	2
NODE_114_length_24969_cov_43.685679	lytic	temperate	temperate	0.987	4	71	GCA_900540255	Bacteria;Bacillota_A;Clostridia;Clostridiales;Clostridiaceae;Clostridium;Clostridium sp900540255
NODE_114_length_40606_cov_35.240043	lytic	temperate	temperate	0.87	7	82	GUT_GENOME249073	Bacteria;Firmicutes_A;Clostridia;Oscillospirales;Ruminococcaceae;Faecalibacterium;Faecalibacterium
NODE_116_length_42103_cov_182.296661	lytic	lytic	lytic	0.912	3	21
NODE_119_length_21866_cov_85.068910	lytic	lytic	lytic	0.887	1	6
NODE_126_length_39212_cov_30.367725	lytic	lytic	lytic	1	8	1
NODE_127_length_49776_cov_95.544197	lytic	lytic	lytic	0.864	1	0
NODE_128_length_39254_cov_32.224751	lytic	lytic	lytic	1	3	13
NODE_133_length_38826_cov_45.457249	temperate	temperate	temperate	0.963	35	50	GCF_003852405	Bacteria;Pseudomonadota;Gammaproteobacteria;Pseudomonadales;Pseudomonadaceae;Pseudomonas_E;Pseudomonas_E sp003852405
NODE_141_length_48064_cov_337.035056	lytic	lytic	lytic	0.894	3	22
NODE_143_length_37590_cov_279.423658	temperate	temperate	temperate	0.963	44	84	GUT_GENOME281351	Bacteria;Bacteroidota;Bacteroidia;Bacteroidales;Bacteroidaceae;Paraprevotella;Paraprevotella
NODE_146_length_35676_cov_44.403414	lytic	lytic	lytic	0.984	3	1
NODE_147_length_21731_cov_36.036584	lytic	temperate	temperate	0.825	11	99	GUT_GENOME128287	Bacteria;Firmicutes_A;Clostridia;Oscillospirales;Oscillospiraceae;CAG-83;
NODE_153_length_36331_cov_22.312962	temperate	temperate	temperate	0.925	19	66	GUT_GENOME253198	Bacteria;Firmicutes_A;Clostridia;Oscillospirales;Oscillospiraceae;UBA738;UBA738
NODE_155_length_40517_cov_148.188226	temperate	temperate	temperate	0.95	38	88	GUT_GENOME145350	Bacteria;Proteobacteria;Gammaproteobacteria;Enterobacterales;Enterobacteriaceae;Escherichia;Escherichia
NODE_156_length_36048_cov_55.392993	temperate	lytic	temperate	0.85	11	7
NODE_159_length_35728_cov_39.385614	lytic	lytic	lytic	0.988	7	2
NODE_161_length_31807_cov_870.660903	lytic	lytic	lytic	0.912	8	8
NODE_166_length_38192_cov_193.071977	temperate	lytic	temperate	1	41	9
NODE_166_length_35538_cov_369.123355	lytic	temperate	temperate	0.928	3	58	GUT_GENOME015161	Bacteria;Bacteroidota;Bacteroidia;Bacteroidales;Paludibacteraceae;RF16;
NODE_167_length_38187_cov_22.348369	lytic	lytic	lytic	0.713	8	38
NODE_170_length_39603_cov_87.946470	lytic	lytic	lytic	0.864	1	0
NODE_174_length_17582_cov_32.447695	lytic	lytic	lytic	0.94	3	0
NODE_179_length_19812_cov_44.017158	lytic	lytic	lytic	1	3	22
NODE_183_length_37009_cov_42.073416	lytic	lytic	lytic	0.955	5	19
NODE_184_length_19436_cov_39.325835	lytic	temperate	temperate	0.86	4	90	GUT_GENOME143921	Bacteria;Proteobacteria;Gammaproteobacteria;Enterobacterales;Enterobacteriaceae;Escherichia;Escherichia
NODE_187_length_36821_cov_137.611761	temperate	temperate	temperate	1	38	75	GUT_GENOME092612	Bacteria;Firmicutes;Bacilli;RF39;CAG-1000;CAG-460;CAG-460
NODE_189_length_34321_cov_38.500029	lytic	temperate	temperate	0.735	8	59	GCA_945877515	Bacteria;Bacillota_A;Clostridia;Oscillospirales;Oscillospiraceae;Vescimonas;Vescimonas sp945877515
NODE_194_length_16650_cov_125.315758	lytic	lytic	lytic	0.964	2	7
NODE_202_length_33595_cov_23.583184	lytic	lytic	lytic	0.825	8	48
NODE_209_length_35733_cov_47.457705	lytic	lytic	lytic	0.972	4	3
NODE_212_length_43562_cov_28.935298	lytic	lytic	lytic	0.794	1	0
NODE_212_length_22647_cov_26.627080	lytic	lytic	lytic	0.829	2	1
NODE_216_length_28099_cov_68.013871	lytic	lytic	lytic	0.819	1	0
NODE_218_length_35070_cov_32.493160	lytic	lytic	lytic	0.964	3	5
NODE_230_length_34639_cov_153.767580	temperate	lytic	temperate	0.762	17	48
NODE_231_length_34622_cov_25.384471	lytic	temperate	temperate	0.924	7	97	GUT_GENOME010079	Bacteria;Firmicutes_A;Clostridia;Oscillospirales;CAG-272;Firm-07;
NODE_233_length_17046_cov_82.502854	lytic	lytic	lytic	0.812	0	8
NODE_236_length_34437_cov_46.558112	lytic	lytic	lytic	0.713	16	8
NODE_236_length_27522_cov_289.287072	lytic	lytic	lytic	0.81	3	9
NODE_238_length_57117_cov_47.258351	lytic	lytic	lytic	0.938	7	1
NODE_239_length_34339_cov_52.491862	lytic	lytic	lytic	0.944	2	0
NODE_240_length_40551_cov_20.164856	lytic	lytic	lytic	0.899	3	2
NODE_249_length_25570_cov_81.672389	lytic	temperate	temperate	0.855	1	51	GUT_GENOME248675	Bacteria;Bacteroidota;Bacteroidia;Bacteroidales;Bacteroidaceae;Prevotella;Prevotella
NODE_250_length_33939_cov_30.412614	lytic	lytic	lytic	0.743	1	1
NODE_251_length_33839_cov_94.295199	lytic	lytic	lytic	0.975	5	0
NODE_251_length_39823_cov_50.914831	temperate	lytic	temperate	0.938	48	7
NODE_253_length_20856_cov_43.709966	lytic	lytic	lytic	0.968	2	0
NODE_255_length_22331_cov_28.789819	lytic	lytic	lytic	0.812	0	13
NODE_259_length_40141_cov_83.294292	temperate	temperate	temperate	0.912	14	86	GUT_GENOME261988	Bacteria;Firmicutes_A;Clostridia;Christensenellales;CAG-138;PeH17;PeH17
NODE_259_length_13902_cov_77.272408	lytic	lytic	lytic	0.975	5	12
NODE_268_length_21280_cov_68.203015	lytic	lytic	lytic	0.812	1	25
NODE_273_length_33683_cov_114.088379	lytic	lytic	lytic	0.895	1	2
NODE_274_length_33040_cov_31.861179	lytic	lytic	lytic	0.858	8	6
NODE_278_length_32939_cov_42.902962	lytic	lytic	lytic	0.968	3	45
NODE_279_length_29913_cov_82.085940	lytic	lytic	lytic	0.812	0	1
NODE_284_length_32857_cov_28.929638	lytic	lytic	lytic	1	3	0
NODE_285_length_38126_cov_105.953324	temperate	temperate	temperate	0.925	35	98	GUT_GENOME206070	Bacteria;Firmicutes_A;Clostridia;Christensenellales;CAG-138;Phil1;Phil1
NODE_287_length_32695_cov_113.992096	lytic	lytic	lytic	0.939	3	19
NODE_287_length_29730_cov_60.894221	lytic	lytic	lytic	0.738	7	35
NODE_288_length_29718_cov_95.329468	lytic	temperate	temperate	0.805	3	69	GUT_GENOME205655	Bacteria;Firmicutes_A;Clostridia;Oscillospirales;Acutalibacteraceae;CAG-177;CAG-177
NODE_297_length_38308_cov_68.073040	lytic	temperate	temperate	1	8	57	GCF_003865035	Bacteria;Bacillota_A;Clostridia;Lachnospirales;Anaerotignaceae;Anaerotignum;Anaerotignum faecicola
NODE_299_length_32171_cov_249.272761	lytic	temperate	temperate	0.911	1	72	GUT_GENOME150018	Bacteria;Bacteroidota;Bacteroidia;Bacteroidales;Bacteroidaceae;Bacteroides_B;Bacteroides_B
NODE_306_length_37144_cov_31.606083	lytic	lytic	lytic	0.964	2	5
NODE_307_length_31974_cov_163.780601	lytic	lytic	lytic	0.92	6	0
NODE_308_length_37100_cov_30.771521	temperate	temperate	temperate	1	40	52	GUT_GENOME015595	Bacteria;Firmicutes_C;Negativicutes;Acidaminococcales;Acidaminococcaceae;Phascolarctobacterium_A;Phascolarctobacterium_A
NODE_310_length_36983_cov_28.516681	lytic	temperate	temperate	0.738	10	99	GCF_014297285	Bacteria;Bacillota_A;Clostridia;Oscillospirales;Oscillospiraceae;Dysosmobacter;Dysosmobacter sp001916835
NODE_312_length_31813_cov_46.430474	lytic	lytic	lytic	0.738	7	0
NODE_320_length_29046_cov_248.853058	lytic	lytic	lytic	0.911	3	7
NODE_321_length_31905_cov_22.620565	temperate	lytic	temperate	1	37	4
NODE_321_length_28765_cov_40.881017	temperate	lytic	temperate	0.827	14	2
NODE_322_length_36492_cov_42.638884	lytic	temperate	temperate	0.812	0	100	GUT_GENOME272766	Bacteria;Firmicutes_A;Clostridia;Lachnospirales;Lachnospiraceae;CAG-590;CAG-590
NODE_339_length_36557_cov_33.032491	lytic	lytic	lytic	0.812	11	0
NODE_340_length_31041_cov_24.341348	lytic	lytic	lytic	0.812	0	4
NODE_341_length_28234_cov_128.871323	lytic	lytic	lytic	0.812	0	4
NODE_347_length_46577_cov_202.837088	lytic	temperate	temperate	0.825	19	97	GUT_GENOME115481	Bacteria;Bacteroidota;Bacteroidia;Bacteroidales;Bacteroidaceae;Prevotella;Prevotella
NODE_359_length_30514_cov_65.404412	lytic	lytic	lytic	0.97	3	3
NODE_372_length_13524_cov_72.632889	lytic	lytic	lytic	0.934	2	0
NODE_372_length_12644_cov_42.956708	lytic	lytic	lytic	0.812	0	0
NODE_375_length_34991_cov_75.346605	lytic	lytic	lytic	0.88	1	10
NODE_376_length_27656_cov_116.319916	temperate	lytic	temperate	0.812	11	0
NODE_388_length_29664_cov_89.262522	lytic	lytic	lytic	0.812	0	0
NODE_395_length_15747_cov_56.454818	lytic	lytic	lytic	0.812	0	0
NODE_398_length_27192_cov_27.577993	temperate	temperate	temperate	1	48	99	GUT_GENOME092587	Bacteria;Firmicutes_A;Clostridia;Christensenellales;CAG-74;UBA11524;UBA11524
NODE_399_length_34304_cov_30.822301	lytic	temperate	temperate	0.725	9	82	GUT_GENOME081377	Bacteria;Firmicutes_A;Clostridia;Oscillospirales;Ruminococcaceae;Ruminococcus_F;Ruminococcus_F
NODE_402_length_32444_cov_49.432863	temperate	lytic	temperate	0.963	27	44
NODE_407_length_34112_cov_24.537511	lytic	lytic	lytic	0.928	2	5
NODE_408_length_29148_cov_43.890249	lytic	temperate	temperate	0.988	6	95	GCA_902399855	Bacteria;Bacillota;Bacilli;Erysipelotrichales;Erysipelotrichaceae;Faecalicoccus;Faecalicoccus sp900546545
NODE_409_length_34018_cov_20.634661	temperate	lytic	temperate	0.988	39	1
NODE_425_length_33476_cov_24.551360	temperate	lytic	temperate	0.975	39	11
NODE_431_length_11641_cov_25.297773	lytic	lytic	lytic	0.812	0	2
NODE_434_length_26104_cov_40.853430	lytic	lytic	lytic	0.997	2	1
NODE_435_length_26096_cov_66.297147	lytic	temperate	temperate	0.812	10	94	GUT_GENOME205919	Bacteria;Bacteroidota;Bacteroidia;Bacteroidales;Bacteroidaceae;Bacteroides_A;Bacteroides_A
NODE_437_length_28589_cov_41.189073	temperate	lytic	temperate	0.85	9	2
NODE_442_length_11480_cov_37.001663	lytic	lytic	lytic	0.84	1	0
NODE_442_length_26157_cov_42.293732	lytic	lytic	lytic	0.896	2	2
NODE_443_length_26157_cov_30.054364	lytic	temperate	temperate	0.985	7	99	GCA_004000625	Bacteria;Bacillota_A;Clostridia;Oscillospirales;Ruminococcaceae;Gemmiger;Gemmiger qucibialis
NODE_451_length_12085_cov_67.349958	lytic	lytic	lytic	0.812	0	4
NODE_461_length_30904_cov_89.781095	lytic	lytic	lytic	1	8	0
NODE_462_length_28043_cov_28.882342	lytic	lytic	lytic	0.883	2	10
NODE_468_length_25557_cov_38.483805	lytic	lytic	lytic	0.812	0	0
NODE_472_length_27791_cov_26.018279	lytic	lytic	lytic	0.861	2	1
NODE_481_length_25441_cov_48.277870	temperate	temperate	temperate	0.762	12	95	GUT_GENOME117658	Bacteria;Firmicutes_A;Clostridia;Lachnospirales;Lachnospiraceae;CAG-45;CAG-45
NODE_484_length_27225_cov_21.445491	lytic	temperate	temperate	0.7	18	50	GUT_GENOME271213	Bacteria;Firmicutes_A;Clostridia;Christensenellales;CAG-74;UBA11524;UBA11524
NODE_491_length_31842_cov_45.579671	lytic	lytic	lytic	0.743	1	0
NODE_502_length_25200_cov_82.489163	lytic	lytic	lytic	0.812	0	1
NODE_506_length_26852_cov_24.311117	lytic	temperate	temperate	0.812	0	92	GCF_021278985	Bacteria;Pseudomonadota;Gammaproteobacteria;Enterobacterales;Enterobacteriaceae;Citrobacter_A;Citrobacter_A rodentium
NODE_512_length_26718_cov_50.437685	temperate	temperate	temperate	0.762	16	86	GUT_GENOME284202	Bacteria;Firmicutes_A;Clostridia;Oscillospirales;Acutalibacteraceae;CAG-180;
NODE_514_length_26918_cov_43.140491	lytic	lytic	lytic	0.835	4	43
NODE_515_length_26674_cov_83.664525	lytic	lytic	lytic	0.838	8	5
NODE_522_length_29547_cov_40.160247	lytic	temperate	temperate	0.96	3	72	GCA_000431135	Bacteria;Bacillota_A;Clostridia;Lachnospirales;Lachnospiraceae;CAG-590;CAG-590 sp000431135
NODE_533_length_26711_cov_23.668780	lytic	lytic	lytic	0.812	0	45
NODE_534_length_26692_cov_46.529977	temperate	temperate	temperate	0.963	32	78	GCA_018713725	Bacteria;Bacillota_A;Clostridia;Christensenellales;UBA1242;Caccopulliclostridium;Caccopulliclostridium gallistercoris
NODE_537_length_24704_cov_27.640148	lytic	lytic	lytic	0.815	1	3
NODE_548_length_26503_cov_189.749735	lytic	lytic	lytic	0.975	8	1
NODE_551_length_23873_cov_62.663700	lytic	temperate	temperate	0.821	0	65	GCA_910585845	Bacteria;Bacteroidota;Bacteroidia;Bacteroidales;Bacteroidaceae;Bacteroides;Bacteroides sp910585845
NODE_568_length_25622_cov_27.288653	temperate	temperate	temperate	0.675	15	91	GUT_GENOME150947	Bacteria;Bacteroidota;Bacteroidia;Bacteroidales;Bacteroidaceae;Bacteroides;Bacteroides
NODE_568_length_26167_cov_28.155178	lytic	temperate	temperate	0.812	0	83	GUT_GENOME106165	Bacteria;Bacteroidota;Bacteroidia;Bacteroidales;Bacteroidaceae;Bacteroides;Bacteroides
NODE_574_length_25536_cov_57.600290	lytic	temperate	temperate	0.9	9	67	GCA_944385535	Bacteria;Bacillota_A;Clostridia;Oscillospirales;Oscillospiraceae;Faecousia;Faecousia sp944385535
NODE_585_length_23261_cov_308.895200	lytic	lytic	lytic	0.828	6	0
NODE_585_length_28482_cov_21.870616	temperate	temperate	temperate	0.887	20	88	GUT_GENOME031663	Bacteria;Firmicutes_A;Clostridia;Oscillospirales;Oscillospiraceae;ER4;ER4
NODE_588_length_28436_cov_34.772947	temperate	temperate	temperate	1	45	55	GCA_900545405	Bacteria;Bacillota_A;Clostridia;Oscillospirales;Oscillospiraceae;Scatomorpha;Scatomorpha sp900545405
NODE_597_length_25060_cov_143.316297	temperate	lytic	temperate	0.882	13	49
NODE_597_length_23127_cov_50.024402	lytic	temperate	temperate	0.964	2	98	GUT_GENOME190753	Bacteria;Firmicutes_A;Clostridia;Oscillospirales;Acutalibacteraceae;CAG-177;CAG-177
NODE_597_length_28244_cov_39.054312	lytic	lytic	lytic	0.845	7	5
NODE_599_length_25661_cov_97.161915	lytic	lytic	lytic	0.812	0	0
NODE_605_length_23029_cov_44.405502	temperate	lytic	temperate	0.963	33	6
NODE_622_length_24399_cov_52.903097	lytic	lytic	lytic	0.888	1	0
NODE_623_length_25385_cov_54.904224	lytic	lytic	lytic	0.897	3	6
NODE_625_length_23382_cov_26.941741	lytic	temperate	temperate	0.953	2	95	GCA_900768465	Bacteria;Pseudomonadota;Alphaproteobacteria;RF32;CAG-977;UBA2903;UBA2903 sp900768465
NODE_628_length_23349_cov_33.887997	lytic	lytic	lytic	0.999	3	0
NODE_632_length_23190_cov_70.142598	temperate	lytic	temperate	0.5	8	1
NODE_635_length_23143_cov_95.249134	lytic	temperate	temperate	0.6	12	59	GCA_900553365	Bacteria;Bacillota_A;Clostridia;TANB77;CAG-508;UMGS1781;UMGS1781 sp900553365
NODE_636_length_22514_cov_54.475355	lytic	lytic	lytic	0.95	11	29
NODE_636_length_23116_cov_25.959672	lytic	lytic	lytic	0.812	0	0
NODE_637_length_25070_cov_48.485908	lytic	lytic	lytic	0.885	1	0
NODE_641_length_24005_cov_24.723549	lytic	temperate	temperate	0.869	3	68	GUT_GENOME001422	Bacteria;Firmicutes;Bacilli;Lactobacillales;Enterococcaceae;Enterococcus_D;Enterococcus_D
NODE_645_length_23946_cov_64.672136	lytic	lytic	lytic	0.812	0	0
NODE_646_length_23940_cov_149.458489	lytic	lytic	lytic	0.944	3	9
NODE_647_length_22955_cov_40.501659	lytic	temperate	temperate	0.988	14	63	GCA_002069785	Bacteria;Verrucomicrobiota;Lentisphaeria;Victivallales;UBA1829;UBA11452;UBA11452 sp002069785
NODE_652_length_18023_cov_41.689671	lytic	lytic	lytic	0.812	0	0
NODE_653_length_24894_cov_34.833125	lytic	lytic	lytic	0.819	1	2
NODE_653_length_28113_cov_22.920700	lytic	lytic	lytic	0.985	2	7
NODE_666_length_27874_cov_52.128797	lytic	temperate	temperate	0.938	17	88	GCF_900143015	Bacteria;Fibrobacterota;Fibrobacteria;Fibrobacterales;Fibrobacteraceae;Fibrobacter;Fibrobacter sp900143015
NODE_689_length_7996_cov_176.476262	temperate	lytic	temperate	0.988	46	3
NODE_696_length_22980_cov_63.045583	lytic	lytic	lytic	0.928	1	5
NODE_697_length_26361_cov_27.763438	lytic	lytic	lytic	0.738	12	47
NODE_701_length_21744_cov_43.099082	lytic	lytic	lytic	0.963	7	5
NODE_706_length_26195_cov_67.406159	lytic	temperate	temperate	0.912	9	98	GCA_004556345	Bacteria;Bacillota_A;Clostridia;Oscillospirales;Oscillospiraceae;Evtepia;Evtepia sp004556345
NODE_727_length_22479_cov_31.340617	lytic	lytic	lytic	0.967	3	47
NODE_727_length_23782_cov_180.819573	lytic	lytic	lytic	0.812	1	23
NODE_737_length_25709_cov_26.109379	lytic	lytic	lytic	0.921	4	32
NODE_740_length_25663_cov_51.788504	lytic	temperate	temperate	0.73	2	54	GUT_GENOME239418	Bacteria;Proteobacteria;Gammaproteobacteria;Enterobacterales;Succinivibrionaceae;Succinivibrio;Succinivibrio
NODE_767_length_23251_cov_25.849974	lytic	temperate	temperate	1	3	52	GCA_944391865	Bacteria;Bacillota_A;Clostridia;TANB77;CAG-508;CAG-452;CAG-452 sp944391865
NODE_771_length_21040_cov_264.262235	lytic	lytic	lytic	0.932	1	0
NODE_785_length_21327_cov_1318.193024	lytic	lytic	lytic	0.899	2	0
NODE_787_length_21299_cov_23.663387	lytic	temperate	temperate	0.846	2	90	GUT_GENOME007610	Bacteria;Bacteroidota;Bacteroidia;Bacteroidales;Bacteroidaceae;Prevotella;Prevotella
NODE_801_length_25515_cov_95.723409	lytic	lytic	lytic	0.727	4	0
NODE_818_length_24682_cov_111.183863	temperate	temperate	temperate	0.975	39	50	GCF_003461625	Bacteria;Bacillota_A;Clostridia;Lachnospirales;Lachnospiraceae;Coprococcus;Coprococcus sp900066115
NODE_821_length_22532_cov_87.038306	lytic	lytic	lytic	0.932	1	0
NODE_822_length_25258_cov_31.152799	lytic	lytic	lytic	0.932	1	2
NODE_835_length_21043_cov_130.745569	lytic	lytic	lytic	0.999	3	0
NODE_836_length_22341_cov_94.311272	lytic	lytic	lytic	0.863	12	3
NODE_838_length_9886_cov_38.693419	lytic	lytic	lytic	0.812	0	3
NODE_854_length_24002_cov_21.637408	lytic	lytic	lytic	1	6	9
NODE_863_length_20541_cov_47.872840	lytic	temperate	temperate	0.741	3	82	GUT_GENOME111447	Bacteria;Firmicutes_C;Negativicutes;Acidaminococcales;Acidaminococcaceae;Phascolarctobacterium_A;Phascolarctobacterium_A
NODE_877_length_23684_cov_38.300224	lytic	lytic	lytic	0.911	2	1
NODE_880_length_21868_cov_28.538991	lytic	lytic	lytic	0.812	0	0
NODE_884_length_20529_cov_93.320699	lytic	temperate	temperate	0.8	11	63	GUT_GENOME143717	Bacteria;Firmicutes;Bacilli;Lactobacillales;Enterococcaceae;Enterococcus_B;Enterococcus_B
NODE_887_length_21803_cov_32.800487	temperate	lytic	temperate	0.875	11	24
NODE_893_length_24157_cov_43.745457	lytic	lytic	lytic	0.962	6	0
NODE_895_length_24089_cov_23.461513	lytic	lytic	lytic	0.937	4	3
NODE_902_length_20379_cov_113.233468	lytic	lytic	lytic	0.864	7	0
NODE_909_length_9593_cov_81.139442	lytic	lytic	lytic	0.812	0	0
NODE_913_length_20098_cov_60.740608	temperate	temperate	temperate	1	51	68	GUT_GENOME163773	Bacteria;Firmicutes_A;Clostridia;Lachnospirales;Lachnospiraceae;Agathobacter;Agathobacter
NODE_918_length_20195_cov_116.074131	lytic	temperate	temperate	0.99	3	99	GUT_GENOME144327	Bacteria;Proteobacteria;Gammaproteobacteria;Enterobacterales;Enterobacteriaceae;Escherichia;Escherichia
NODE_925_length_21479_cov_50.596341	lytic	lytic	lytic	0.892	2	5
NODE_943_length_23661_cov_50.676565	lytic	lytic	lytic	0.885	1	1
NODE_968_length_21000_cov_26.789640	lytic	lytic	lytic	0.975	7	1
NODE_968_length_22560_cov_31.845856	lytic	lytic	lytic	0.816	1	4
NODE_985_length_20851_cov_47.841460	lytic	lytic	lytic	0.812	0	1
NODE_990_length_22320_cov_52.614372	lytic	temperate	temperate	0.887	11	100	GUT_GENOME130850	Bacteria;Firmicutes_A;Clostridia;Oscillospirales;Oscillospiraceae;CAG-83;CAG-83
NODE_993_length_20796_cov_33.719348	lytic	lytic	lytic	0.96	1	0
NODE_1026_length_20373_cov_181.183581	lytic	lytic	lytic	0.809	1	0
NODE_1039_length_20273_cov_51.086359	lytic	lytic	lytic	0.812	1	0
NODE_1054_length_20195_cov_34.567130	lytic	lytic	lytic	0.812	0	0
NODE_1057_length_21625_cov_58.289244	temperate	lytic	temperate	1	43	15
NODE_1062_length_20114_cov_28.566977	lytic	temperate	temperate	0.902	3	57	GCA_934122215	Bacteria;Bacillota;Bacilli;RF39;UBA660;UMGS1498;UMGS1498 sp934122215
NODE_1062_length_22314_cov_47.451682	lytic	lytic	lytic	0.812	0	1
NODE_1063_length_18333_cov_51.375843	lytic	lytic	lytic	0.812	0	0
NODE_1068_length_21494_cov_29.714865	lytic	lytic	lytic	0.908	5	4
NODE_1069_length_21487_cov_37.745847	lytic	lytic	lytic	0.826	1	3
NODE_1078_length_21420_cov_36.088088	lytic	lytic	lytic	0.967	3	7
NODE_1082_length_21389_cov_32.006187	lytic	lytic	lytic	0.812	0	0
NODE_1113_length_21116_cov_23.904468	lytic	temperate	temperate	0.907	2	68	GCA_018223435	Bacteria;Bacillota_A;Clostridia;Lachnospirales;Lachnospiraceae;Limivivens;Limivivens sp900543575
NODE_1127_length_21718_cov_79.374971	lytic	lytic	lytic	0.919	6	8
NODE_1155_length_20691_cov_114.508771	temperate	temperate	temperate	0.822	10	70	GUT_GENOME081927	Bacteria;Firmicutes_A;Clostridia;Lachnospirales;Lachnospiraceae;Coprococcus;Coprococcus
NODE_1176_length_21321_cov_32.683626	lytic	lytic	lytic	0.999	3	8
NODE_1206_length_21082_cov_24.650449	lytic	lytic	lytic	0.897	7	7
NODE_1207_length_21080_cov_25.028109	lytic	temperate	temperate	0.812	0	95	GUT_GENOME105134	Bacteria;Firmicutes_A;Clostridia;Oscillospirales;Acutalibacteraceae;Eubacterium_R;
NODE_1220_length_20979_cov_72.600793	temperate	temperate	temperate	0.875	12	99	GUT_GENOME116753	Bacteria;Firmicutes_A;Clostridia;Christensenellales;CAG-138;PeH17;PeH17
NODE_1229_length_20169_cov_68.008352	lytic	temperate	temperate	0.998	9	80	GUT_GENOME211263	Bacteria;Firmicutes_A;Clostridia;Oscillospirales;Oscillospiraceae;CAG-103;CAG-103
NODE_1243_length_20030_cov_20.357897	lytic	temperate	temperate	0.938	6	68	GUT_GENOME010316	Bacteria;Firmicutes_A;Clostridia;Oscillospirales;Ruminococcaceae;Faecalibacterium;Faecalibacterium
NODE_1262_length_20628_cov_34.260536	lytic	lytic	lytic	0.88	1	0
NODE_1324_length_20164_cov_49.442290	lytic	lytic	lytic	0.968	8	20
NODE_1546_length_17243_cov_158.019432	lytic	lytic	lytic	0.939	3	3
NODE_1677_length_17081_cov_34.396511	temperate	lytic	temperate	0.702	26	9
NODE_1736_length_16437_cov_43.835429	lytic	lytic	lytic	0.932	1	0
NODE_1964_length_14882_cov_47.077291	lytic	lytic	lytic	0.932	2	0
NODE_2039_length_13736_cov_46.239141	lytic	lytic	lytic	0.884	2	0
NODE_2159_length_14690_cov_306.342330	temperate	lytic	temperate	1	49	42
NODE_3117_length_10828_cov_31.644296	lytic	lytic	lytic	0.812	0	0
NODE_3338_length_11103_cov_109.078566	lytic	lytic	lytic	0.812	0	6
NODE_3435_length_9152_cov_356.396724	lytic	temperate	temperate	0.812	0	97	GCA_900770395	Bacteria;Bacteroidota;Bacteroidia;Bacteroidales;Bacteroidaceae;Prevotella;Prevotella sp900770395
NODE_3508_length_11849_cov_53.675343	lytic	lytic	lytic	0.856	1	0
NODE_3885_length_9968_cov_52.070715	lytic	lytic	lytic	0.878	2	1
NODE_4314_length_7207_cov_263.576622	lytic	temperate	temperate	0.812	0	99	GCA_900770395	Bacteria;Bacteroidota;Bacteroidia;Bacteroidales;Bacteroidaceae;Prevotella;Prevotella sp900770395
NODE_6286_length_7813_cov_188.934777	lytic	temperate	temperate	0.847	1	76	GUT_GENOME022547	Bacteria;Firmicutes_A;Clostridia;Oscillospirales;Oscillospiraceae;CAG-83;CAG-83
NODE_9327_length_5036_cov_27.566151	lytic	lytic	lytic	0.812	0	1
NODE_10512_length_6127_cov_81.440711	lytic	lytic	lytic	0.812	0	1

## Sheet: Data 5
Details about vContact network (Fig. 2) and viral clusters. Viral clusters consist of ancient and modern viruses from IMG/VR v.4 (high-confidence genomes only) and NCBI RefSeq or GenBank using an accession from ICTV Virus Metadata Resources (VMR_20-190822_MSL37.2, created 08/31/2022). P-values were obtained from vContact2 output.
Virus cluster	Size	Internal weight	External Weight	Quality	P-value	Min distance	Max distance	Total distance	Below threshold	Taxon prediction score	Average distance	Members
VC_0_0	2	28.89	0	1	1	1.73	1.73	1	1	1	1.73	AB002632.1,KC357596.1
VC_100_0	1	0	2167.99	0	1	0	0	1	1	1	0	JN882285.1
VC_100_1	1	0	2143.83	0	1	0	0	1	1	1	0	KU574722.1
VC_100_2	1	0	2155.59	0	1	0	0	1	1	1	0	KY630187.1
VC_100_3	1	0	2159.47	0	1	0	0	1	1	1	0	LR596615.1
VC_100_4	2	300	3705.67	0.07	0.84	4.12	4.12	1	1	1	4.12	AB897757.1,JQ513383.1
VC_100_5	2	300	3800.79	0.07	0.18	4.47	4.47	1	1	1	4.47	KC295538.1,KM507819.1
VC_101_0	2	300	203.99	0.6	0.11	0	0	1	1	1	0	AB910393.1,LC102729.1
VC_103_0	2	40.79	98.07	0.29	0.18	0	0	1	1	1	0	AB910602.1,NC_001396.1
VC_104_0	6	261.16	123.83	0.68	0	2.24	3.87	15	15	1	3	HG007973.1,MH206183.1,MH206184.1,MH218848.1,MK512531.1,NC_007189.1
VC_105_0	3	900	20175.3	0.04	0	3.16	7.42	3	3	1	6	JN797797.1,JN797798.1,KT224359.1
VC_105_1	1	0	6270.2	0	1	0	0	1	1	1	0	KU253712.1
VC_105_10	4	1800	20524.4	0.08	0	0	8.89	6	6	1	6.61	JX238501.3,KJ010547.1,KJ010548.1,KM051843.1
VC_105_11	3	900	17415.3	0.05	0	6.24	8	3	3	1	6.98	AB930182.1,AP013029.1,KF669652.1
VC_105_12	2	300	12492.9	0.02	0.11	8.49	8.49	1	1	1	8.49	KY368640.1,MH606185.1
VC_105_13	1	0	6520.62	0	1	0	0	1	1	1	0	KC699836.1
VC_105_14	1	0	5944.4	0	1	0	0	1	1	1	0	KU640380.1
VC_105_15	1	0	6167.74	0	1	0	0	1	1	1	0	KM236246.1
VC_105_2	1	0	6550.07	0	1	0	0	1	1	1	0	KM236245.1
VC_105_3	1	0	6487.57	0	1	0	0	1	1	1	0	MN043729.1
VC_105_4	4	1800	25979.4	0.06	0	3	7.87	6	6	1	5.55	JF966203.1,KJ489397.1,KJ489398.1,KJ489400.1
VC_105_5	5	3000	32012.5	0.09	0	5.92	7.55	10	10	1	6.76	KF208639.2,KF669647.1,KJ489402.1,KT307976.1,KU737345.1
VC_105_6	2	300	14520.5	0.02	0.15	0	0	1	1	1	0	JN790865.1,JN797796.1
VC_105_7	1	0	7555.44	0	1	0	0	1	1	1	0	KF669662.1
VC_105_8	2	300	14360.6	0.02	0.12	6.71	6.71	1	1	1	6.71	KJ081346.1,KJ676859.1
VC_105_9	4	1800	25885.5	0.07	0	7.68	8.94	6	6	1	8.08	JX094431.1,KJ451625.1,KT995480.1,KU577463.1
VC_106_0	2	300	979.33	0.23	0.09	3.32	3.32	1	1	1	3.32	FJ230960.1,KF669649.1
VC_106_1	3	900	613.59	0.59	0.01	2.45	5	3	3	1	4.08	KC595512.2,KC595513.2,KF554508.2
VC_108_0	2	16.04	11.61	0.58	0.5	2.24	2.24	1	1	1	2.24	AY374414.2,HM064452.1
VC_109_0	8	320.73	10.19	0.97	0	0	0	28	28	1	0	AB971354.1,AF059242.1,EF068134.1,FJ483840.1,FJ483841.1,FJ483842.1,FJ483843.1,FJ483844.1
VC_10_0	23	34734.1	16750.2	0.67	0	3	8.19	253	253	1	5.89	AB045978.2,AF424782.1,AP009363.1,AY954955.1,AY954956.1,AY954957.1,EF462198.1,EU861005.1,JQ957932.1,JX174275.1,KF598856.1,KT186243.1,KY056620.1,LC541428.1,MF580410.1,MG029509.1,MG029511.1,MG029514.1,MG029518.1,MG770897.1,MH384261.1,MK348510.1,MK801681.1
VC_110_0	33	157792	85816.7	0.65	0	1.41	9.59	528	503	0.95	7.74	AP019559.1,AY543070.1,AY587007.1,AY692264.1,HQ406778.1,HQ665011.1,KJ190157.1,KM979354.1,KM979355.1,KR233164.1,KR422353.1,KY114934.1,KY677846.1,KY963424.1,LN887948.1,LR027384.1,MF402939.1,MF431730.1,MG387042.1,MH203051.1,MH370378.1,MH745368.2,MK373796.1,MK972715.1,MN022787.1,MN026741.1,MN316588.1,MN956514.1,MN970211.1,MN994496.1,MN994502.1,MN994504.1,MT074448.1
VC_110_1	2	300	24285.7	0.01	0.09	4.9	4.9	1	1	1	4.9	KP143763.1,KX130863.1
VC_110_2	1	0	11113.3	0	1	0	0	1	1	1	0	AC171169.12
VC_111_0	33	158400	87971.4	0.64	0	0	8.89	528	528	1	7.09	CP000917.1,KM236244.1,KU927497.2,KX017521.1,LR027389.1,MF001363.1,MF431737.1,MH370366.1,MH370367.1,MH370369.1,MH370376.1,MH370379.1,MH370380.1,MH370386.1,MH631454.2,MK005300.1,MK050846.2,MK370036.1,MK393882.1,MK728825.1,MK947459.1,MK972707.1,MN187969.1,MN197465.1,MN218191.1,MN379739.1,MT074449.1,MT074450.1,MT074457.1,MT074458.1,MT074459.1,MT074465.1,MT074466.1
VC_111_1	1	0	13682.5	0	1	0	0	1	1	1	0	MF681663.1
VC_111_2	1	0	13685.2	0	1	0	0	1	1	1	0	MH370375.1
VC_111_3	1	0	13280.6	0	1	0	0	1	1	1	0	HE956708.2
VC_112_0	2	300	12871.5	0.02	0.09	4.47	4.47	1	1	1	4.47	KX845404.2,MG459987.2
VC_112_1	1	0	6861.04	0	1	0	0	1	1	1	0	JX195166.1
VC_112_2	1	0	6452.81	0	1	0	0	1	1	1	0	MF979564.1
VC_114_0	2	300	2957.8	0.09	0.09	4.58	4.58	1	1	1	4.58	MG676224.1,MG676225.1
VC_115_0	2	300	3904	0.07	0.09	3.87	3.87	1	1	1	3.87	MH645904.1,MH925094.1
VC_116_0	4	95.19	38.07	0.71	0	0	0	6	6	1	0	AE002163.1,AF306496.1,AJ270057.1,U41758.1
VC_117_0	95	421009	107.67	1	0	1.73	8.25	4465	4465	1	6.47	AF009630.1,AF011378.1,DQ054536.1,DQ227763.1,EU221285.1,FJ848881.1,FJ848882.1,FJ848883.1,FJ848884.1,JQ740787.1,JQ740788.1,JQ740789.1,JQ740804.1,JQ740813.1,KC182542.1,KC182544.1,KC182545.1,KC182546.1,KC182547.1,KC182549.1,KC182550.1,KC182551.1,KC182552.1,KC522412.1,KM091442.1,KM091444.1,KP793102.1,KP793104.1,KP793105.1,KP793108.1,KP793118.1,KP793120.1,KP793121.1,KP793122.1,KP793123.1,KP793124.1,KP7…
VC_118_0	2	300	748.48	0.29	0.11	0	0	1	1	1	0	IMGVR_UViG_2710264778_000001|2710264778|2710285351,IMGVR_UViG_2853039976_000001|2853039976|2853039978
VC_118_1	2	168.37	575.93	0.23	0.13	0	0	1	1	1	0	IMGVR_UViG_2808606311_000002|2808606311|2808606998,IMGVR_UViG_2853893022_000002|2853893022|2853893053
VC_119_0	2	300	1220.85	0.2	0.07	4.47	4.47	1	1	1	4.47	IMGVR_UViG_3300029815_000008|3300029815|Ga0244882_1000257,IMGVR_UViG_3300045988_079665|3300045988|Ga0495776_000206
VC_119_1	2	300	1764.95	0.15	0.06	0	0	1	1	1	0	IMGVR_UViG_3300029240_000003|3300029240|Ga0168677_100150,IMGVR_UViG_3300045988_085338|3300045988|Ga0495776_141239
VC_119_2	4	813.69	2643.75	0.24	0	0	8.72	6	6	1	6.3	IMGVR_UViG_3300045988_070076|3300045988|Ga0495776_032460,IMGVR_UViG_3300045988_081541|3300045988|Ga0495776_032465,IMGVR_UViG_3300045988_100053|3300045988|Ga0495776_051577,IMGVR_UViG_3300045988_134281|3300045988|Ga0495776_030040
VC_119_3	1	0	715.72	0	1	0	0	1	1	1	0	IMGVR_UViG_3300039378_000108|3300039378|Ga0169856_000019
VC_119_4	1	0	853.1	0	1	0	0	1	1	1	0	IMGVR_UViG_3300045988_114464|3300045988|Ga0495776_016191
VC_119_5	1	0	889.51	0	1	0	0	1	1	1	0	IMGVR_UViG_3300013947_000025|3300013947|Ga0116653_1000016
VC_11_0	26	32577.2	54191.2	0.38	0	3.32	9.11	325	324	1	7.52	AB370268.1,AP001553.1,AP008954.1,AY954960.1,AY954961.1,AY954962.1,AY954963.1,AY954964.1,AY954965.1,AY954966.1,AY954967.1,AY954968.1,DQ530362.1,DQ908929.1,JQ973847.1,JX013863.1,KC595279.1,KJ452291.1,KP893289.1,KP893290.1,KT344895.1,MG564297.1,MK211557.1,MK290764.1,MK618716.1,MN904510.1
VC_11_1	20	20157.5	46399.2	0.3	0	3.16	9.54	190	182	0.96	7.26	AB370205.1,AF424781.1,AP008953.1,AY954950.1,AY954951.1,AY954952.1,AY954953.1,DQ517338.1,DQ530359.1,DQ530360.1,EU861004.1,GU477322.1,HQ127381.1,JX094501.1,JX274646.1,KJ716334.1,MG557619.1,MK658834.1,MK801682.1,MT013111.1
VC_120_0	2	300	186.12	0.62	0.11	6.78	6.78	1	1	1	6.78	IMGVR_UViG_3300029385_000003|3300029385|Ga0243985_1000349,IMGVR_UViG_3300029393_000003|3300029393|Ga0243986_1000155
VC_121_0	3	299.42	473.38	0.39	0	6.16	8.54	3	3	1	7.55	IMGVR_UViG_3300020112_001004|3300020112|Ga0207380_10719061,NODE_127_length_49776_cov_95.544197,NODE_22_length_90220_cov_357.664271
VC_122_0	15	19692	43066.2	0.31	0	1.73	8	105	105	1	5.82	AY129332.2,HM755814.1,JF704098.1,JF704101.1,JF704111.1,JF957058.1,KC172839.1,KJ510415.1,KX683423.1,KY965063.1,MH047633.1,MK279903.1,MK524496.1,MN062718.1,MT310879.1
VC_122_1	25	48487	52331.6	0.48	0	0	9.38	300	248	0.83	6.55	GQ303263.1,JF704093.1,JF957060.1,JN699015.1,JQ512844.1,JQ896627.1,JX307702.1,JX307704.1,JX411619.1,KC661275.1,KF841475.1,KP273225.1,KX579975.1,KX641260.1,KY006473.1,KY204245.1,MF472895.1,MF919496.1,MF919498.1,MG793454.2,MH727563.1,MK494117.1,MN813696.1,MN813697.1,MT553337.1
VC_123_0	3	812.28	16486.6	0.05	0	4	4.69	3	3	1	4.39	KR080193.1,MN310541.1,MT522004.1
VC_123_1	7	3344.19	33808.1	0.09	0	4.24	8.83	21	21	1	7.32	JF704110.1,JN699005.1,KX657793.1,MH513984.1,MK494113.1,MK524530.1,MN585979.1
VC_123_2	13	15329.1	51532.7	0.23	0	2.45	8.83	78	78	1	5.98	JF704097.1,JF937094.1,JN049605.1,JN699019.1,KF560332.1,KF560334.1,KF861510.1,KJ192196.1,KT206225.1,MG099945.1,MH155876.1,MK359352.1,MN586039.1
VC_123_3	23	44667.2	72712.5	0.38	0	2.24	9.43	253	234	0.92	7.16	AF022214.2,DQ398043.1,EU744250.1,GU339467.1,JF946695.1,JN408460.1,JN408461.1,KM197169.1,KM677210.1,KU568494.1,KU985093.1,KY965065.1,MF472896.1,MF919490.1,MH051252.1,MK061408.1,MK279857.1,MK284522.1,MK919472.1,MN585998.1,MN703408.1,MT498066.1,Z18946.1
VC_124_0	17	26048.8	19723.9	0.57	0	1.73	9	136	135	0.99	5.57	JF704107.1,JN083852.1,JN408459.1,JN831654.1,JQ684677.1,JX015524.1,KF017001.1,KF493882.1,KM101118.1,KT004677.1,KT246486.1,KT438501.2,MG099938.1,MH020239.1,MK494091.1,MN096372.1,MN617844.1
VC_125_0	3	856.29	9249.51	0.08	0	2.65	3.32	3	3	1	3.04	KU998249.1,KX557284.1,MH001454.1
VC_126_0	36	57486.2	20034.3	0.74	0	0	7.62	630	630	1	4.5	AF063097.1,AY135486.1,AY135739.1,AY251033.1,IMGVR_UViG_2558860362_000005|2558860362|2558885668|69870-100261,IMGVR_UViG_2558860364_000004|2558860364|2558885717|69863-100254,IMGVR_UViG_2562617086_000008|2562617086|2562624774|3-26663,IMGVR_UViG_2565956724_000008|2565956724|2565986651|8877-56856,IMGVR_UViG_2585427793_000011|2585427793|2585463378|172515-205507,IMGVR_UViG_2684623068_000003|2684623068|2…
VC_127_0	3	464.77	451.52	0.51	0	4.58	5.29	3	3	1	4.89	AF447491.1,AY453853.1,CP000625.2
VC_128_0	7	575410	2304.09	0.6	0	2.24	4.9	21	21	1	3.88	FJ750948.2,GQ502199.1,JN984867.1,JQ086375.1,JX865427.2,KM233151.1,KM896878.1
VC_129_0	1	0	4539.53	0	1	0	0	1	1	1	0	MH509442.1
VC_12_0	1	0	2036.81	0	1	0	0	1	1	1	0	MK075003.1
VC_130_0	43	169565	73445.8	0.7	0	1.41	10	903	799	0.88	7.22	HM152764.1,HM152767.2,JF704105.1,JF704106.1,JF937104.1,JN185608.1,JX042579.1,KF713486.1,KM677211.1,KP027199.1,KR080206.1,KX657796.1,KX808132.1,KY945355.1,MF140398.1,MF140406.1,MF140416.1,MF324908.1,MF324911.1,MF324914.1,MF324915.1,MF373841.1,MF377440.1,MF668267.1,MG962371.1,MH001453.1,MH077577.1,MH371113.1,MK016503.1,MK376955.1,MK460246.1,MK494119.1,MN234165.1,MN234176.1,MN234198.1,MN234199.1,MN2…
VC_132_0	2	300	4367.36	0.06	0.1	5.66	5.66	1	1	1	5.66	JF937090.1,JF957059.1
VC_132_1	1	0	1941.85	0	1	0	0	1	1	1	0	JN201525.1
VC_132_2	2	300	4977.19	0.06	0.1	8.31	8.31	1	1	1	8.31	AY129338.1,JF937101.1
VC_132_3	1	0	2257.06	0	1	0	0	1	1	1	0	JN698997.1
VC_134_0	2	195.23	981.39	0.17	0.09	2.65	2.65	1	1	1	2.65	JX901189.1,KF024728.1
VC_135_0	18	21167	2811.92	0.88	0	1	7.55	153	153	1	5.51	DQ398042.2,FJ973624.1,JN412593.1,KJ410133.1,KR080197.1,KR080198.1,KR080202.1,KX641265.1,MF141540.1,MH779505.1,MH779514.1,MH779515.1,MK494105.1,MK524494.1,MN234183.1,MN234185.1,MN234219.1,MW119570.1
VC_136_0	2	233.17	1022.1	0.19	0.09	6.86	6.86	1	1	1	6.86	KU728633.1,MK494099.1
VC_138_0	2	281.84	1912.91	0.13	0.09	0	0	1	1	1	0	IMGVR_UViG_2893624226_000002|2893624226|2893624226|2419195-2480648,IMGVR_UViG_2918533501_000002|2918533501|2918533501|3137313-3198766
VC_138_1	7	1888.29	3934.39	0.32	0	6.86	9.22	21	19	0.9	8.08	IMGVR_UViG_2619619299_000002|2619619299|2619690314|2692768-2763646,IMGVR_UViG_2657245529_000001|2657245529|2657310507|29155-82550,IMGVR_UViG_2864853652_000002|2864853652|2864853655|62063-123393,IMGVR_UViG_3300013306_000040|3300013306|Ga0163162_10000598,IMGVR_UViG_3300016654_000296|3300016654|Ga0186776_100043|412055-467812,IMGVR_UViG_3300022895_000130|3300022895|Ga0213825_1000131,IMGVR_UViG_330003…
VC_138_2	1	0	1026.11	0	1	0	0	1	1	1	0	NODE_20_length_108511_cov_22.009331
VC_138_3	1	0	945.88	0	1	0	0	1	1	1	0	IMGVR_UViG_3300016659_000057|3300016659|Ga0186772_100391
VC_139_0	8	4268.29	1761.75	0.71	0	2	4.36	28	28	1	3.43	AY394005.1,DQ631426.1,DQ873690.1,EU272036.1,EU272037.1,HE584812.1,HM624080.1,JN808773.1
VC_13_0	10	1459.99	3357.34	0.3	0	0	8	45	45	1	6.53	IMGVR_UViG_2609460107_000001|2609460107|2609532122|643345-680895,IMGVR_UViG_2639762878_000002|2639762878|2639805825|280456-317934,IMGVR_UViG_2651870103_000001|2651870103|2651949347|57254-99566,IMGVR_UViG_2791355498_000001|2791355498|2791417734|245298-285390,IMGVR_UViG_2806310746_000003|2806310746|2806358786|2034711-2075291,IMGVR_UViG_2877737333_000001|2877737333|2877737333|2166536-2206666,IMGVR_U…
VC_140_0	13	8905.51	678.43	0.93	0	0	7.48	78	78	1	4.38	AF083977.1,IMGVR_UViG_2623620506_000009|2623620506|2623649537|125182-159183,IMGVR_UViG_2711768053_000014|2711768053|2711778317|302565-338889,IMGVR_UViG_2711768060_000013|2711768060|2711779049|1-31542,IMGVR_UViG_2737471863_000001|2737471863|2737501927|124758-158452,IMGVR_UViG_2778261544_000009|2778261544|2778321953|148373-183996,IMGVR_UViG_2802429220_000010|2802429220|2802449387,IMGVR_UViG_2802429…
VC_141_0	7	420.47	405.44	0.51	0	0	7.21	21	21	1	5.4	IMGVR_UViG_3300001592_000138|3300001592|Draft_10002964,IMGVR_UViG_3300001594_000139|3300001594|Draft_10002941,IMGVR_UViG_3300001881_000005|3300001881|JGI24728J21555_1000257,IMGVR_UViG_3300030040_000283|3300030040|Ga0134560_1003849,IMGVR_UViG_3300043331_002825|3300043331|Ga0439260_00002746|3040-44735,IMGVR_UViG_3300045789_000719|3300045789|Ga0491190_0000527|1-50130,NODE_625_length_23382_cov_26.941…
VC_142_0	10	3184.13	1005.09	0.76	0	2.45	8.37	45	45	1	6.1	AF085222.2,AF115102.1,AF115103.1,AF145054.1,AF158600.2,AY699705.1,EF529515.1,FJ226752.1,FJ236310.1,U88974.1
VC_143_0	5	937.57	1194.15	0.44	0	3.87	8	10	10	1	6.55	AJ312240.2,DQ003639.1,JX120799.2,KJ094023.1,MT500540.1
VC_144_0	9	2254.92	2127.09	0.51	0	2.24	9.22	36	31	0.86	7.43	AJ251789.2,AP018361.1,AY131267.2,AY605066.1,EU246945.1,KC171646.1,KC171647.1,MF999224.1,MH983004.1
VC_145_0	11	2716.49	800.23	0.77	0	0	6.56	55	55	1	5.15	IMGVR_UViG_2843796740_000001|2843796740|2843796741,IMGVR_UViG_2843796740_000003|2843796740|2843796740|1000616-1032298,IMGVR_UViG_2849967397_000002|2849967397|2849967434|3-25804,IMGVR_UViG_2849981750_000003|2849981750|2849981816|3-25804,IMGVR_UViG_2928682671_000001|2928682671|2928682673|36370-71289,IMGVR_UViG_3300011461_000002|3300011461|Ga0121570_100067,IMGVR_UViG_3300013002_000047|3300013002|Ga0…
VC_146_0	11	4594.63	4454.52	0.51	0	0	6.86	55	55	1	5.24	IMGVR_UViG_2531839108_000002|2531839108|2531861138,IMGVR_UViG_2558860780_000001|2558860780|2558902840|87703-121593,IMGVR_UViG_2558860843_000002|2558860843|2558905767|3-27539,IMGVR_UViG_2558860846_000001|2558860846|2558905936|654-41607,IMGVR_UViG_2571042629_000006|2571042629|2571133704|2-20866,IMGVR_UViG_2671181005_000001|2671181005|2671303453|922353-958626,IMGVR_UViG_2687453322_000001|2687453322|…
VC_147_0	2	57.95	121.51	0.32	0.1	6	6	1	1	1	6	KR905068.1,KU848187.1
VC_149_0	10	1870.14	781.99	0.71	0	0	8.31	45	45	1	5.3	IMGVR_UViG_2556921620_000002|2556921620|2556975980|185748-207602,IMGVR_UViG_2585427680_000002|2585427680|2585445369|34614-56468,IMGVR_UViG_3300028858_000221|3300028858|Ga0302216_1000050|3921-26340,IMGVR_UViG_3300030052_000109|3300030052|Ga0302217_10000055|718-20841,IMGVR_UViG_3300031372_000346|3300031372|Ga0302347_1004341,IMGVR_UViG_3300031722_001585|3300031722|Ga0311351_10000441|6674-29093,IMGVR…
VC_150_0	2	22.59	0	1	1	0	0	1	1	1	0	AF133242.2,AJ969242.1
VC_151_0	2	66.91	0	1	1	0	0	1	1	1	0	AF155037.1,MG966533.1
VC_152_0	13	3423.9	816.09	0.81	0	3	7.94	78	78	1	5.76	AY029185.2,IMGVR_UViG_2832402209_000001|2832402209|2832402259|2-33107,IMGVR_UViG_3300020045_001266|3300020045|Ga0206662_1000316,IMGVR_UViG_3300022658_000093|3300022658|Ga0248195_1102898,IMGVR_UViG_3300029954_000078|3300029954|Ga0311331_10003774,IMGVR_UViG_3300031110_000012|3300031110|Ga0308165_1000922,IMGVR_UViG_3300037312_001889|3300037312|Ga0395899_0000235|12676-54549,IMGVR_UViG_3300043418_0002…
VC_153_0	2	58.21	132.77	0.3	0.11	6.16	6.16	1	1	1	6.16	AY605181.1,MH128984.1
VC_154_0	6	1934.41	769.68	0.72	0	0	8.25	15	15	1	6.64	IMGVR_UViG_3300017792_000022|3300017792|Ga0163161_10000252,IMGVR_UViG_3300034159_000011|3300034159|Ga0370509_0000010,IMGVR_UViG_3300034196_000021|3300034196|Ga0370503_0000048,IMGVR_UViG_3300041405_000139|3300041405|Ga0439438_000066,IMGVR_UViG_3300041407_000146|3300041407|Ga0439447_000051,IMGVR_UViG_3300046520_000057|3300046520|Ga0495637_0000280
VC_155_0	6	1644.89	221.3	0.88	0	3	7.42	15	15	1	5.67	KF591601.1,MF614100.1,MH363708.1,MK105855.1,MK125141.1,MK651787.1
VC_156_0	3	607.73	77.01	0.89	0.05	0	0	3	3	1	0	IMGVR_UViG_3300028596_000033|3300028596|Ga0247821_10000173,IMGVR_UViG_3300028597_000044|3300028597|Ga0247820_10000121,IMGVR_UViG_3300038441_000358|3300038441|Ga0334612_000000079
VC_157_0	2	300	64893.5	0	0.39	1.41	1.41	1	1	1	1.41	IMGVR_UViG_2706796106_000001|2706796106|2706858350,KX009778.3
VC_157_1	2	300	64133.2	0	0.4	0	0	1	1	1	0	FJ839692.1,IMGVR_UViG_643677412_000001|643677412|643677468
VC_157_10	1	0	32314	0	1	0	0	1	1	1	0	HM997020.1
VC_157_11	1	0	32764.2	0	1	0	0	1	1	1	0	IMGVR_UViG_3300045988_105379|3300045988|Ga0495776_001676
VC_157_12	1	0	32244	0	1	0	0	1	1	1	0	AP011113.1
VC_157_13	1	0	32424.8	0	1	0	0	1	1	1	0	MF158046.1
VC_157_14	1	0	32325.9	0	1	0	0	1	1	1	0	AP018932.1
VC_157_15	1	0	32414.1	0	1	0	0	1	1	1	0	MH992121.1
VC_157_16	1	0	32117.3	0	1	0	0	1	1	1	0	MK327946.1
VC_157_17	1	0	32212	0	1	0	0	1	1	1	0	MF001360.1
VC_157_18	1	0	33079.8	0	1	0	0	1	1	1	0	LN881728.1
VC_157_19	1	0	32734.5	0	1	0	0	1	1	1	0	MT682714.1
VC_157_2	1	0	32084.2	0	1	0	0	1	1	1	0	KM606994.1
VC_157_20	1	0	32874.9	0	1	0	0	1	1	1	0	HE956711.1
VC_157_21	1	0	32692.2	0	1	0	0	1	1	1	0	MG775043.2
VC_157_22	1	0	32860.4	0	1	0	0	1	1	1	0	MK373787.1
VC_157_23	1	0	32297	0	1	0	0	1	1	1	0	MK327942.1
VC_157_24	2	300	64028.4	0	0.4	0	0	1	1	1	0	LN881726.1,LN881729.1
VC_157_25	1	0	32378.2	0	1	0	0	1	1	1	0	HM035025.1
VC_157_26	1	0	32627.3	0	1	0	0	1	1	1	0	KU867876.1
VC_157_27	2	300	63932	0	0.4	1.41	1.41	1	1	1	1.41	IMGVR_UViG_2974773967_000001|2974773967|2974773967,MT176426.1
VC_157_28	1	0	32536	0	1	0	0	1	1	1	0	MN895434.1
VC_157_29	2	300	64736.7	0	0.4	0	0	1	1	1	0	IMGVR_UViG_2974509636_000001|2974509636|2974509636,MF327008.1
VC_157_3	1	0	32188.8	0	1	0	0	1	1	1	0	JX128259.1
VC_157_30	2	300	64505.6	0	0.39	1.41	1.41	1	1	1	1.41	IMGVR_UViG_2706795658_000001|2706795658|2706857846,LN881732.1
VC_157_31	1	0	32375.8	0	1	0	0	1	1	1	0	MH553563.1
VC_157_32	1	0	32803.8	0	1	0	0	1	1	1	0	KX130864.1
VC_157_33	3	900	94763.4	0.01	0.14	1	1.41	3	3	1	1.14	AP018813.1,LC348380.1,MH751506.1
VC_157_34	1	0	32497	0	1	0	0	1	1	1	0	MT176424.1
VC_157_35	1	0	32567.1	0	1	0	0	1	1	1	0	KT184312.1
VC_157_36	1	0	32313.2	0	1	0	0	1	1	1	0	MF158045.1
VC_157_37	1	0	32849.4	0	1	0	0	1	1	1	0	KT184308.1
VC_157_38	1	0	32257.4	0	1	0	0	1	1	1	0	KT184311.1
VC_157_39	1	0	32513.3	0	1	0	0	1	1	1	0	MN895438.1
VC_157_4	5	3000	154585	0.02	0	1.41	6.08	10	10	1	4.02	AF158101.6,MT984581.1,MZ375356.1,OL964735.1,OL964745.1
VC_157_40	1	0	32323.1	0	1	0	0	1	1	1	0	MT176425.1
VC_157_41	1	0	32413.7	0	1	0	0	1	1	1	0	MT682713.1
VC_157_42	2	300	64483.8	0	0.4	2.45	2.45	1	1	1	2.45	IMGVR_UViG_2974743784_000001|2974743784|2974743784,MK373781.1
VC_157_43	1	0	32360.2	0	1	0	0	1	1	1	0	MN895437.1
VC_157_44	1	0	32130.5	0	1	0	0	1	1	1	0	KM607000.1
VC_157_45	1	0	32599.3	0	1	0	0	1	1	1	0	NODE_1_length_167060_cov_116.590443
VC_157_46	1	0	32111.8	0	1	0	0	1	1	1	0	KX130861.1
VC_157_47	1	0	32737.9	0	1	0	0	1	1	1	0	KX130862.1
VC_157_48	1	0	32374.5	0	1	0	0	1	1	1	0	MF327007.1
VC_157_49	1	0	32387	0	1	0	0	1	1	1	0	MK962750.1
VC_157_5	1	0	32830.1	0	1	0	0	1	1	1	0	KJ668714.2
VC_157_50	2	300	64241.9	0	0.4	0	0	1	1	1	0	IMGVR_UViG_2595698700_000001|2595698700|2595727682,JN986846.1
VC_157_51	2	300	64099.9	0	0.4	2.83	2.83	1	1	1	2.83	IMGVR_UViG_2974744641_000001|2974744641|2974744641,MK373785.1
VC_157_52	2	300	63691.3	0	0.4	1.41	1.41	1	1	1	1.41	MH809535.1,MT828551.1
VC_157_53	1	0	32099.5	0	1	0	0	1	1	1	0	MG781190.1
VC_157_54	2	300	64129.2	0	0.4	1.41	1.41	1	1	1	1.41	IMGVR_UViG_2974743213_000001|2974743213|2974743213,MK373779.1
VC_157_55	1	0	32295.7	0	1	0	0	1	1	1	0	KX828711.1
VC_157_56	1	0	32192.2	0	1	0	0	1	1	1	0	KY290975.3
VC_157_57	1	0	32025.3	0	1	0	0	1	1	1	0	KY608967.1
VC_157_58	1	0	32370.4	0	1	0	0	1	1	1	0	LR215724.1
VC_157_59	1	0	32189.3	0	1	0	0	1	1	1	0	MH992510.1
VC_157_6	1	0	32478.5	0	1	0	0	1	1	1	0	LR215722.1
VC_157_60	1	0	31934.1	0	1	0	0	1	1	1	0	MK327939.1
VC_157_61	1	0	32250.9	0	1	0	0	1	1	1	0	LR215723.1
VC_157_62	1	0	32469.5	0	1	0	0	1	1	1	0	KR269718.1
VC_157_63	1	0	32656.8	0	1	0	0	1	1	1	0	MF001354.1
VC_157_64	1	0	32411.3	0	1	0	0	1	1	1	0	MH243439.1
VC_157_65	1	0	32606.7	0	1	0	0	1	1	1	0	MT682712.1
VC_157_66	1	0	32242.5	0	1	0	0	1	1	1	0	DQ904452.1
VC_157_67	1	0	32826.9	0	1	0	0	1	1	1	0	MK886800.1
VC_157_68	1	0	32420.8	0	1	0	0	1	1	1	0	MN716856.1
VC_157_69	1	0	32395.5	0	1	0	0	1	1	1	0	MH837626.1
VC_157_7	1	0	32382.6	0	1	0	0	1	1	1	0	KU925172.1
VC_157_70	1	0	32559	0	1	0	0	1	1	1	0	MT179807.1
VC_157_71	1	0	32577.6	0	1	0	0	1	1	1	0	JN202312.1
VC_157_72	1	0	32317.6	0	1	0	0	1	1	1	0	MH051915.1
VC_157_73	2	300	64083.5	0	0.39	7.87	7.87	1	1	1	7.87	KM501444.1,KX452698.1
VC_157_74	1	0	32636.3	0	1	0	0	1	1	1	0	KF925357.1
VC_157_75	1	0	32724.9	0	1	0	0	1	1	1	0	MN580668.1
VC_157_76	1	0	32337.7	0	1	0	0	1	1	1	0	MF001359.1
VC_157_77	2	300	63153.1	0	0.4	1.73	1.73	1	1	1	1.73	AP018814.1,MH550421.1
VC_157_78	1	0	32641	0	1	0	0	1	1	1	0	MH051916.1
VC_157_79	1	0	32210.5	0	1	0	0	1	1	1	0	MG867727.1
VC_157_8	1	0	32526.4	0	1	0	0	1	1	1	0	MN994497.1
VC_157_80	1	0	32485	0	1	0	0	1	1	1	0	LC348379.1
VC_157_81	1	0	32016.2	0	1	0	0	1	1	1	0	KF208315.1
VC_157_9	1	0	32763.5	0	1	0	0	1	1	1	0	FJ839693.1
VC_159_0	16	36000	182480	0.16	0	4	9.54	120	118	0.98	6.52	AY303349.1,JX536493.1,KF562341.1,KF582788.2,KM407600.1,KP869101.1,KR422352.1,KT184309.1,KX130865.1,KY608965.1,KY703222.1,MG589383.1,MH359124.1,MK047717.1,MK962757.1,MN864145.1
VC_159_1	1	0	11915.4	0	1	0	0	1	1	1	0	KU255730.1
VC_160_0	6	4500	24878.5	0.15	0	3.16	6.32	15	15	1	4.74	AY343333.1,EF437941.1,EU863408.1,HE978309.1,KY683735.1,MH560358.1
VC_162_0	9	10800	34570.1	0.24	0	5	8.19	36	36	1	6.6	AY375531.1,DQ529280.1,HM452125.1,JN377894.1,JN377895.1,JX306041.1,MF479730.1,MH179476.1,MH179477.1
VC_165_0	12	3746.6	1784.49	0.68	0	0	9.95	66	64	0.97	5.13	EF057797.1,EU399241.1,IMGVR_UViG_2521172642_000003|2521172642|2521192614,IMGVR_UViG_2630968439_000001|2630968439|2630992792|510911-566030,IMGVR_UViG_3300007345_010482|3300007345|Ga0070752_1000640,IMGVR_UViG_3300007345_010883|3300007345|Ga0070752_1000633|76-13630,IMGVR_UViG_3300007345_010884|3300007345|Ga0070752_1000640|76-14690,IMGVR_UViG_3300026472_000213|3300026472|Ga0256410_1001365,IMGVR_UViG_…
VC_165_1	1	0	612.57	0	1	0	0	1	1	1	0	NODE_3_length_235960_cov_28.026481
VC_166_0	5	1372.94	67.04	0.95	0	2	5.2	10	10	1	3.63	JX564242.1,JX567312.1,KX160206.1,KX160211.1,MN552144.1
VC_167_0	139	153441	5652.49	0.96	0	0	2.83	9591	9591	1	1.61	AF176027.1,AF176028.1,AF176029.1,AF176030.1,AF176031.1,AF176032.1,AF176033.1,AF176034.1,AF274751.1,AF299300.1,AF299301.1,AF299302.1,AF299303.1,AF299304.1,AF299305.1,AF299306.1,AF299307.1,AF299308.1,AF299309.1,AF299310.1,AF299311.1,AF299312.1,AF299313.1,AF299314.1,CP004084.1,DQ079880.1,DQ079881.1,DQ079882.1,DQ079883.1,DQ079884.1,DQ079885.1,DQ079886.1,DQ079887.1,DQ079888.1,DQ079889.1,DQ079890.1,DQ0…
VC_168_0	10	928.14	4142.69	0.18	0	0	0	45	45	1	0	AF454431.1,DQ079869.1,DQ079877.1,GQ153920.1,GQ153921.1,GQ153922.1,GQ153923.1,JF719729.1,JF719730.1,JF719731.1
VC_169_0	3	157.77	259.57	0.38	0	5.74	6.78	3	3	1	6.41	DQ163915.1,JQ446452.1,KP774835.2
VC_16_0	7	652.66	402.09	0.62	0	0	2	21	21	1	1.25	AB572858.1,AF452449.2,AF453500.3,AY242528.1,D89074.1,FJ904927.1,MN536023.1
VC_170_0	4	591.27	150.15	0.8	0	3.32	5.92	6	6	1	4.71	AF189021.1,JQ809650.1,MF431616.1,MF431617.1
VC_171_0	2	57.38	0	1	1	0	0	1	1	1	0	AF191797.1,MW557853.1
VC_172_0	4	887.31	1060.38	0.46	0	3.16	4.36	6	6	1	3.7	AF232233.1,JX495041.1,JX495043.1,LN898172.1
VC_174_0	2	20.75	208.3	0.09	0.1	8.89	8.89	1	1	1	8.89	KU245542.1,MG189906.1
VC_175_0	2	207.96	1511.59	0.12	0.09	2	2	1	1	1	2	KY971609.1,MN478374.1
VC_176_0	25	58497.2	563.98	0.99	0	2.65	7.35	300	300	1	6.01	AF271693.1,AY500152.1,AY500153.1,EU744248.1,EU744249.1,EU744251.1,EU826470.1,GU247132.1,JF937099.1,JF937100.1,JF937103.1,JF937108.1,JF937110.1,JF957057.1,JN020140.1,JN153085.1,JN153086.1,JN398369.1,JN572689.1,JN687951.1,JN698998.1,JN699000.1,JN699016.1,JQ698665.1,JX307705.1
VC_177_0	23	75900	6657.59	0.92	0	2.83	6.63	253	253	1	4.97	AF320576.1,EU877232.1,JN225449.1,JX560968.1,KF055347.1,KM092515.1,KM236239.1,KM657822.1,KP010413.1,KP143762.1,KP869100.1,KR014248.1,KT363872.2,KT454805.2,KT454806.2,KX377933.1,KX405003.1,KY626162.1,MF158040.1,MF327003.1,MF327004.1,MG646669.1,MG646672.1
VC_178_0	1	0	228.01	0	1	0	0	1	1	1	0	KR534323.1
VC_178_1	1	0	246.7	0	1	0	0	1	1	1	0	MF370964.1
VC_178_2	1	0	201.84	0	1	0	0	1	1	1	0	MF988720.1
VC_179_0	25	16289.5	1541.45	0.91	0	1.41	8.49	300	300	1	6.81	AF338467.2,AP013538.1,AP013539.1,AY939843.2,EF372997.1,GU071100.1,GU071102.1,GU071104.1,GU071107.1,GU943054.1,GU943068.1,HM559717.1,HQ316584.1,HQ317388.1,HQ317389.1,HQ332137.1,HQ332140.1,HQ337022.1,HQ633062.1,KC310803.1,KC310804.1,KC310805.1,KC310806.1,MH540083.1,MK016662.1
VC_17_0	2	182.66	5.3	0.97	0.67	0	0	1	1	1	0	AB016282.1,HM072038.1
VC_180_0	6	4500	4450.45	0.5	0	1.73	8.49	15	15	1	5.89	AP017972.1,KC131130.1,MG720308.1,MK368614.1,MK905543.1,MN562221.1
VC_180_1	2	237.85	3225.59	0.07	0.09	7.55	7.55	1	1	1	7.55	AJ697969.1,MF459646.1
VC_180_2	1	0	1685.44	0	1	0	0	1	1	1	0	MK689364.1
VC_182_0	1	0	2084.77	0	1	0	0	1	1	1	0	MK327938.1
VC_183_0	10	13500	14325	0.49	0	0	0	45	45	1	0	IMGVR_UViG_3300023055_000002|3300023055|Ga0213828_1000039,IMGVR_UViG_3300027953_000001|3300027953|Ga0256908_1000005,IMGVR_UViG_3300028107_000002|3300028107|Ga0256787_1000002,IMGVR_UViG_3300028158_000002|3300028158|Ga0256792_1000002,IMGVR_UViG_3300028159_000002|3300028159|Ga0256894_1000002,IMGVR_UViG_3300028160_000002|3300028160|Ga0256900_1000002,IMGVR_UViG_3300028164_000002|3300028164|Ga0256895_1…
VC_183_1	1	0	4083.73	0	1	0	0	1	1	1	0	NODE_1_length_248650_cov_112.723389
VC_184_0	3	900	4040.15	0.18	0.01	3.61	6.93	3	3	1	5.7	JN641803.1,JX316028.1,KX397364.2
VC_184_1	3	900	4235.19	0.18	0.01	6.4	8.72	3	3	1	7.85	KX397370.1,MH426724.1,MK514282.1
VC_185_0	6	4500	7087.56	0.39	0	1.73	3.46	15	15	1	2.68	KF806589.1,KU886222.1,KU886223.1,KU886224.1,KU886225.1,MG655268.1
VC_186_0	17	2829567	25.21	1	0	1	7.68	136	136	1	5.42	AJ344259.1,AJ414696.1,AJ875026.1,FM164764.1,JX944686.1,KP282675.1,KX712143.1,KY744228.1,KY744229.1,KY744230.1,KY744231.1,KY744233.1,KY744234.1,MK064565.1,MN876841.1,MN876842.1,MN876843.1
VC_187_0	7	2521.2	116.66	0.96	0	0	8.43	21	21	1	5.93	AF440571.2,AM087120.2,AM087121.2,AM087122.1,AM087123.2,EU545650.1,KX467643.1
VC_188_0	2	77.72	103.64	0.43	0.22	3.74	3.74	1	1	1	3.74	AJ854042.1,MK064564.1
VC_189_0	2	55.5	35.77	0.61	0.25	4.69	4.69	1	1	1	4.69	AM419438.1,HQ332141.1
VC_18_0	9	984.16	294.45	0.77	0	2	8	36	36	1	5.56	IMGVR_UViG_2868233026_000001|2868233026|2868233026|208224-250395,IMGVR_UViG_2868233026_000004|2868233026|2868233083|56796-100068,IMGVR_UViG_3300023301_000324|3300023301|Ga0209414_1001226,IMGVR_UViG_3300023301_000554|3300023301|Ga0209414_1002820,IMGVR_UViG_3300031953_000170|3300031953|Ga0314855_100233,IMGVR_UViG_3300032135_000104|3300032135|Ga0314774_1004095,IMGVR_UViG_3300034171_000123|3300034171…
VC_190_0	3	650.76	268.69	0.71	0.01	1	6.56	3	3	1	4.68	AF440695.1,MK002701.1,MK450543.1
VC_191_0	11	1668.92	2401.1	0.41	0	0	1.41	55	55	1	0.49	DQ079870.1,DQ079871.1,DQ079872.1,DQ079874.1,DQ079875.1,DQ079876.1,DQ079879.1,DQ085810.2,GQ149088.1,X60322.1,X60323.1
VC_192_0	11	5683.74	985.13	0.85	0	0	8.83	55	55	1	7.07	AF543311.2,AP008986.1,AY368235.2,AY369265.2,EF602154.1,KY210139.1,MG944227.1,MG944234.1,MN461279.1,MT740729.1,MT740747.1
VC_193_0	8	4824.68	545.99	0.9	0	2.65	7.68	28	28	1	6.31	HE806280.1,HM368260.1,JX976549.1,KJ817802.1,KU510289.1,KY670595.1,KY829116.2,MF346584.1
VC_194_0	3	518.77	911.3	0.36	0	3.87	5.92	3	3	1	4.96	JQ177063.1,MK804891.1,MK804892.1
VC_195_0	3	350.47	202.3	0.63	0	2.45	5.39	3	3	1	4.28	AJ278322.4,MG324353.1,MG324354.1
VC_197_0	4	1756.15	13777.9	0.11	0	0	2.83	6	6	1	2.12	AY129334.1,KF024722.1,KR997932.1,KX443696.1
VC_197_1	25	53280.7	42265.1	0.56	0	1.41	9.38	300	247	0.82	7.22	DQ398044.1,EU770221.1,JF704094.1,JF704104.1,JN699007.1,JN699011.1,KF024727.1,KF279411.1,KF279412.2,KF493881.1,KJ433976.1,KR080194.1,KR080199.1,KT270441.1,KX589269.1,MH153810.1,MH632120.1,MH727561.1,MH744423.1,MK059749.1,MN284893.1,MN617843.1,MN813686.1,MN813693.1,MT639648.1
VC_199_0	3	338.52	462.78	0.42	0	4	6.63	3	3	1	5.7	MG198783.1,MG198784.1,MH271318.1
VC_19_0	3	32.04	35.41	0.47	0.01	2	2.45	3	3	1	2.3	AY714348.1,JN848801.1,MN200778.1
VC_200_0	5	1321.92	498.15	0.73	0	2.83	4.36	10	10	1	3.7	AJ006589.3,AJ550940.2,JX182372.1,MK450421.1,MK450431.1
VC_201_0	2	85.81	470.35	0.15	0.11	4.12	4.12	1	1	1	4.12	MG593800.1,MG593803.1
VC_202_0	4	745.06	486.95	0.6	0	0	7.35	6	6	1	5.47	MH834610.1,MH834619.1,MH834629.1,MK061413.1
VC_203_0	14	15267.3	4380.12	0.78	0	2.83	6.08	91	91	1	4.53	JX193904.1,KF728385.2,KF733017.1,KJ127304.1,KR131750.1,KT932701.1,KX284704.1,MF678788.1,MF678789.1,MF678790.1,MG708276.1,MH193369.1,MH203383.1,MH203384.1
VC_204_0	19	20277.5	31129.1	0.39	0	0	5.39	171	171	1	3.99	AJ251805.1,AJ318471.1,EU547803.1,JX421753.1,KC960671.1,KM253764.1,KP313531.1,KP791805.1,KP791806.1,KT008108.1,KU687347.1,KU687348.1,KX130726.1,KX452696.1,KX778611.3,LC730324.1,MF285616.1,MF285620.1,MH717709.1
VC_205_0	19	18491.8	23652.7	0.44	0	1	6.16	171	171	1	4.58	AM183667.1,EU734170.1,EU734171.1,FJ194439.1,GQ468526.1,HQ333270.1,KF700371.1,KM366096.1,KP090453.1,KP090454.1,KY084243.1,LT960606.1,LT961845.1,LT962379.1,LT962475.1,MG471392.1,MH031343.1,MH809534.1,MK685668.1
VC_206_0	103	637450	31089.8	0.95	0	0	7.21	5253	5253	1	3.85	AY264774.1,AY264775.1,AY264776.1,AY264777.1,AY264778.1,EU734174.1,FR667955.1,GU071091.1,JQ965700.1,JQ965703.1,JX872508.1,KM242061.1,KU927499.1,LC730325.1,LR745706.1,LR745707.1,LR745708.1,LR745709.1,LR745710.1,MG488277.1,MG832642.1,MG833025.1,MG966531.1,MH382198.1,MH717098.1,MH717099.1,MH779619.1,MK310182.1,MK542821.1,MW248381.1,MW248382.1,MZ318361.1,MZ318362.1,MZ318363.1,MZ375233.1,MZ375234.1,MZ3…
VC_207_0	29	56815.1	9431.81	0.86	0	1.41	5.2	406	406	1	3.7	EU734173.1,GQ413937.1,HM480846.1,KR149291.1,KT367885.1,KU183006.1,KX591654.1,KX712070.1,KX712071.1,KY389315.1,KY389316.1,KY450753.1,KY652723.1,KY652724.1,KY652725.1,LC413193.1,LC413194.1,LC413195.1,LN866626.1,MF285615.1,MG835568.1,MH172261.1,MH172262.1,MH172263.1,MH172264.1,MH587638.1,MK134560.1,MK203841.1,MK618658.1
VC_208_0	3	430.15	7733.56	0.05	0	0	4	3	3	1	2.67	KY124276.3,KY250035.2,LC216347.1
VC_209_0	2	123.34	3010.65	0.04	0.08	2	2	1	1	1	2	MF034659.1,MF166859.1
VC_210_0	4	960.82	4719.5	0.17	0	1.73	2.83	6	6	1	2.32	MH059632.2,MH807813.1,MH807815.1,MH807817.1
VC_211_0	7	3024.56	193.01	0.94	0	3.32	6.78	21	21	1	5.85	KP790011.1,KU998237.1,MH651189.1,MH697580.1,MN010758.1,MT553344.1,MW132713.1
VC_212_0	2	107.49	1652.19	0.06	0.09	5	5	1	1	1	5	KX557278.1,MT771339.1
VC_213_0	6	1509.54	330.09	0.82	0	3.46	8.31	15	15	1	6.38	KX620748.1,KX620749.1,KX620750.1,KX620751.1,KX620753.1,KX620754.1
VC_214_0	11	2609.59	829.64	0.76	0	0	7	55	55	1	2.51	IMGVR_UViG_3300029230_000169|3300029230|Ga0168685_100026|178390-207520,IMGVR_UViG_3300029237_000377|3300029237|Ga0167477_100040|12768-25464,IMGVR_UViG_3300029567_000285|3300029567|Ga0244886_100128|78545-91596,IMGVR_UViG_3300029623_000251|3300029623|Ga0245138_1002323,IMGVR_UViG_3300029623_000519|3300029623|Ga0245138_1001771|7575-22069,IMGVR_UViG_3300029717_000450|3300029717|Ga0245160_1000195|11128…
VC_215_0	3	139.95	566.08	0.2	0	7.21	9.27	3	2	0.67	8.08	IMGVR_UViG_3300029115_000248|3300029115|Ga0168848_100022|50173-84714,IMGVR_UViG_3300045988_077013|3300045988|Ga0495776_153742,IMGVR_UViG_3300045988_143548|3300045988|Ga0495776_187130
VC_217_0	3	900	28952.8	0.03	0	1.73	2	3	3	1	1.82	KU686197.1,KU686198.1,KU686199.1
VC_217_1	6	4500	52509.7	0.08	0	0	2.83	15	15	1	1.93	HQ634177.1,KU686192.1,KU686193.1,KU686194.1,KU686195.1,KU686196.1
VC_217_2	9	10800	75450.3	0.13	0	0	6.56	36	36	1	4.27	GU071105.1,KU594607.1,KX349291.1,KX349292.1,KX349293.1,KX349294.1,KX349295.1,KX349296.1,KX349297.1
VC_217_3	1	0	8205.82	0	1	0	0	1	1	1	0	AJ630128.1
VC_217_4	1	0	10716.4	0	1	0	0	1	1	1	0	KU594606.1
VC_217_5	1	0	10510.4	0	1	0	0	1	1	1	0	FM207411.1
VC_217_6	1	0	10373.8	0	1	0	0	1	1	1	0	KU686211.1
VC_217_7	9	10800	74999	0.13	0	0	9.22	36	33	0.92	6.12	KJ019054.1,KJ019069.1,KJ019082.1,KJ019089.1,KJ019094.1,KJ019156.1,KU686200.1,KU686201.1,KU686202.1
VC_217_8	1	0	11685.2	0	1	0	0	1	1	1	0	KF156338.1
VC_218_0	2	300	27358.3	0.01	0.09	4.8	4.8	1	1	1	4.8	AY940168.2,HQ337021.1
VC_218_1	2	300	29681.8	0.01	0.1	7.28	7.28	1	1	1	7.28	HQ634175.1,JN371769.1
VC_218_10	1	0	16435.4	0	1	0	0	1	1	1	0	GU071106.1
VC_218_11	1	0	16311	0	1	0	0	1	1	1	0	GU071103.1
VC_218_12	1	0	17112.6	0	1	0	0	1	1	1	0	GU071096.1
VC_218_13	19	51300	210154	0.2	0	0	8.43	171	171	1	1.77	KJ019040.1,KJ019041.1,KJ019042.1,KJ019043.1,KJ019044.1,KJ019049.1,KJ019051.1,KJ019060.1,KJ019061.1,KJ019071.1,KJ019104.1,KJ019108.1,KJ019109.1,KJ019110.1,KJ019132.1,KJ019133.1,KJ019134.1,KJ019154.1,KJ019161.1
VC_218_14	2	300	34347.1	0.01	0.16	5.92	5.92	1	1	1	5.92	HQ634178.1,KU686203.1
VC_218_15	3	900	51014.9	0.02	0.01	6.32	7.55	3	3	1	6.96	GU071108.1,KX349310.1,KX349313.1
VC_218_16	1	0	17695.4	0	1	0	0	1	1	1	0	KF156340.1
VC_218_17	1	0	18107.1	0	1	0	0	1	1	1	0	JN371768.1
VC_218_18	2	300	33370.5	0.01	0.12	6.08	6.08	1	1	1	6.08	KY945241.1,MH107246.1
VC_218_19	11	16500	147647	0.1	0	0	8.6	55	55	1	3.89	KU594605.1,KX349285.1,KX349286.1,KX349287.1,KX349288.1,KX349289.1,KX349290.1,MK493322.1,MK493323.1,MK493324.1,MK493325.1
VC_218_2	1	0	17078.9	0	1	0	0	1	1	1	0	GU071097.1
VC_218_3	1	0	16142.9	0	1	0	0	1	1	1	0	MH512890.1
VC_218_4	1	0	18030.8	0	1	0	0	1	1	1	0	HQ317292.1
VC_218_5	1	0	17755.5	0	1	0	0	1	1	1	0	HQ317383.1
VC_218_6	3	900	52757.5	0.02	0.01	1.41	2.24	3	3	1	1.79	KU686207.1,KU686208.1,KU686209.1
VC_218_7	2	300	32361.3	0.01	0.11	6.16	6.16	1	1	1	6.16	HQ634189.1,MH920639.1
VC_218_8	1	0	17974.1	0	1	0	0	1	1	1	0	GU071094.1
VC_218_9	1	0	16886	0	1	0	0	1	1	1	0	DQ149023.2
VC_219_0	3	900	18044.8	0.05	0	5.48	7.81	3	3	1	6.9	GU071101.1,GU075905.1,HQ634174.1
VC_21_0	2	98.31	0	1	1	2.83	2.83	1	1	1	2.83	AB063393.2,GQ403789.1
VC_220_0	46	310500	54061.3	0.85	0	0	6.48	1035	1035	1	1.96	KJ019028.1,KJ019029.1,KJ019031.1,KJ019032.1,KJ019034.1,KJ019035.1,KJ019036.1,KJ019046.1,KJ019047.1,KJ019048.1,KJ019050.1,KJ019056.1,KJ019057.1,KJ019062.1,KJ019070.1,KJ019072.1,KJ019073.1,KJ019074.1,KJ019075.1,KJ019077.1,KJ019078.1,KJ019079.1,KJ019080.1,KJ019083.1,KJ019112.1,KJ019113.1,KJ019115.1,KJ019117.1,KJ019118.1,KJ019119.1,KJ019120.1,KJ019121.1,KJ019124.1,KJ019125.1,KJ019126.1,KJ019127.1,KJ0…
VC_220_1	1	0	17441.6	0	1	0	0	1	1	1	0	HQ316583.1
VC_221_0	1	0	2492.39	0	1	0	0	1	1	1	0	JQ245707.2
VC_221_1	1	0	30.71	0	1	0	0	1	1	1	0	MG450654.1
VC_222_0	3	900	1547.39	0.37	0	5.92	8	3	3	1	6.97	KF381361.1,KR052480.1,KR052482.1
VC_224_0	4	192.1	0	1	1	1.73	3.61	6	6	1	3.01	AJ635161.1,AY722806.1,MN876845.1,MT047590.1
VC_225_0	2	210.2	7.37	0.97	0.67	0	0	1	1	1	0	AJ888457.1,KX607102.1
VC_226_0	23	28324	9660.73	0.75	0	0	7.62	253	253	1	5.21	AM084415.1,AY288927.2,AY370674.1,EF160123.1,GU595417.2,JN986844.1,JQ837901.1,KM366097.1,KM370384.1,KM819695.1,KM819696.1,KP890822.1,KU946962.1,KX279892.2,KY295891.1,KY295892.1,KY295897.1,LC730323.1,MG004687.1,MG251390.1,MG736918.1,MG775042.2,MH729818.1
VC_228_0	18	30435.4	28326.5	0.52	0	1.41	8.12	153	153	1	4.79	AY216660.1,HM035024.1,JX912252.1,KP085586.1,KU194205.1,KU194206.1,KX828710.1,KY985004.1,LC516895.1,MF093736.1,MF468274.1,MF996376.1,MG049919.1,MH051911.1,MH051918.1,MH285980.1,MK335533.1,MN296515.1
VC_229_0	20	31011.1	10506.2	0.75	0	1	7.14	190	190	1	5.43	AM156909.1,DQ121662.1,JF770475.1,JN986845.1,JQ182736.1,KC333879.1,KC579452.1,KF771236.1,KF771237.1,KF771238.1,KF771239.1,KJ668713.1,KT825490.1,KX130960.1,KY398841.1,MF158039.1,MF158042.1,MG050172.1,MK372342.1,MK907226.1
VC_22_0	2	300	0	1	1	3.32	3.32	1	1	1	3.32	AB231700.1,KF356199.1
VC_230_0	9	7117.35	38232.8	0.16	0	3.46	7.48	36	36	1	5.42	AY308796.1,KM236241.1,KR296690.1,KX015770.1,KY694971.1,MG241338.1,MH102284.1,MH491968.1,MH729819.1
VC_230_1	2	232	8955.99	0.03	0.09	3.32	3.32	1	1	1	3.32	JF912400.1,MH845412.1
VC_230_2	30	82770.6	53148.5	0.61	0	0	8.66	435	435	1	5.79	KC710998.1,LR027385.1,LR027388.1,LR596614.1,LT841304.1,LT961732.1,MF564201.1,MK373798.1,MK778457.1,MK962751.1,MN019128.1,MN055691.1,MN090155.1,MN850567.1,MN850569.1,MN850572.1,MN850591.1,MN850596.1,MN850600.1,MN850602.1,MN850607.1,MN850613.1,MN850620.1,MN850638.1,MN850640.1,MN850641.1,MN850643.1,MT074433.1,MT127619.1,MT360681.1
VC_231_0	32	102441	3972.97	0.96	0	1	6.56	496	496	1	4.59	JF501022.1,JN672684.1,KP658157.1,KR262148.1,KR269719.1,KT001920.1,KX237515.1,KY780482.1,MF415412.1,MF612072.1,MG552615.1,MG894052.1,MH445453.1,MH633484.1,MH688453.1,MH844531.1,MK170446.1,MK278861.1,MK521904.1,MK931442.1,MK931443.1,MK931444.1,MK931445.1,MN013075.1,MN013076.1,MN013079.1,MN013080.1,MN013083.1,MN379832.1,MN395286.1,MN689779.1,MN783016.1
VC_232_0	3	223.01	34.31	0.87	0.02	4.47	5.66	3	3	1	5.2	KC292023.1,MG550112.1,MZ334526.1
VC_233_0	20	29271.9	1450.18	0.95	0	4.24	8.43	190	190	1	6.72	AM491472.1,JF974294.1,KX017520.1,KX523699.2,KY860935.1,MF158038.1,MH023293.1,MH321493.1,MH424446.1,MH717097.1,MH791402.1,MH791410.1,MH791412.1,MK112901.1,MK599416.1,MK759854.1,MK947460.1,MN692673.1,MT768060.1,MW477799.1
VC_234_0	3	741.66	967.28	0.43	0	2.65	3.61	3	3	1	3.24	JN022534.1,MK798143.1,MK798144.1
VC_235_0	11	12073.9	8829.06	0.58	0	2	6.71	55	55	1	4.86	AM749441.1,DQ163916.1,JX131330.1,KC758116.1,KT734862.1,KX198613.2,KX961385.2,KY000218.1,KY000219.1,KY000220.1,KY000221.1
VC_236_0	8	2448.62	1823.92	0.57	0	1.41	7.81	28	28	1	5.89	DQ163913.1,HG962376.1,JF939047.1,JQ307387.1,KF811200.1,KR935213.1,KR935215.1,LN890663.1
VC_237_0	2	223.12	617.67	0.27	0.09	2.45	2.45	1	1	1	2.45	HM151342.1,KT266805.1
VC_238_0	8	6486.17	6688.47	0.49	0	0	5.39	28	28	1	4.32	IMGVR_UViG_2571042644_000005|2571042644|2571135361|420232-481626,IMGVR_UViG_2579778617_000003|2579778617|2579792234|471-62735,IMGVR_UViG_2703719348_000006|2703719348|2703782398|8924-69166,IMGVR_UViG_2724679040_000006|2724679040|2724698855|8881-69579,IMGVR_UViG_2897172664_000005|2897172664|2897172664|3441926-3500587,IMGVR_UViG_2908429345_000005|2908429345|2908429345|3474692-3533353,IMGVR_UViG_2923…
VC_239_0	5	2214.89	6456.65	0.26	0	1.73	6.24	10	10	1	3.96	JQ067087.2,KU356689.1,LN610577.1,LN610584.1,MT108725.1
VC_23_0	8	4233.86	3882.47	0.52	0	0	7.07	28	28	1	4.6	AB362338.2,AB426868.1,AF217253.1,AY052766.1,BK000583.1,DQ003260.1,LC730322.1,LT714109.2
VC_240_0	11	12192.1	6527.94	0.65	0	1	6.48	55	55	1	4.26	JQ067089.2,JQ067093.2,KX241618.1,LR743532.1,MG018224.1,MT664984.1,OK275492.1,OK275493.1,OL674541.1,ON189045.1,ON331942.1
VC_241_0	2	295.61	84.41	0.78	0.1	1.73	1.73	1	1	1	1.73	JQ692107.1,JX556418.1
VC_242_0	2	158.91	820.35	0.16	0.09	2.83	2.83	1	1	1	2.83	KP202969.1,KP202970.1
VC_243_0	3	6.67	232.63	0.03	0.85	7.62	9.11	3	2	0.67	8.26	AY986977.1,KR935217.1,KY606587.1
VC_244_0	11	7976.16	1003.83	0.89	0	1.73	7.21	55	55	1	5.41	AM910650.1,AY078382.2,HE611333.2,HG518155.1,JX863101.2,KC294142.1,KF856712.1,KP233880.1,LN610578.1,MG775259.1,MG845684.1
VC_245_0	6	4343.56	1669.24	0.72	0	2.45	7	15	15	1	5.59	EU330206.1,JX415536.1,JX867715.1,KF981730.1,KM044272.1,KP308307.1
VC_246_0	2	300	1070.03	0.22	0.1	2.24	2.24	1	1	1	2.24	LC519601.1,MT028297.1
VC_247_0	4	1800	1455.88	0.55	0	3	5.2	6	6	1	4.34	MK813943.1,MK838112.1,MK838114.1,MK838115.1
VC_249_0	3	329.69	65.71	0.83	0.01	5.29	8.43	3	3	1	7.26	KJ802832.1,KX987158.1,KY742649.2
VC_24_0	20	28948.7	25635.8	0.53	0	0	9.22	190	184	0.97	6.95	AB255436.1,AF125520.1,AP005154.1,AP012532.1,AP012535.1,EU311208.1,HM208303.1,IMGVR_UViG_2974671149_000001|2974671149|2974671149,JQ011318.1,KF971864.1,KP682371.1,KP682381.1,KR781488.1,KU238067.1,KU238070.1,KU977419.1,KU977420.1,KY914478.1,MG986485.1,MN067333.1
VC_251_0	4	1800	7493.31	0.19	0	4.24	9.11	6	5	0.83	7.82	AY283928.2,HQ317393.2,KC131129.1,KP671755.1
VC_252_0	5	3000	24591.8	0.11	0	4.24	6.48	10	10	1	5.2	GU295964.1,HQ918180.1,KT001918.1,KT321315.1,KX130727.1
VC_252_1	9	10800	33130.4	0.25	0	3.61	8.25	36	36	1	6.85	AY967407.1,HM134276.1,JN882287.1,KC801932.2,KM236237.1,KR869820.1,KT381880.1,KX431559.1,KX443552.1
VC_253_0	5	257679	10142	0.2	0	5	9.43	10	8	0.8	7.49	MT774398.1,MT774399.1,MT774403.1,MZ130496.1,MZ130498.1
VC_253_1	2	211.8	5087.72	0.04	0.06	8.06	8.06	1	1	1	8.06	MT774395.1,MT774397.1
VC_253_2	1	0	2789.46	0	1	0	0	1	1	1	0	MZ130493.1
VC_253_3	8	4627.2	10420.8	0.31	0	4.12	9.43	28	25	0.89	7.71	MT774375.1,MT774376.1,MT774379.1,MT774380.1,MT774382.1,MZ130475.1,MZ130477.1,MZ130482.1
VC_253_4	2	287.32	4706.04	0.06	0.09	6.16	6.16	1	1	1	6.16	MT774405.1,MZ130494.1
VC_253_5	2	233.01	5307.09	0.04	0.09	8.37	8.37	1	1	1	8.37	MT774396.1,MZ130495.1
VC_253_6	2	245.19	4663.72	0.05	0.1	8.25	8.25	1	1	1	8.25	MT774407.1,MZ130500.1
VC_253_7	1	0	2283.9	0	1	0	0	1	1	1	0	MT774404.1
VC_253_8	1	0	2528.17	0	1	0	0	1	1	1	0	MT774400.1
VC_255_0	3	357.62	49.06	0.88	0.01	0	6.08	3	3	1	4.06	AY236756.1,JN051154.1,JX486087.1
VC_256_0	10	9015.27	11976	0.43	0	0	4	45	45	1	2.71	JN116826.1,JN116827.1,KX712237.1,KY549153.1,MF324898.1,MF324902.1,MF324903.1,MH271315.1,MN945902.1,MW291027.1
VC_257_0	4	997.39	7756.11	0.11	0	3.87	6.93	6	6	1	5.92	AP018487.1,FJ168659.1,JN699001.1,MN234195.1
VC_257_1	2	155.66	3242.88	0.05	0.09	6.93	6.93	1	1	1	6.93	AY129333.1,KP027201.1
VC_258_0	1	0	8189.78	0	1	0	0	1	1	1	0	KM279937.1
VC_258_1	1	0	8867.05	0	1	0	0	1	1	1	0	MH669001.1
VC_258_10	4	1094	38362.6	0.03	0	6.63	9.54	6	3	0.5	8.44	KM652553.1,MH651178.1,MH825707.1,MN369749.1
VC_258_11	1	0	6551.98	0	1	0	0	1	1	1	0	MH651187.1
VC_258_12	1	0	9810.89	0	1	0	0	1	1	1	0	JN699012.1
VC_258_13	1	0	9182.37	0	1	0	0	1	1	1	0	KR824843.1
VC_258_14	1	0	9471.66	0	1	0	0	1	1	1	0	JF937102.1
VC_258_15	2	200.8	18419.4	0.01	0.09	7.55	7.55	1	1	1	7.55	MH371123.1,MN369755.1
VC_258_16	1	0	10247.9	0	1	0	0	1	1	1	0	KY348865.1
VC_258_17	14	15973.8	108510	0.13	0	2	10.39	91	60	0.66	8.33	JN020143.1,KJ025956.1,MF190168.1,MG872841.1,MH155865.1,MH155871.1,MH371120.1,MH590602.1,MH651169.1,MH651183.1,MH834617.1,MK494110.1,MN586011.1,MT310893.1
VC_258_18	1	0	9968.73	0	1	0	0	1	1	1	0	MK016504.1
VC_258_19	1	0	10154	0	1	0	0	1	1	1	0	MN586012.1
VC_258_2	2	177.14	19209.7	0.01	0.09	8.6	8.6	1	1	1	8.6	MF668270.1,MT684593.1
VC_258_20	1	0	9458.43	0	1	0	0	1	1	1	0	KT895280.1
VC_258_21	1	0	9069.53	0	1	0	0	1	1	1	0	KX610764.1
VC_258_22	2	203.58	18694.2	0.01	0.09	7.87	7.87	1	1	1	7.87	JQ300538.1,KX576644.1
VC_258_23	1	0	11014.3	0	1	0	0	1	1	1	0	KM101122.1
VC_258_24	1	0	9560.35	0	1	0	0	1	1	1	0	MT897904.1
VC_258_25	1	0	9161.59	0	1	0	0	1	1	1	0	MH051257.1
VC_258_26	1	0	9807.75	0	1	0	0	1	1	1	0	MT684586.1
VC_258_27	2	250.3	19832.7	0.01	0.09	6.16	6.16	1	1	1	6.16	KR935214.1,MH669012.1
VC_258_28	7	4208.71	67689.1	0.06	0	1.73	10.68	21	18	0.86	7.38	DQ398045.1,DQ398050.1,EU816590.1,JN542517.1,KT279576.1,MH001448.1,MZ681512.1
VC_258_29	3	536.16	28633.7	0.02	0	8.25	9.38	3	2	0.67	8.74	FJ174693.1,KM347889.1,MH669014.1
VC_258_3	1	0	8918.7	0	1	0	0	1	1	1	0	KX808131.1
VC_258_30	1	0	9570.08	0	1	0	0	1	1	1	0	MW055915.1
VC_258_31	2	192.18	20303.9	0.01	0.09	8.25	8.25	1	1	1	8.25	JF937098.1,MH632119.1
VC_258_32	1	0	9275.66	0	1	0	0	1	1	1	0	MK359307.1
VC_258_33	2	155.73	19943.7	0.01	0.09	8.66	8.66	1	1	1	8.66	MF668287.1,MH155866.1
VC_258_34	1	0	10748.9	0	1	0	0	1	1	1	0	MK524503.1
VC_258_35	1	0	10561.4	0	1	0	0	1	1	1	0	MK967397.1
VC_258_36	1	0	9616.13	0	1	0	0	1	1	1	0	AY129330.1
VC_258_37	11	10219.3	96507.5	0.1	0	5.66	9.8	55	44	0.8	8	FJ174692.1,JX411620.1,KM066034.1,KY012363.1,MF668271.1,MF668281.1,MG770213.1,MH669005.1,MK305886.1,MK875792.1,MN945900.1
VC_258_38	3	503.06	30852.3	0.02	0	8.43	8.94	3	3	1	8.72	JF704117.1,MK112556.1,MN310544.1
VC_258_39	1	0	10778	0	1	0	0	1	1	1	0	MN585975.1
VC_258_4	1	0	8707.98	0	1	0	0	1	1	1	0	MN586001.1
VC_258_40	4	1100.81	41183.9	0.03	0	6.63	9.06	6	5	0.83	7.73	JN398368.1,KC661278.1,MH590596.1,MT114164.1
VC_258_41	2	174.28	20667.7	0.01	0.09	8.19	8.19	1	1	1	8.19	MF919526.1,MH669003.1
VC_258_42	1	0	9785.92	0	1	0	0	1	1	1	0	MN310545.1
VC_258_43	1	0	10089.7	0	1	0	0	1	1	1	0	KR997930.1
VC_258_44	1	0	10275.9	0	1	0	0	1	1	1	0	MH727548.1
VC_258_45	1	0	9435.97	0	1	0	0	1	1	1	0	MT684601.1
VC_258_46	2	151.25	19650.3	0.01	0.09	8.89	8.89	1	1	1	8.89	KT309034.1,MN585995.1
VC_258_47	1	0	10115.3	0	1	0	0	1	1	1	0	MH077578.1
VC_258_48	2	167.5	18677.6	0.01	0.09	8.72	8.72	1	1	1	8.72	JN020142.1,MT889374.1
VC_258_5	2	214.83	21023	0.01	0.09	7.21	7.21	1	1	1	7.21	JN859129.1,KF024723.1
VC_258_6	2	158.8	19628	0.01	0.09	8.6	8.6	1	1	1	8.6	EF536069.1,MH590598.1
VC_258_7	1	0	9189.3	0	1	0	0	1	1	1	0	MH744415.1
VC_258_8	3	872.06	28026.3	0.03	0	4.24	5.29	3	3	1	4.88	HQ728524.1,JN698996.1,JX121091.1
VC_258_9	10	8276.28	76098.4	0.1	0	3.61	9.75	45	35	0.78	8.11	FJ174690.1,GU060500.1,JF937093.1,JN020141.2,KT281792.1,KT281795.1,MH020235.1,MH077580.1,MK016494.1,MT114167.1
VC_259_0	18	20530.1	8190.56	0.71	0	3.16	7.68	153	153	1	6.09	JN256079.1,JN624851.1,KC576783.1,KF986246.1,KU935727.1,KU935728.1,KU935729.1,KU935730.1,KU935731.1,MG099936.1,MG099948.1,MH697576.1,MH697593.1,MK524500.1,MK977708.1,MT498042.1,MT498044.1,MT498048.1
VC_25_0	2	167.98	2639.46	0.06	0.09	5	5	1	1	1	5	JQ182733.1,JQ182734.1
VC_25_1	14	9438.53	8720.92	0.52	0	4.12	8.54	91	91	1	6.74	AF069308.1,AF069529.1,HM173637.1,JQ086369.1,JQ086370.1,JQ086372.1,JQ086373.1,JQ086374.1,JQ086377.1,JQ182726.1,JQ182727.1,JQ182731.1,JQ182732.1,KY979108.1
VC_260_0	21	37581.4	14345.6	0.72	0	1.41	8.83	210	210	1	5.81	JN412591.1,JN572061.1,KC691256.1,KF841477.1,KP027200.1,KR080195.1,KT347313.1,KU985090.1,MF140399.1,MF281061.1,MF472894.1,MF919492.1,MH230879.1,MK494122.1,MK814758.1,MN096355.1,MN234172.1,MN585977.1,MN892486.1,MT024866.1,MT498061.1
VC_261_0	5	1402.3	2274.77	0.38	0	4.69	9	10	9	0.9	7.2	KU963249.1,KU963255.1,KU963257.1,KU963263.1,KX557287.1
VC_261_1	1	0	832.69	0	1	0	0	1	1	1	0	KU963247.1
VC_262_0	6	2568.61	2654.07	0.49	0	6.63	9	15	14	0.93	7.84	MG099939.1,MH651176.1,MH651185.1,MH779504.1,MK279906.1,MK376961.1
VC_262_1	1	0	999.03	0	1	0	0	1	1	1	0	MH536812.1
VC_263_0	4	1800	1005.65	0.64	0	3	4.58	6	6	1	3.7	AY129335.1,JN698993.1,KF017002.1,MH590592.1
VC_264_0	4	1800	7378.76	0.2	0.01	2	7	6	6	1	4.74	IMGVR_UViG_3300013901_000217|3300013901|Ga0116652_1000001|336255-422487,IMGVR_UViG_3300013902_000268|3300013902|Ga0116620_1000001|463125-550591,IMGVR_UViG_3300014039_000541|3300014039|Ga0116646_1000029|2-107374,IMGVR_UViG_3300029946_000094|3300029946|Ga0116648_100001|3-86578
VC_264_1	2	300	6767.39	0.04	0.24	6.56	6.56	1	1	1	6.56	IMGVR_UViG_3300013901_000216|3300013901|Ga0116652_1000001|98-324275,IMGVR_UViG_3300029946_000095|3300029946|Ga0116648_100001|98558-386665
VC_264_10	2	300	10017	0.03	0.27	6.71	6.71	1	1	1	6.71	IMGVR_UViG_3300013426_000483|3300013426|Ga0116649_1000001|124186-546656,IMGVR_UViG_3300013936_000289|3300013936|Ga0116637_1000001|98164-545915
VC_264_11	1	0	3675.64	0	1	0	0	1	1	1	0	IMGVR_UViG_3300014039_000307|3300014039|Ga0116646_1000003
VC_264_2	1	0	3959.11	0	1	0	0	1	1	1	0	IMGVR_UViG_3300013902_000267|3300013902|Ga0116620_1000001|1-451138
VC_264_3	1	0	2847.88	0	1	0	0	1	1	1	0	IMGVR_UViG_3300012344_000012|3300012344|Ga0116650_1000021
VC_264_4	1	0	3756.64	0	1	0	0	1	1	1	0	IMGVR_UViG_3300012344_000387|3300012344|Ga0116650_1000002|262007-412738
VC_264_5	1	0	3450.01	0	1	0	0	1	1	1	0	IMGVR_UViG_3300013383_000383|3300013383|Ga0116616_1000005|98095-273794
VC_264_6	1	0	2803.15	0	1	0	0	1	1	1	0	IMGVR_UViG_3300012344_000386|3300012344|Ga0116650_1000002|835-250021
VC_264_7	1	0	4729.48	0	1	0	0	1	1	1	0	IMGVR_UViG_3300045988_158995|3300045988|Ga0495776_117199
VC_264_8	1	0	5094	0	1	0	0	1	1	1	0	IMGVR_UViG_3300045988_166570|3300045988|Ga0495776_117200
VC_264_9	1	0	4515.98	0	1	0	0	1	1	1	0	IMGVR_UViG_3300045988_163103|3300045988|Ga0495776_098155
VC_265_0	1	0	309.35	0	1	0	0	1	1	1	0	AP019524.1
VC_265_1	1	0	240.75	0	1	0	0	1	1	1	0	LC168164.1
VC_267_0	2	300	1282.88	0.19	0.09	0	0	1	1	1	0	IMGVR_UViG_3300035515_000158|3300035515|Ga0376470_0000003,IMGVR_UViG_3300035517_000230|3300035517|Ga0376472_0000002
VC_267_1	1	0	1034.23	0	1	0	0	1	1	1	0	IMGVR_UViG_3300032030_000001|3300032030|Ga0310697_10000001
VC_268_0	2	300	766.25	0.28	0.11	0	0	1	1	1	0	LR756501.1,LR756503.1
VC_268_1	1	0	743.15	0	1	0	0	1	1	1	0	LR745206.1
VC_268_2	1	0	744.14	0	1	0	0	1	1	1	0	LR756502.1
VC_268_3	1	0	578.94	0	1	0	0	1	1	1	0	LR756504.1
VC_269_0	5	2641.96	0	1	1	2.24	3.87	10	10	1	3.28	AP019527.1,FJ429185.1,KY554762.1,KY554766.1,MN528768.1
VC_270_0	3	169.91	0	1	1	3.16	3.87	3	3	1	3.45	AY048850.1,BK013337.1,BK013338.1
VC_271_0	2	157.22	86.4	0.65	0.13	1.73	1.73	1	1	1	1.73	KC751414.1,KF302037.1
VC_272_0	9	10800	3128.54	0.78	0	3	6.48	36	36	1	5.45	AY129331.1,DQ398041.1,EU816588.1,EU816591.1,GQ303265.1,JF937091.2,JF937106.1,JN006061.1,JN412590.1
VC_273_0	4	1800	1772.67	0.5	0	1	3.32	6	6	1	2.45	DQ398052.2,KP027195.1,KY385381.1,MN585992.1
VC_274_0	20	45670.2	4757.33	0.91	0	2.24	9.06	190	185	0.97	7.29	HM152763.1,JF704108.1,JF744988.1,JN680858.1,KF024725.1,KT281791.1,KT372003.1,KT591489.1,MF140414.1,MF185728.1,MF324910.1,MH576973.1,MH744425.1,MK310144.1,MK494092.1,MN234187.1,MN234228.1,MN617841.1,MT758688.1,MW435855.1
VC_275_0	6	4004.22	3010.26	0.57	0	3.61	9.22	15	11	0.73	7.11	JF937105.1,JN699628.3,KY223999.1,MT657341.1,MT658802.1,MT658803.1
VC_276_0	2	164.93	206.84	0.44	0.1	3.74	3.74	1	1	1	3.74	KJ510413.1,MG925349.1
VC_277_0	9	5462.75	2389	0.7	0	4.8	8.43	36	36	1	7.15	MH153808.1,MH536818.1,MK501729.1,MK801721.1,MK814757.1,MN062704.1,MN234161.1,MT723935.1,MW291016.1
VC_278_0	2	300	7365.27	0.04	0.1	5.74	5.74	1	1	1	5.74	EU826466.1,MF668280.1
VC_278_1	18	45900	15881.1	0.74	0	3.74	8.72	153	153	1	6.31	AY129337.1,JF704092.1,JN204348.1,JN412588.1,JN699627.1,KC691257.1,KT281790.1,KX752698.1,KX831080.1,MF919495.1,MH697579.1,MH727543.1,MH910040.1,MK359345.1,MK359346.1,MN735434.1,MT723945.1,MW822148.1
VC_279_0	2	300	191.87	0.61	0.09	2.65	2.65	1	1	1	2.65	JF704100.1,KJ538721.1
VC_27_0	3	303.85	384.36	0.44	0	4.8	5.2	3	3	1	4.96	AY150271.2,DQ126339.2,JN391180.1
VC_281_0	2	300	39.15	0.88	0.1	2.24	2.24	1	1	1	2.24	MH479913.1,MH479925.1
VC_282_0	2	171.11	1452.86	0.11	0.1	4.9	4.9	1	1	1	4.9	DQ398051.1,KJ194582.1
VC_286_0	5	2627.98	2401.05	0.52	0	2	4.47	10	10	1	3.3	MN234190.1,MN234207.1,MN234220.1,MN234232.1,MN586003.1
VC_287_0	3	512.88	782.39	0.4	0	3	3.87	3	3	1	3.54	AY133112.1,FN297812.1,JX556417.1
VC_288_0	11	5354.5	815.75	0.87	0	1.41	8.06	55	55	1	6.42	GU903191.1,KM360178.1,KY705409.1,MH252365.1,MT161381.1,MT161382.1,MT161383.1,MT161384.1,MT613935.1,MT701586.1,MT708550.1
VC_289_0	11	5653.85	57.05	0.99	0	1.41	6.71	55	55	1	5.74	IMGVR_UViG_2599185313_000004|2599185313|2599196019|41850-80375,IMGVR_UViG_3300009095_000035|3300009095|Ga0079224_100000535,IMGVR_UViG_3300012616_000001|3300012616|Ga0118210_100001,IMGVR_UViG_3300015261_000010|3300015261|Ga0182006_1000358,IMGVR_UViG_3300016672_000183|3300016672|Ga0186778_101657|56604-94051,IMGVR_UViG_3300022876_000187|3300022876|Ga0213823_1000184|2-34762,IMGVR_UViG_3300032004_0000…
VC_290_0	7	6292.63	1934.37	0.76	0	3	5.2	21	21	1	3.92	AY190604.2,KC292020.1,KC292022.1,MN901521.1,MZ334496.1,MZ334501.1,MZ334513.1
VC_291_0	2	216.13	95.98	0.69	0.12	5.92	5.92	1	1	1	5.92	KC117377.1,KC292029.1
VC_292_0	2	12.74	76.84	0.14	0.11	7.48	7.48	1	1	1	7.48	KC292026.1,MZ334525.1
VC_293_0	3	321.78	343.24	0.48	0.01	3.16	7.14	3	3	1	5.72	GQ478081.1,GQ478084.1,GQ478086.1
VC_294_0	5	463.34	103.32	0.82	0.01	2.45	5.1	10	10	1	3.77	AY257527.1,AY701338.1,EU408779.1,MZ089978.1,MZ089979.1
VC_295_0	2	157.91	1114.9	0.12	0.07	4.58	4.58	1	1	1	4.58	IMGVR_UViG_3300005534_000035|3300005534|Ga0070735_10000955,IMGVR_UViG_3300027986_000015|3300027986|Ga0209168_10000385
VC_296_0	2	300	5371.69	0.05	0.11	4.9	4.9	1	1	1	4.9	IMGVR_UViG_3300046523_000117|3300046523|Ga0495644_0000003,IMGVR_UViG_3300046810_000101|3300046810|Ga0495660_0000041
VC_296_1	1	0	3088.27	0	1	0	0	1	1	1	0	IMGVR_UViG_3300047444_000299|3300047444|Ga0495675_0000005
VC_296_2	2	300	5350.13	0.05	0.11	6.63	6.63	1	1	1	6.63	IMGVR_UViG_3300042009_000036|3300042009|Ga0439451_000003,IMGVR_UViG_3300042013_000056|3300042013|Ga0439456_000004
VC_296_3	1	0	2827.89	0	1	0	0	1	1	1	0	IMGVR_UViG_3300044878_000059|3300044878|Ga0436557_0000012
VC_296_4	1	0	1856.36	0	1	0	0	1	1	1	0	NODE_4_length_91698_cov_76.441343
VC_296_5	1	0	1356.02	0	1	0	0	1	1	1	0	IMGVR_UViG_3300005534_000011|3300005534|Ga0070735_10000183
VC_296_6	1	0	1035.63	0	1	0	0	1	1	1	0	NODE_8_length_80991_cov_67.360754
VC_297_0	2	300	9456.14	0.03	0.12	5.74	5.74	1	1	1	5.74	MN184887.1,MN732867.1
VC_297_1	6	4500	22306.2	0.17	0	5.39	9.33	15	14	0.93	7.76	KT934943.1,KX452695.1,KY652726.1,MG250486.1,MK024806.1,MT178275.1
VC_297_2	2	300	10424.7	0.03	0.16	5	5	1	1	1	5	GU070616.1,JX181824.1
VC_297_3	2	300	10067.8	0.03	0.17	6.16	6.16	1	1	1	6.16	JN882284.1,KF550303.1
VC_297_4	1	0	4111.62	0	1	0	0	1	1	1	0	KM190144.1
VC_29_0	6	587797	16.2	1	0	0	7.55	15	15	1	6.29	AF234172.1,AF234173.1,FO818745.1,KU760857.1,MH445380.1,MH445381.1
VC_2_0	1	0	645.03	0	1	0	0	1	1	1	0	IMGVR_UViG_3300016649_000564|3300016649|Ga0186766_100004|45038-123722
VC_300_0	27	56659.6	24115.9	0.7	0	1.41	9.33	351	347	0.99	5.56	JN871591.1,JQ340774.2,JX094499.1,JX296113.1,KC139512.1,KC139519.1,KC677662.1,KM366098.1,KR296689.1,KR296691.1,KU927500.1,KX765862.1,KY620117.1,LC553736.1,LR026998.1,MF415410.1,MG280946.1,MH631453.1,MH791395.1,MH817999.1,MN106244.1,MN184886.1,MN871450.1,MT330372.1,MT675124.1,MT675125.1,MW355479.1
VC_301_0	3	547.59	3031.75	0.15	0	2.65	4.69	3	3	1	3.9	KF626665.1,KF626668.1,LR743524.1
VC_303_0	3	685.67	4578.16	0.13	0	2.24	3.16	3	3	1	2.8	MK838113.1,MN317029.1,MT952005.1
VC_304_0	9	1631.14	0	1	1	0	5.29	36	36	1	3.72	AY370762.1,AY388628.1,AY423772.1,EU030938.1,EU030939.1,FJ870915.1,FJ870916.1,FJ870917.1,X07234.1
VC_305_0	3	479.23	0	1	1	1	2	3	3	1	1.58	AY505112.1,AY510084.1,JF712866.1
VC_306_0	2	89.73	0	1	1	1.41	1.41	1	1	1	1.41	AY569307.1,GU080336.1
VC_307_0	2	300	1457.8	0.17	0.12	4.9	4.9	1	1	1	4.9	MH588546.1,MH588547.2
VC_307_1	2	300	2034.04	0.13	0.12	5.39	5.39	1	1	1	5.39	JX100810.1,MH588545.1
VC_307_2	2	300	2871.25	0.09	0.34	4.8	4.8	1	1	1	4.8	JX100814.1,MH588544.1
VC_307_3	3	900	3360.92	0.21	0.05	0	5.92	3	3	1	3.94	JX100809.1,JX100813.1,JX163858.1
VC_309_0	11	5337.97	1069.53	0.83	0	1.41	8.12	55	55	1	5.4	IMGVR_UViG_3300029122_000272|3300029122|Ga0168799_1000013|64-40201,IMGVR_UViG_3300029481_000298|3300029481|Ga0244053_100037|1-40014,IMGVR_UViG_3300029535_000015|3300029535|Ga0244855_100372,IMGVR_UViG_3300045988_089969|3300045988|Ga0495776_184351,IMGVR_UViG_3300045988_131471|3300045988|Ga0495776_086645,IMGVR_UViG_3300045988_148576|3300045988|Ga0495776_182535,IMGVR_UViG_3300045988_148939|3300045988…
VC_30_0	5	656	3667.81	0.15	0	1.41	4.69	10	10	1	3.29	IMGVR_UViG_2563366825_000025|2563366825|2563391944|14-23763,IMGVR_UViG_2579778812_000024|2579778812|2579818462|1-18914,IMGVR_UViG_2778261064_000024|2778261064|2778275191|142541-159171,IMGVR_UViG_2802429220_000019|2802429220|2802449366|158599-171391,IMGVR_UViG_3300039332_000023|3300039332|Ga0169851_018|216975-231616
VC_310_0	10	6198.91	1261.6	0.83	0	0	9.7	45	33	0.73	6.52	IMGVR_UViG_2904343401_000001|2904343401|2904343401|2573755-2611117,IMGVR_UViG_3300011896_000003|3300011896|Ga0121606_100082,IMGVR_UViG_3300036846_000988|3300036846|Ga0376683_0000590,IMGVR_UViG_3300045150_000060|3300045150|Ga0485846_00265|22067-100618,IMGVR_UViG_3300045172_000032|3300045172|Ga0485372_00643,IMGVR_UViG_3300045248_000076|3300045248|Ga0485871_00155|2-78553,IMGVR_UViG_3300045605_000024…
VC_311_0	3	472.25	186.68	0.72	0	2.45	3.61	3	3	1	3.12	JQ619704.1,MG784342.1,MH598512.1
VC_312_0	4	416.78	3170.26	0.12	0	6.86	8.94	6	6	1	8.11	KT361651.1,KT361654.1,MG727697.1,MH431930.1
VC_313_0	2	163.74	64.49	0.72	0.12	5.29	5.29	1	1	1	5.29	AY625898.1,KC262634.1
VC_314_0	3	900	2151.46	0.29	0	3.61	5.2	3	3	1	4.57	KU052488.1,MG252693.1,MG765276.1
VC_314_1	4	-163567	2614.41	0.36	0	3.32	6.93	6	6	1	5.91	JX486088.1,KX223815.1,MG744354.1,MG765274.1
VC_315_0	23	37688.5	3897.11	0.91	0	0	7.35	253	253	1	5.22	AY730274.2,EF177456.2,GU196277.1,GU196278.1,GU196279.1,GU196280.1,HE775250.1,JQ007353.1,JX202565.1,JX297445.1,KC139511.1,KC139518.1,KF148055.1,KF562864.1,KF562865.1,KM272358.1,KR270151.1,KT881477.1,KT962832.1,KU951146.1,KU951147.1,MG099933.1,MK737937.1
VC_316_0	6	2102.77	40.89	0.98	0	2.45	3.74	15	15	1	3.29	AY739900.2,EU340421.2,KF188410.1,KJ564036.1,KJ564037.1,KJ564038.1
VC_317_0	6	1684.71	654.66	0.72	0	2.24	7.81	15	15	1	5.95	IMGVR_UViG_3300045988_137287|3300045988|Ga0495776_040863,IMGVR_UViG_3300045988_162733|3300045988|Ga0495776_101185,IMGVR_UViG_3300045988_173503|3300045988|Ga0495776_003577,IMGVR_UViG_3300045988_174506|3300045988|Ga0495776_145375,IMGVR_UViG_3300045988_178089|3300045988|Ga0495776_128066,NODE_251_length_39823_cov_50.914831
VC_318_0	2	93.3	6.04	0.94	0.48	0	0	1	1	1	0	AY848686.1,AY848689.1
VC_319_0	2	171.11	1398.39	0.11	0.1	6.32	6.32	1	1	1	6.32	AY855346.1,LK985322.1
VC_319_1	5	1385.91	2022.32	0.41	0	5.66	7.75	10	10	1	6.95	EU719189.1,JX145341.1,KX228399.1,KX228400.1,LN681539.1
VC_319_2	4	977.11	4303.07	0.19	0	3.61	8.54	6	6	1	7.04	DQ466086.1,HG531805.1,LN681541.1,LN681542.1
VC_31_0	11	5297.48	1275.97	0.81	0	0	7.87	55	55	1	5.32	IMGVR_UViG_2541047686_000006|2541047686|2541167773|448758-489048,IMGVR_UViG_2563366852_000006|2563366852|2563393606|293721-334653,IMGVR_UViG_2606217104_000012|2606217104|2606217737,IMGVR_UViG_2609459830_000014|2609459830|2609499548,IMGVR_UViG_2617271072_000006|2617271072|2617333534|64415-109154,IMGVR_UViG_2693429584_000011|2693429584|2693440862,IMGVR_UViG_2703719354_000009|2703719354|2703783290,I…
VC_320_0	6	1977.91	898.53	0.69	0	1.41	4.36	15	15	1	3.12	HG796225.1,HG798901.1,JX145342.1,LK985321.1,LN681538.1,LN681540.1
VC_322_0	3	460.03	415.3	0.53	0	2.45	3.32	3	3	1	2.92	HM568888.1,LN681535.1,LN681536.1
VC_323_0	4	661.99	0	1	1	2.24	3.87	6	6	1	3.24	AY950802.1,JN968479.1,KC252997.1,KT809302.1
VC_324_0	6	393.31	281.09	0.58	0	0	5.48	15	15	1	3.78	IMGVR_UViG_3300000101_000237|3300000101|DelMOSum2010_c10001222,IMGVR_UViG_3300025543_002689|3300025543|Ga0208303_1002105,IMGVR_UViG_3300025769_003886|3300025769|Ga0208767_1005542,IMGVR_UViG_3300025853_000608|3300025853|Ga0208645_1001104,IMGVR_UViG_3300025889_002543|3300025889|Ga0208644_1003285,IMGVR_UViG_3300042563_000420|3300042563|Ga0453066_0000332
VC_325_0	19	23455	16548	0.59	0	0	9.43	171	161	0.94	7.2	IMGVR_UViG_3300029572_000005|3300029572|Ga0244925_100135,IMGVR_UViG_3300045988_035975|3300045988|Ga0495776_132120,IMGVR_UViG_3300045988_042428|3300045988|Ga0495776_003162,IMGVR_UViG_3300045988_048451|3300045988|Ga0495776_066018,IMGVR_UViG_3300045988_048577|3300045988|Ga0495776_017630,IMGVR_UViG_3300045988_052674|3300045988|Ga0495776_096140,IMGVR_UViG_3300045988_061532|3300045988|Ga0495776_056988,…
VC_325_1	5	1641.4	10996.3	0.13	0	2.24	9.06	10	8	0.8	6.79	BK010471.1,MT774383.1,MT774386.1,MZ130476.1,MZ130481.1
VC_327_0	2	98.84	1447.84	0.06	0.09	4.8	4.8	1	1	1	4.8	MT774393.1,MZ130490.1
VC_329_0	2	258.13	1.4	0.99	1	1.41	1.41	1	1	1	1.41	MF974396.1,MF974397.1
VC_32_0	2	161.78	797.8	0.17	0.09	5.1	5.1	1	1	1	5.1	AP014629.1,MH898687.1
VC_330_0	4	1396.33	469.5	0.75	0	2.45	8.49	6	6	1	5.89	CAJCJZ010000002.1,MT119360.1,MT119361.1,MT939241.1
VC_331_0	34	68751.2	685.89	0.99	0	0	3.16	561	561	1	2.09	KX373685.1,KX373686.1,KX373687.1,L33769.1,L48605.1,MF443119.1,MF443120.1,MF443121.1,MF443123.1,MF443124.1,MF443125.1,MF443126.1,MH779518.1,MH779519.1,MH779521.1,MH779522.1,MH779523.1,MH779525.1,MH779527.1,MK301442.1,MN337887.1,MN689503.1,MN689505.1,MN689507.1,MN689508.1,MN689510.1,MN689511.1,MN689512.1,MN689513.1,MN689526.1,MN689527.1,MN689528.1,MN689531.1,MN689533.1
VC_332_0	33	15196.3	2342.18	0.87	0	0	6.32	528	528	1	4.35	IMGVR_UViG_3300007657_000073|3300007657|Ga0105536_101792,IMGVR_UViG_3300021400_000290|3300021400|Ga0224422_10243865,IMGVR_UViG_3300028048_000462|3300028048|Ga0256405_10006288,IMGVR_UViG_3300029749_000075|3300029749|Ga0245202_1002069,IMGVR_UViG_3300045988_004109|3300045988|Ga0495776_036991,IMGVR_UViG_3300045988_005119|3300045988|Ga0495776_053862,IMGVR_UViG_3300045988_019031|3300045988|Ga0495776_09…
VC_333_0	2	69.47	48.45	0.59	0.2	1.41	1.41	1	1	1	1.41	MK016490.1,MK016500.1
VC_334_0	11	522511	2.88	1	0.02	0	4.58	55	55	1	3.33	IMGVR_UViG_3300029240_000046|3300029240|Ga0168677_102085,IMGVR_UViG_3300029719_000058|3300029719|Ga0245179_1002256,IMGVR_UViG_3300030438_000052|3300030438|Ga0168793_1002037,IMGVR_UViG_3300045988_037082|3300045988|Ga0495776_124399,IMGVR_UViG_3300045988_060805|3300045988|Ga0495776_058949,IMGVR_UViG_3300045988_073019|3300045988|Ga0495776_142395,IMGVR_UViG_3300045988_082347|3300045988|Ga0495776_11195…
VC_335_0	2	76.21	42.44	0.64	0.2	0	0	1	1	1	0	MT006233.1,MT006240.1
VC_336_0	2	180.73	0	1	1	0	0	1	1	1	0	DQ163914.1,KU884563.1
VC_337_0	3	386.69	717.65	0.35	0	4	5.66	3	3	1	4.85	JN191664.1,JQ062992.1,KF296718.1
VC_339_0	1	0	302.48	0	1	0	0	1	1	1	0	NODE_114_length_24969_cov_43.685679
VC_33_0	6	589.25	11.61	0.98	0.01	1	3.16	15	15	1	2.27	AB259123.2,AB434711.1,AB937974.1,AB981170.1,KX179905.1,MF716957.1
VC_340_0	2	142.77	776.89	0.16	0.09	4.9	4.9	1	1	1	4.9	KT725776.1,KX227757.1
VC_341_0	2	110.13	129.76	0.46	0.08	5.66	5.66	1	1	1	5.66	KX190833.1,MK759918.1
VC_342_0	2	107.08	76.85	0.58	0.09	4.69	4.69	1	1	1	4.69	DQ340064.2,DQ840344.2
VC_343_0	9	1419.89	441.76	0.76	0	3.32	8.12	36	36	1	6.09	IMGVR_UViG_3300006204_000477|3300006204|Ga0081182_1000179,IMGVR_UViG_3300013936_000048|3300013936|Ga0116637_1000097,IMGVR_UViG_3300045988_017193|3300045988|Ga0495776_014290,IMGVR_UViG_3300045988_029478|3300045988|Ga0495776_121638,IMGVR_UViG_3300045988_069512|3300045988|Ga0495776_022601,IMGVR_UViG_3300045988_081229|3300045988|Ga0495776_105534,IMGVR_UViG_3300045988_148379|3300045988|Ga0495776_12938…
VC_344_0	5	1042.8	11012.1	0.09	0	2.65	8.72	10	10	1	7.01	IMGVR_UViG_3300017643_000031|3300017643|Ga0183097_10084|237298-346642,IMGVR_UViG_3300042973_000010|3300042973|Ga0455829_042,IMGVR_UViG_3300043932_000316|3300043932|Ga0455770_00053|33585-137484,IMGVR_UViG_3300045590_000296|3300045590|Ga0455771_00062|2-98373,IMGVR_UViG_3300046030_000062|3300046030|Ga0455834_0033|6540-104556
VC_344_1	1	0	3722.7	0	1	0	0	1	1	1	0	IMGVR_UViG_3300042973_000021|3300042973|Ga0455829_001|1894934-2057015
VC_345_0	10	5170.74	985	0.84	0	1.41	6.24	45	45	1	5.04	IMGVR_UViG_3300029326_000010|3300029326|Ga0243238_100453,IMGVR_UViG_3300045988_009937|3300045988|Ga0495776_014267,IMGVR_UViG_3300045988_016352|3300045988|Ga0495776_104254,IMGVR_UViG_3300045988_033510|3300045988|Ga0495776_167807,IMGVR_UViG_3300045988_036368|3300045988|Ga0495776_042413,IMGVR_UViG_3300045988_053323|3300045988|Ga0495776_127419,IMGVR_UViG_3300045988_058461|3300045988|Ga0495776_044800,…
VC_346_0	11	9336.88	570.4	0.94	0	0	9	55	54	0.98	4.75	IMGVR_UViG_3300007657_000190|3300007657|Ga0105536_100307,IMGVR_UViG_3300029706_000255|3300029706|Ga0245271_100315|1-43657,IMGVR_UViG_3300029928_000131|3300029928|Ga0116643_1000105,IMGVR_UViG_3300045988_142743|3300045988|Ga0495776_186893,IMGVR_UViG_3300045988_151835|3300045988|Ga0495776_172524,IMGVR_UViG_3300045988_152670|3300045988|Ga0495776_126241,IMGVR_UViG_3300045988_153402|3300045988|Ga049577…
VC_347_0	2	263.47	632.74	0.29	0.09	2.65	2.65	1	1	1	2.65	KJ028219.1,MG770216.1
VC_347_1	3	176.96	884.86	0.17	0	7.62	8.12	3	3	1	7.83	EU203571.2,MN103533.1,MW353181.1
VC_348_0	57	211433	0	1	1	0	5.29	1596	1596	1	2.65	DQ431235.1,FJ706171.1,FJ706172.1,JX262215.1,JX262216.1,JX262217.1,JX262218.1,JX262219.1,JX262220.1,JX262221.1,JX262222.1,JX262223.1,JX262224.1,JX262225.1,JX570702.1,JX570705.1,JX570706.1,JX570710.1,JX570712.1,JX570713.1,JX570714.1,KJ578758.1,KJ578759.1,KJ578761.1,KJ578765.1,KJ578767.1,KJ578770.1,KJ578773.1,KJ578774.1,KJ578776.1,KJ578778.1,KJ578779.1,KJ578780.1,KJ578781.1,KJ578783.1,KJ578784.1,KJ5…
VC_349_0	20	20167	9972.41	0.67	0	1	8.89	190	190	1	6.23	IMGVR_UViG_3300012344_000035|3300012344|Ga0116650_1000087,IMGVR_UViG_3300029426_000234|3300029426|Ga0242789_100635|1-36298,IMGVR_UViG_3300029428_000027|3300029428|Ga0242788_101403,IMGVR_UViG_3300029621_000020|3300029621|Ga0245126_1000755,IMGVR_UViG_3300029758_000018|3300029758|Ga0242784_101112,IMGVR_UViG_3300039377_000033|3300039377|Ga0169242_00905,IMGVR_UViG_3300045988_018130|3300045988|Ga049577…
VC_349_1	1	0	3354.31	0	1	0	0	1	1	1	0	IMGVR_UViG_3300029250_000316|3300029250|Ga0167474_1000079|36343-111757
VC_34_0	5	347.48	0	1	1	0	1.41	10	10	1	1.02	AB259124.1,AB931172.1,JQ408219.1,LC066596.1,MT495635.1
VC_350_0	10	1951.49	854.56	0.7	0	0	7.28	45	45	1	3.32	IMGVR_UViG_2585428093_000001|2585428093|2585503149|85831-95825,IMGVR_UViG_3300029358_000286|3300029358|Ga0243818_1000010|83916-93963,IMGVR_UViG_3300029416_000280|3300029416|Ga0243860_100055|34320-85372,IMGVR_UViG_3300029477_000212|3300029477|Ga0244129_100040|102261-117840,IMGVR_UViG_3300029588_000325|3300029588|Ga0245111_1000079|68147-82248,IMGVR_UViG_3300029588_000358|3300029588|Ga0245111_100001…
VC_351_0	5	2090.85	1166.04	0.64	0	0	7.87	10	10	1	5.44	KC595514.1,KC595517.1,KC595518.2,KT151956.1,KT151958.1
VC_352_0	20	37467.8	2757.26	0.93	0	1.73	8	190	190	1	6.54	JF923796.1,JF923797.1,KR053201.1,MF919510.1,MF919542.1,MG757157.1,MH536824.1,MH576960.1,MH669007.1,MH669013.1,MH727547.1,MH727552.1,MH744424.1,MH779499.1,MH779501.1,MK376962.1,MK433272.1,MK977699.1,MN369753.1,MN428063.1
VC_353_0	8	7288.78	3122.56	0.7	0	0	3.74	28	28	1	2.85	MG198776.1,MG198777.1,MG198778.1,MG198780.1,MH926056.1,MH926057.1,MH976516.1,MK977700.1
VC_354_0	6	4500	28371.2	0.14	0	4.69	6	15	15	1	5.28	FR775895.2,MF805809.1,MH816848.1,MN850573.1,MN850632.1,MT932211.1
VC_354_1	15	31500	29461.2	0.52	0	3.16	8.43	105	105	1	5.91	JX561091.1,KX552041.2,KX664695.3,MH051333.1,MH160766.1,MH252123.1,MK373788.1,MN850565.1,MN850571.1,MN850598.1,MN850618.1,MN850648.1,MT496970.1,MT944117.1,MW175890.1
VC_357_0	3	900	3055.21	0.23	0	6.63	9.64	3	2	0.67	7.81	MK804893.1,MK813938.1,MK813939.1
VC_357_1	1	0	1799.53	0	1	0	0	1	1	1	0	MK813941.1
VC_358_0	4	41.73	18.66	0.69	0	0	0	6	6	1	0	DQ836063.1,JX625144.1,NC_019920.1,NC_019922.1
VC_359_0	3	532.95	518.25	0.51	0	0	1	3	3	1	0.67	IMGVR_UViG_3300014951_000064|3300014951|Ga0169829_100658,IMGVR_UViG_3300045988_160616|3300045988|Ga0495776_077030,IMGVR_UViG_3300045988_160620|3300045988|Ga0495776_115727
VC_35_0	12	1925.59	430.88	0.82	0	0	0	66	66	1	0	AB334720.1,AB334721.1,GQ153916.1,GQ153917.1,GQ153918.1,GQ153919.1,J02448.1,J02451.1,JF719732.1,JF719733.1,JF719734.1,JX412914.1
VC_360_0	2	124.64	95.6	0.57	0.26	2.45	2.45	1	1	1	2.45	EF537008.1,KF598865.1
VC_362_0	27	39589.9	26432.1	0.6	0	1	9.9	351	259	0.74	7.92	EF056009.1,HQ259105.1,JX415535.1,JX880034.1,KC206276.2,KF192075.1,KF562340.1,KF620435.1,KF787095.1,KF806588.1,KJ135004.2,KM879221.2,KT321317.2,KX098389.2,MG018928.1,MG922974.1,MG983743.2,MH160392.1,MK863032.2,MK962626.1,MK962629.1,MK962630.1,MK962631.1,MK962641.1,MN062186.1,MN228696.1,MT234338.1
VC_363_0	2	300	2894.55	0.09	0.09	1.73	1.73	1	1	1	1.73	FN422398.1,LC064302.1
VC_363_1	3	898.64	4897.7	0.16	0	1.41	1.73	3	3	1	1.63	FN422399.1,HG962375.1,JX194238.1
VC_364_0	2	195	2627.91	0.07	0.09	4.47	4.47	1	1	1	4.47	HQ634194.1,JF974296.1
VC_364_1	3	677.18	3956.49	0.15	0	5.48	6.48	3	3	1	5.93	KX889068.2,MG592410.1,MG592470.1
VC_365_0	6	441976	9024.58	0.26	0	3.46	6.86	15	15	1	5.76	KC139517.1,KC139520.1,KM236242.1,MH899585.1,MN163281.1,MW544066.1
VC_366_0	3	440.3	3333.46	0.12	0	3.61	6.93	3	3	1	5.65	KC438283.1,KP280062.1,KY612839.1
VC_367_0	2	260.85	3849.64	0.06	0.09	3.32	3.32	1	1	1	3.32	MW394388.1,MW495044.2
VC_367_1	4	1594.44	6885.13	0.19	0	3.61	4.9	6	6	1	4.22	KY514264.1,KY549659.1,KY769270.1,MH059638.1
VC_369_0	4	1605.45	1934.89	0.45	0	1.73	3.46	6	6	1	2.62	MG592536.1,MG592554.1,MG592591.1,MG592625.1
VC_36_0	2	26.57	299.72	0.08	0.08	0	0	1	1	1	0	MT901800.1,NC_002014.1
VC_370_0	2	273.66	2289.41	0.11	0.09	2	2	1	1	1	2	MG592603.1,MG592610.1
VC_371_0	3	238.64	0	1	1	1.73	4.47	3	3	1	3.44	EF432053.1,KP282673.1,KP282674.1
VC_372_0	11	6351.7	7266.79	0.47	0	0	7.62	55	55	1	5.87	IMGVR_UViG_3300002461_000002|3300002461|AADWTP_10004167,IMGVR_UViG_3300005980_000003|3300005980|Ga0066798_10000075,IMGVR_UViG_3300006192_000002|3300006192|Ga0075011_10000059,IMGVR_UViG_3300009079_000001|3300009079|Ga0102814_10000112,IMGVR_UViG_3300015265_000014|3300015265|Ga0182005_1000305,IMGVR_UViG_3300018405_000027|3300018405|Ga0194138_10000066,IMGVR_UViG_3300018411_000050|3300018411|Ga0194137…
VC_372_1	11	7971.47	7205.37	0.53	0	1.41	7.62	55	55	1	6.24	EF460875.1,HQ728264.1,KF534715.1,KY087898.2,MF044458.2,MH191398.1,MN045229.1,MN098326.1,MN136198.2,MN850594.1,MT230534.1
VC_374_0	6	79076	14.96	0.99	0	1.41	4.12	15	15	1	2.7	KF669655.1,KF669657.1,KF669660.1,KM236247.1,KM236248.1,KP411017.1
VC_375_0	3	70.09	0	1	1	1	2	3	3	1	1.58	EF506570.1,U28974.1,X51344.1
VC_376_0	12	13055.1	18686.9	0.41	0	2.45	9.22	66	63	0.95	5.88	GU580941.1,GU580942.1,MK376953.1,MK376957.1,MN010761.1,MN204501.1,MN284896.1,MN284904.1,MN585971.1,MN585982.1,MN585996.1,MT310850.1
VC_377_0	2	219.52	3102.8	0.07	0.09	2.83	2.83	1	1	1	2.83	EU081845.1,MK779875.1
VC_378_0	3	900	16210.9	0.05	0	1	2.24	3	3	1	1.75	IMGVR_UViG_3300045988_061906|3300045988|Ga0495776_018465,IMGVR_UViG_3300045988_066736|3300045988|Ga0495776_018466,IMGVR_UViG_3300045988_068727|3300045988|Ga0495776_078616
VC_378_1	8	5533.45	51316.8	0.1	0	0	8.72	28	28	1	6.34	IMGVR_UViG_2891407665_000018|2891407665|2891407853|1-62157,IMGVR_UViG_2891442665_000011|2891442665|2891442775|19230-98094,IMGVR_UViG_2891465225_000007|2891465225|2891465257|1-62172,IMGVR_UViG_3300045988_037890|3300045988|Ga0495776_020055,IMGVR_UViG_3300045988_038136|3300045988|Ga0495776_073505,IMGVR_UViG_3300045988_039917|3300045988|Ga0495776_112752,IMGVR_UViG_3300045988_041083|3300045988|Ga04957…
VC_378_2	21	37739	94771.7	0.28	0	0	9.75	210	203	0.97	6.14	IMGVR_UViG_3300000293_000002|3300000293|EM308_1000036,IMGVR_UViG_3300010280_000443|3300010280|Ga0129308_1000059|82598-144932,IMGVR_UViG_3300029406_000257|3300029406|Ga0242805_100211|11322-71353,IMGVR_UViG_3300029567_000298|3300029567|Ga0244886_100093|43413-106686,IMGVR_UViG_3300029705_000164|3300029705|Ga0224414_10006268,IMGVR_UViG_3300045988_008599|3300045988|Ga0495776_007392,IMGVR_UViG_33000459…
VC_378_3	2	300	11603.1	0.03	0.09	1	1	1	1	1	1	IMGVR_UViG_3300045988_077117|3300045988|Ga0495776_051569,IMGVR_UViG_3300045988_106296|3300045988|Ga0495776_051578
VC_378_4	27	24456	117323	0.17	0	0	10.15	351	254	0.72	8.16	IMGVR_UViG_3300001528_000129|3300001528|chfe1id_10000347,IMGVR_UViG_3300006099_000008|3300006099|Ga0080690_1000105,IMGVR_UViG_3300012344_000024|3300012344|Ga0116650_1000060,IMGVR_UViG_3300025589_000024|3300025589|Ga0209409_1000828,IMGVR_UViG_3300029590_000397|3300029590|Ga0245099_1000416|2-41111,IMGVR_UViG_3300032038_000117|3300032038|Ga0326512_10000170,IMGVR_UViG_3300034759_000021|3300034759|Ga0…
VC_378_5	1	0	6641.15	0	1	0	0	1	1	1	0	IMGVR_UViG_3300045988_094890|3300045988|Ga0495776_118382
VC_37_0	3	352.69	602.01	0.37	0	1	2.65	3	3	1	2.03	AF157835.1,EU794049.1,LR794152.1
VC_382_0	1	0	3410.47	0	1	0	0	1	1	1	0	IMGVR_UViG_3300045988_037633|3300045988|Ga0495776_185927
VC_384_0	1	0	3256.04	0	1	0	0	1	1	1	0	NODE_2_length_52081_cov_37.380156
VC_385_0	4	1570.52	5297.74	0.23	0	1.41	2.24	6	6	1	1.71	KJ489010.1,KJ489011.1,KJ489012.1,KJ489013.1
VC_386_0	2	243.7	5150.68	0.05	0.09	2.24	2.24	1	1	1	2.24	KU160641.1,KU160646.1
VC_387_0	2	257.49	5711.66	0.04	0.09	2.83	2.83	1	1	1	2.83	KU160642.1,KU647628.2
VC_388_0	2	300	0	1	1	0	0	1	1	1	0	EU100883.1,EU100884.1
VC_389_0	3	320.95	1353.76	0.19	0	5.1	8.06	3	3	1	7.03	KU963261.1,MH536826.1,MT024859.1
VC_38_0	2	106.11	1576.97	0.06	0.09	7.35	7.35	1	1	1	7.35	MH443100.1,MH443101.1
VC_390_0	3	319.93	916.23	0.26	0	5.29	7.87	3	3	1	6.84	KU963252.2,KU998235.1,KX557279.1
VC_391_0	7	1472.19	2122.87	0.41	0	0	3.74	21	21	1	2.58	EU622808.1,EU771092.1,KU831549.1,M11813.1,MF407276.1,MT459794.1,X99260.1
VC_392_0	15	9963.33	2444.23	0.8	0	2	5.29	105	105	1	4.04	KC685370.1,KX349899.2,KX349900.2,KX349901.1,KX961631.1,KY947509.1,MF156577.1,MF156578.1,MH817022.1,MK284526.1,MK284527.1,MK284528.1,MT777452.1,MW012634.1,MW348917.1
VC_393_0	2	96.83	1025.28	0.09	0.09	1.41	1.41	1	1	1	1.41	KY821088.1,KY921761.1
VC_395_0	2	154.6	7.78	0.95	0.4	2	2	1	1	1	2	EU887664.1,JX887877.1
VC_396_0	19	40914.6	4172.76	0.91	0	2.65	7.62	171	171	1	5.12	KU998234.1,KX557286.1,MH479910.1,MH479917.1,MH669015.1,MK305889.1,MK814761.1,MK864264.1,MK864265.1,MK864266.1,MK864267.1,MK937603.1,MK967381.1,MN010760.1,MN284907.1,MT310872.1,MT521998.1,MT639651.1,MW507125.1
VC_397_0	2	31.37	27.58	0.53	0.2	0	0	1	1	1	0	GU321093.1,KF056323.1
VC_399_0	3	900	1303.52	0.41	0.01	5.39	5.83	3	3	1	5.65	FN667788.1,FN667789.1,HE815464.1
VC_399_1	1	0	411.95	0	1	0	0	1	1	1	0	HM246720.1
VC_39_0	2	300	2619.34	0.1	0.17	2.45	2.45	1	1	1	2.45	MH389777.1,MH460461.1
VC_39_1	3	900	3103.28	0.22	0.03	5.2	7.75	3	3	1	6.69	KY984068.1,MH248138.1,MH460463.1
VC_39_2	1	0	1630.2	0	1	0	0	1	1	1	0	KY448244.1
VC_400_0	5	3000	499.2	0.86	0	1.73	3.87	10	10	1	3.24	FR823450.1,GU296433.1,JN132397.1,JX569801.1,KX879627.1
VC_401_0	3	92.15	60.8	0.6	0.02	5.29	6.16	3	3	1	5.87	GQ241246.1,KF669650.1,KJ173786.1
VC_402_0	2	184.52	67.36	0.73	0.18	2	2	1	1	1	2	KU160638.1,MF185731.1
VC_403_0	1	0	383.32	0	1	0	0	1	1	1	0	IMGVR_UViG_3300006141_000310|3300006141|Ga0080704_1000282
VC_404_0	3	150.84	487.8	0.24	0.05	0	1.73	3	3	1	1.15	IMGVR_UViG_3300029305_001129|3300029305|Ga0307249_10095862,IMGVR_UViG_3300031555_000983|3300031555|Ga0318466_10096174,IMGVR_UViG_3300032007_000682|3300032007|Ga0310695_10014877
VC_405_0	7	2810.67	1544.67	0.65	0	0	2.83	21	21	1	2.03	JQ659259.1,KC013021.1,KC013022.1,KC013023.1,KC013025.1,KX555527.1,MN552146.1
VC_407_0	3	479.79	428.41	0.53	0.01	1.73	2.45	3	3	1	1.97	KF147927.1,KF183314.1,KF183315.1
VC_408_0	2	300	4650.04	0.06	0.09	2.83	2.83	1	1	1	2.83	IMGVR_UViG_3300046492_000237|3300046492|Ga0495585_0000099,IMGVR_UViG_3300046512_000174|3300046512|Ga0495610_0000114
VC_408_1	2	239.31	4800.25	0.05	0.09	7.42	7.42	1	1	1	7.42	IMGVR_UViG_3300034069_000595|3300034069|Ga0370205_000254,IMGVR_UViG_3300046518_000226|3300046518|Ga0495631_0000019
VC_408_2	4	1657.8	8217.18	0.17	0	0	5.48	6	6	1	3.06	IMGVR_UViG_3300036546_000303|3300036546|Ga0377192_000141,IMGVR_UViG_3300036944_001223|3300036944|Ga0377190_000207,IMGVR_UViG_3300043036_000442|3300043036|Ga0484712_000026,IMGVR_UViG_3300043119_000838|3300043119|Ga0484790_000049
VC_408_3	14	15437.2	14795.6	0.51	0	0	11.27	91	75	0.82	6.39	IMGVR_UViG_3300022305_001105|3300022305|Ga0242476_10000005,IMGVR_UViG_3300022305_001379|3300022305|Ga0242476_10026337,IMGVR_UViG_3300022305_001434|3300022305|Ga0242476_13459036,IMGVR_UViG_3300022468_000532|3300022468|Ga0233289_14994129,IMGVR_UViG_3300022468_000709|3300022468|Ga0233289_14994107,IMGVR_UViG_3300022468_000710|3300022468|Ga0233289_13724596,IMGVR_UViG_3300022468_000715|3300022468|Ga023…
VC_408_4	2	185.08	4954.78	0.04	0.09	8.49	8.49	1	1	1	8.49	NODE_27_length_92800_cov_30.095854,NODE_32_length_87458_cov_55.351372
VC_408_5	1	0	2747.35	0	1	0	0	1	1	1	0	IMGVR_UViG_2823949316_000001|2823949316|2823949316|679219-774760
VC_409_0	2	293.2	263.97	0.53	0.1	1.41	1.41	1	1	1	1.41	IMGVR_UViG_3300029856_000349|3300029856|Ga0245296_100344|2-63928,IMGVR_UViG_3300045988_090756|3300045988|Ga0495776_160532
VC_40_0	2	300	650.8	0.32	0.12	2.65	2.65	1	1	1	2.65	MK552140.1,MK552141.1
VC_40_1	1	0	551.69	0	1	0	0	1	1	1	0	AB366653.2
VC_40_2	1	0	476.78	0	1	0	0	1	1	1	0	MN094788.1
VC_410_0	2	45253	20.85	0.35	0.8	7.75	7.75	1	1	1	7.75	GU967410.1,MG020111.1
VC_411_0	4	1186.76	17.43	0.99	0	0	2.24	6	6	1	1.37	HF569091.1,JN939331.1,JN939332.1,KC556897.1
VC_412_0	2	300	3429.91	0.08	0.11	5	5	1	1	1	5	IMGVR_UViG_3300045988_121149|3300045988|Ga0495776_007282,IMGVR_UViG_3300045988_123743|3300045988|Ga0495776_034394
VC_412_1	1	0	770.45	0	1	0	0	1	1	1	0	IMGVR_UViG_3300026549_000112|3300026549|Ga0256404_1001866
VC_412_2	2	300	3007.23	0.09	0.11	6.71	6.71	1	1	1	6.71	IMGVR_UViG_3300028048_000071|3300028048|Ga0256405_10000478,IMGVR_UViG_3300045988_114223|3300045988|Ga0495776_102616
VC_412_3	2	194.66	2270.31	0.08	0.15	8	8	1	1	1	8	IMGVR_UViG_3300031993_002698|3300031993|Ga0310696_10000276,IMGVR_UViG_3300045988_114252|3300045988|Ga0495776_049008
VC_412_4	1	0	1139.79	0	1	0	0	1	1	1	0	IMGVR_UViG_3300045988_119413|3300045988|Ga0495776_122323
VC_414_0	11	1890.61	85.51	0.96	0	1.41	6.32	55	55	1	4.92	IMGVR_UViG_2734481917_000004|2734481917|2734486912|181214-199261,IMGVR_UViG_3300001528_000114|3300001528|chfe1id_10000646,IMGVR_UViG_3300021255_002725|3300021255|Ga0223825_10569300,IMGVR_UViG_3300029251_000134|3300029251|Ga0167475_103315,IMGVR_UViG_3300029251_000317|3300029251|Ga0167475_102025,IMGVR_UViG_3300029254_000334|3300029254|Ga0168700_1000034|218725-235209,IMGVR_UViG_3300029340_000041|330…
VC_415_0	12	4924.82	1931.17	0.72	0	0	3.32	66	66	1	2.49	IMGVR_UViG_2595698565_000001|2595698565|2595727547,IMGVR_UViG_2595698566_000001|2595698566|2595727548,IMGVR_UViG_2595698567_000001|2595698567|2595727549,IMGVR_UViG_2974673657_000001|2974673657|2974673657,IMGVR_UViG_3300045988_024691|3300045988|Ga0495776_039386,IMGVR_UViG_3300045988_025408|3300045988|Ga0495776_122799,IMGVR_UViG_3300045988_033665|3300045988|Ga0495776_039325,JQ729990.1,JQ729991.1,JQ…
VC_416_0	4	318.01	1018.51	0.24	0	2	3.61	6	6	1	2.78	HM640230.1,JN800508.1,KY996523.1,MH999279.1
VC_417_0	9	28795	1390.13	0.59	0	0	2.83	36	36	1	1.75	IMGVR_UViG_3300018475_000585|3300018475|Ga0187907_10018369,IMGVR_UViG_3300018494_000610|3300018494|Ga0187911_10017341,IMGVR_UViG_3300018878_000734|3300018878|Ga0187910_10021070,IMGVR_UViG_3300023371_000601|3300023371|Ga0216340_10017218,IMGVR_UViG_3300024270_000611|3300024270|Ga0257091_10018183,IMGVR_UViG_3300024272_002039|3300024272|Ga0257077_10030262,IMGVR_UViG_3300029305_003474|3300029305|Ga030…
VC_418_0	25	39024	0	1	1	1	5.83	300	300	1	3.69	HQ186308.1,JX658790.1,KC311669.1,KF669656.1,KJ473423.1,KR149290.1,KT339321.1,KT388102.1,KT388103.1,KT804908.2,KY082667.1,KY268295.1,KY268296.1,KY888680.2,MF033347.1,MF033348.1,MF033349.1,MF033350.1,MF033351.1,MG459218.1,MG599035.1,MH042230.1,MH763831.1,MH800200.1,MK278859.1
VC_419_0	7	363.7	3.76	0.99	0.1	0	2.65	21	21	1	1.72	HQ224500.1,KP972568.1,KP972569.1,KR063267.1,KR063268.1,KT728930.1,KT728931.1
VC_41_0	2	269.54	589.35	0.31	0.09	7.14	7.14	1	1	1	7.14	KF929199.1,KJ804259.1
VC_420_0	11	5690.92	527.86	0.92	0	0	7.75	55	55	1	6.02	IMGVR_UViG_3300011005_000100|3300011005|Ga0139361_1000093,IMGVR_UViG_3300011008_000121|3300011008|Ga0139362_1001790,IMGVR_UViG_3300014039_000546|3300014039|Ga0116646_1000118|21613-61916,IMGVR_UViG_3300020039_000059|3300020039|Ga0207352_1025,IMGVR_UViG_3300028797_000271|3300028797|Ga0265301_10000856,IMGVR_UViG_3300029310_000417|3300029310|Ga0134545_1000147|2-32666,IMGVR_UViG_3300033463_000336|3300…
VC_421_0	11	12983.5	80.38	0.99	0	0	9.33	55	53	0.96	6.61	IMGVR_UViG_3300045988_079340|3300045988|Ga0495776_159895,IMGVR_UViG_3300045988_135457|3300045988|Ga0495776_112087,IMGVR_UViG_3300045988_135758|3300045988|Ga0495776_169818,IMGVR_UViG_3300045988_141580|3300045988|Ga0495776_005323,IMGVR_UViG_3300045988_142699|3300045988|Ga0495776_143229,IMGVR_UViG_3300045988_144418|3300045988|Ga0495776_005350,IMGVR_UViG_3300045988_146892|3300045988|Ga0495776_093813,…
VC_422_0	4	1800	80.38	0.96	0	0	3.16	6	6	1	1.58	HQ634192.1,KC821604.1,KC821621.1,KC821625.1
VC_423_0	2	300	3253.56	0.08	0.09	1.73	1.73	1	1	1	1.73	IMGVR_UViG_3300018878_000120|3300018878|Ga0187910_10000316,IMGVR_UViG_3300029705_000055|3300029705|Ga0224414_10001196
VC_423_1	3	253.51	5254.33	0.05	0.09	7.14	8.94	3	3	1	7.97	IMGVR_UViG_3300001598_000161|3300001598|EMG_10002585,IMGVR_UViG_3300013901_000007|3300013901|Ga0116652_1000015,IMGVR_UViG_3300013936_000014|3300013936|Ga0116637_1000006
VC_423_2	1	0	2033.72	0	1	0	0	1	1	1	0	IMGVR_UViG_3300001598_000001|3300001598|EMG_10000079
VC_423_3	1	0	1934.44	0	1	0	0	1	1	1	0	IMGVR_UViG_3300028048_000063|3300028048|Ga0256405_10000371
VC_423_4	1	0	1895.81	0	1	0	0	1	1	1	0	IMGVR_UViG_2061766007_000033|2061766007|rumenHiSeq_NODE_518448_len_139595_cov_10_530628
VC_423_5	1	0	1888.07	0	1	0	0	1	1	1	0	IMGVR_UViG_3300028591_000100|3300028591|Ga0247611_10000127
VC_423_6	1	0	1768.05	0	1	0	0	1	1	1	0	IMGVR_UViG_3300028805_000060|3300028805|Ga0247608_10000128
VC_424_0	2	300	7348.25	0.04	0.12	0	0	1	1	1	0	IMGVR_UViG_3300045988_171725|3300045988|Ga0495776_011078,IMGVR_UViG_3300045988_172449|3300045988|Ga0495776_110664
VC_424_1	4	1800	11666	0.13	0	0	3.87	6	6	1	2.73	IMGVR_UViG_3300045988_172778|3300045988|Ga0495776_009796,IMGVR_UViG_3300045988_172885|3300045988|Ga0495776_089082,IMGVR_UViG_3300045988_173788|3300045988|Ga0495776_089154,IMGVR_UViG_3300045988_174605|3300045988|Ga0495776_011006
VC_424_2	2	300	7157.95	0.04	0.09	6	6	1	1	1	6	IMGVR_UViG_3300045988_175117|3300045988|Ga0495776_053023,IMGVR_UViG_3300045988_178812|3300045988|Ga0495776_073182
VC_424_3	1	0	2255.34	0	1	0	0	1	1	1	0	IMGVR_UViG_3300045988_181905|3300045988|Ga0495776_137240
VC_424_4	2	300	6602.52	0.04	0.09	0	0	1	1	1	0	IMGVR_UViG_3300045988_179398|3300045988|Ga0495776_007275,IMGVR_UViG_3300045988_180491|3300045988|Ga0495776_007276
VC_424_5	1	0	4047.09	0	1	0	0	1	1	1	0	IMGVR_UViG_3300013426_000001|3300013426|Ga0116649_1000017
VC_424_6	1	0	2007.79	0	1	0	0	1	1	1	0	IMGVR_UViG_3300013947_000038|3300013947|Ga0116653_1000055
VC_425_0	5	2176.62	14958.5	0.13	0	0	8.12	10	10	1	5.91	IMGVR_UViG_3300045988_163780|3300045988|Ga0495776_034738,IMGVR_UViG_3300045988_171524|3300045988|Ga0495776_096631,IMGVR_UViG_3300045988_172174|3300045988|Ga0495776_034743,IMGVR_UViG_3300045988_176671|3300045988|Ga0495776_122402,IMGVR_UViG_3300045988_178591|3300045988|Ga0495776_114977
VC_425_1	5	3000	18211.5	0.14	0	0	7.75	10	10	1	5.15	IMGVR_UViG_3300030343_000052|3300030343|Ga0243299_100009,IMGVR_UViG_3300045988_171839|3300045988|Ga0495776_020201,IMGVR_UViG_3300045988_174719|3300045988|Ga0495776_020200,IMGVR_UViG_3300045988_177924|3300045988|Ga0495776_011008,IMGVR_UViG_3300045988_178168|3300045988|Ga0495776_073146
VC_425_2	2	300	7584.72	0.04	0.11	5.57	5.57	1	1	1	5.57	IMGVR_UViG_3300045988_172055|3300045988|Ga0495776_073164,IMGVR_UViG_3300045988_177921|3300045988|Ga0495776_095847
VC_425_3	2	300	8506.16	0.03	0.11	5.74	5.74	1	1	1	5.74	IMGVR_UViG_3300045988_150479|3300045988|Ga0495776_095915,IMGVR_UViG_3300045988_152944|3300045988|Ga0495776_019821
VC_425_4	1	0	3897.25	0	1	0	0	1	1	1	0	IMGVR_UViG_3300045988_165165|3300045988|Ga0495776_103923
VC_428_0	2	44978	196.43	0.01	0.31	4.12	4.12	1	1	1	4.12	NODE_1082_length_21389_cov_32.006187,NODE_645_length_23946_cov_64.672136
VC_429_0	12	9598.99	268.68	0.97	0	0	7.48	66	66	1	5.38	IMGVR_UViG_3300017569_000011|3300017569|Ga0187365_100053,IMGVR_UViG_3300029968_000010|3300029968|Ga0315759_100047,IMGVR_UViG_3300039323_000029|3300039323|Ga0169852_00307,IMGVR_UViG_3300045988_017361|3300045988|Ga0495776_147347,IMGVR_UViG_3300045988_021672|3300045988|Ga0495776_147522,IMGVR_UViG_3300045988_040302|3300045988|Ga0495776_117221,IMGVR_UViG_3300045988_041718|3300045988|Ga0495776_006283,I…
VC_42_0	2	33.74	203.54	0.14	0.1	8.6	8.6	1	1	1	8.6	KX965989.1,MG969427.1
VC_430_0	1	0	126.58	0	1	0	0	1	1	1	0	IMGVR_UViG_2061766007_000047|2061766007|rumenHiSeq_NODE_107496_len_108441_cov_1_924272
VC_430_1	1	0	21.88	0	1	0	0	1	1	1	0	IMGVR_UViG_3300045988_009625|3300045988|Ga0495776_016514
VC_431_0	2	99.9	350.05	0.22	0.44	7.28	7.28	1	1	1	7.28	IMGVR_UViG_3300007125_000015|3300007125|Ga0102700_1000109,IMGVR_UViG_3300007220_000158|3300007220|Ga0104054_100826
VC_431_1	1	0	1145.37	0	1	0	0	1	1	1	0	IMGVR_UViG_3300008556_000003|3300008556|Ga0111059_100008
VC_431_2	1	0	598.51	0	1	0	0	1	1	1	0	IMGVR_UViG_3300007194_000005|3300007194|Ga0103269_100028
VC_432_0	2	280.96	323.53	0.46	0.1	2.65	2.65	1	1	1	2.65	IMGVR_UViG_3300045988_077181|3300045988|Ga0495776_171061,IMGVR_UViG_3300045988_104587|3300045988|Ga0495776_177900
VC_433_0	2	300	1920.99	0.14	0.09	2	2	1	1	1	2	IMGVR_UViG_3300027374_000478|3300027374|Ga0209694_1000069|2-159092,IMGVR_UViG_3300027542_000823|3300027542|Ga0209064_1000111|2-151398
VC_433_1	1	0	722.08	0	1	0	0	1	1	1	0	IMGVR_UViG_3300005461_000016|3300005461|Ga0073906_1000665
VC_434_0	2	300	1056.56	0.22	0.09	0	0	1	1	1	0	IMGVR_UViG_3300029253_000005|3300029253|Ga0168699_1000160,IMGVR_UViG_3300045988_161324|3300045988|Ga0495776_092642
VC_434_1	2	152.76	1130.92	0.12	0.12	7.28	7.28	1	1	1	7.28	IMGVR_UViG_3300000297_000024|3300000297|EM338_1001809,IMGVR_UViG_3300008272_000011|3300008272|Ga0111092_1000562
VC_435_0	2	79.25	416.23	0.16	0.1	3.87	3.87	1	1	1	3.87	IMGVR_UViG_3300001525_000109|3300001525|chfec4_10000238,NODE_166_length_38192_cov_193.071977
VC_436_0	1	0	249.62	0	1	0	0	1	1	1	0	IMGVR_UViG_3300045988_168504|3300045988|Ga0495776_050871
VC_436_1	1	0	138.13	0	1	0	0	1	1	1	0	IMGVR_UViG_3300045988_175669|3300045988|Ga0495776_183410
VC_437_0	2	44929	7.65	0.12	0.4	1.73	1.73	1	1	1	1.73	IMGVR_UViG_3300027628_000306|3300027628|Ga0209463_1008879,IMGVR_UViG_3300028602_001267|3300028602|Ga0265294_10035640
VC_438_0	2	47.83	132.31	0.27	0.19	3.16	3.16	1	1	1	3.16	IMGVR_UViG_3300028649_000019|3300028649|Ga0302162_10000183,IMGVR_UViG_3300028664_000009|3300028664|Ga0302164_10000280
VC_438_1	1	0	291.71	0	1	0	0	1	1	1	0	IMGVR_UViG_3300028646_000003|3300028646|Ga0302159_10000004
VC_439_0	10	1695.15	186.66	0.9	0	0	3.74	45	45	1	2.97	IMGVR_UViG_2516653030_000001|2516653030|2516663926|6827-19227,IMGVR_UViG_2582580894_000009|2582580894|2582658300|232321-243060,IMGVR_UViG_2667527211_000004|2667527211|2667529830|91791-104891,IMGVR_UViG_2671180318_000004|2671180318|2671213805|1347068-1357808,IMGVR_UViG_2684622547_000004|2684622547|2684627471|1347061-1357800,IMGVR_UViG_2881219220_000001|2881219220|2881219220|436730-445760,IMGVR_UVi…
VC_440_0	9	5243.23	1149.21	0.82	0	0	7.14	36	36	1	4.42	IMGVR_UViG_3300008096_000536|3300008096|Ga0114155_1000101|34098-112656,IMGVR_UViG_3300023499_000287|3300023499|Ga0257052_100064|3971-52077,IMGVR_UViG_3300045988_070237|3300045988|Ga0495776_152108,IMGVR_UViG_3300045988_081638|3300045988|Ga0495776_042916,IMGVR_UViG_3300045988_085507|3300045988|Ga0495776_097320,IMGVR_UViG_3300045988_085529|3300045988|Ga0495776_097325,IMGVR_UViG_3300045988_088691|330…
VC_441_0	3	101.9	970.58	0.1	0.01	6.16	6.63	3	3	1	6.37	IMGVR_UViG_2519103197_000010|2519103197|2519124548|42542-75401,IMGVR_UViG_3300045988_046102|3300045988|Ga0495776_167374,NODE_143_length_37590_cov_279.423658
VC_442_0	11	6396.76	1247.23	0.84	0	0	6	55	55	1	4.55	IMGVR_UViG_3300029337_000245|3300029337|Ga0243320_1000043|207931-243951,IMGVR_UViG_3300029715_000475|3300029715|Ga0245215_1000663|2-31068,IMGVR_UViG_3300029996_000119|3300029996|Ga0245029_100890,IMGVR_UViG_3300030031_000064|3300030031|Ga0245030_100689,IMGVR_UViG_3300045988_097754|3300045988|Ga0495776_170667,IMGVR_UViG_3300045988_100194|3300045988|Ga0495776_118493,IMGVR_UViG_3300045988_109006|3300…
VC_443_0	2	120.44	56.13	0.68	0.11	2.83	2.83	1	1	1	2.83	IMGVR_UViG_3300007961_000011|3300007961|Ga0079305_1001580,IMGVR_UViG_3300042816_000228|3300042816|Ga0482146_000076|13769-54891
VC_444_0	4	1786.87	4416.18	0.29	0	2.83	6.32	6	6	1	4.97	IMGVR_UViG_3300029403_000181|3300029403|Ga0243191_100058|51711-149307,IMGVR_UViG_3300045988_161897|3300045988|Ga0495776_116442,IMGVR_UViG_3300045988_163889|3300045988|Ga0495776_116331,IMGVR_UViG_3300045988_165435|3300045988|Ga0495776_056882
VC_444_1	5	2147.91	4471.28	0.32	0.01	0	9.8	10	6	0.6	7.28	IMGVR_UViG_3300029111_000006|3300029111|Ga0168815_100294,IMGVR_UViG_3300045988_158425|3300045988|Ga0495776_102176,IMGVR_UViG_3300045988_158809|3300045988|Ga0495776_000225,IMGVR_UViG_3300045988_165588|3300045988|Ga0495776_059255,IMGVR_UViG_3300045988_166558|3300045988|Ga0495776_114954
VC_445_0	11	11976.2	3993.17	0.75	0	1.41	9.75	55	41	0.75	8.17	IMGVR_UViG_3300045988_062405|3300045988|Ga0495776_080678,IMGVR_UViG_3300045988_063800|3300045988|Ga0495776_006574,IMGVR_UViG_3300045988_064953|3300045988|Ga0495776_006460,IMGVR_UViG_3300045988_067359|3300045988|Ga0495776_072488,IMGVR_UViG_3300045988_075600|3300045988|Ga0495776_147513,IMGVR_UViG_3300045988_077323|3300045988|Ga0495776_100158,IMGVR_UViG_3300045988_078288|3300045988|Ga0495776_004390,…
VC_447_0	11	499928	115.03	0.97	0	0	4	55	55	1	2.31	IMGVR_UViG_3300006217_000791|3300006217|Ga0081461_1010987,IMGVR_UViG_3300014941_000017|3300014941|Ga0134385_100522,IMGVR_UViG_3300029137_000015|3300029137|Ga0168731_101125,IMGVR_UViG_3300029365_000571|3300029365|Ga0243866_1000386|37979-55765,IMGVR_UViG_3300029410_000359|3300029410|Ga0242843_101044|9711-22684,IMGVR_UViG_3300029511_000175|3300029511|Ga0244809_100536|11304-24552,IMGVR_UViG_330002957…
VC_448_0	2	187.65	0	1	1	0	0	1	1	1	0	IMGVR_UViG_2588253764_000003|2588253764|2588271668|1011175-1138428,IMGVR_UViG_641228478_000004|641228478|641228537|1010156-1138458
VC_449_0	2	300	4507.62	0.06	0.1	3.16	3.16	1	1	1	3.16	IMGVR_UViG_3300045988_131017|3300045988|Ga0495776_159931,IMGVR_UViG_3300045988_134687|3300045988|Ga0495776_137329
VC_449_1	1	0	1940.57	0	1	0	0	1	1	1	0	IMGVR_UViG_3300029243_000215|3300029243|Ga0168713_100018|51461-204363
VC_449_10	1	0	2163.15	0	1	0	0	1	1	1	0	IMGVR_UViG_3300045988_126640|3300045988|Ga0495776_052845
VC_449_11	1	0	2505.08	0	1	0	0	1	1	1	0	IMGVR_UViG_3300045988_140742|3300045988|Ga0495776_180952
VC_449_2	1	0	2242.67	0	1	0	0	1	1	1	0	IMGVR_UViG_3300029603_000269|3300029603|Ga0245139_100033|53334-203198
VC_449_3	1	0	2433.83	0	1	0	0	1	1	1	0	IMGVR_UViG_3300029432_000423|3300029432|Ga0243805_100051|304-217881
VC_449_4	1	0	2725.31	0	1	0	0	1	1	1	0	IMGVR_UViG_3300045988_128561|3300045988|Ga0495776_155644
VC_449_5	2	300	4747.24	0.06	0.09	1	1	1	1	1	1	IMGVR_UViG_3300045988_130052|3300045988|Ga0495776_186567,IMGVR_UViG_3300045988_140810|3300045988|Ga0495776_155654
VC_449_6	1	0	2458.08	0	1	0	0	1	1	1	0	IMGVR_UViG_3300045988_125994|3300045988|Ga0495776_180879
VC_449_7	1	0	1746.39	0	1	0	0	1	1	1	0	IMGVR_UViG_3300045988_113541|3300045988|Ga0495776_076064
VC_449_8	1	0	2741.05	0	1	0	0	1	1	1	0	IMGVR_UViG_3300045988_124594|3300045988|Ga0495776_138216
VC_449_9	1	0	1777.1	0	1	0	0	1	1	1	0	IMGVR_UViG_3300045988_123227|3300045988|Ga0495776_150879
VC_44_0	23	10863.3	8443.39	0.56	0	2.45	8.66	253	253	1	6.75	AB451219.1,AB920995.1,AB983711.1,HG793132.1,JN991020.1,KC853746.1,KF626667.1,KT381879.1,KU197013.1,KU595432.1,KU595433.1,KX066068.1,KX458241.1,KX660669.1,KY316062.1,KY464836.1,KY981272.1,MF375456.1,MF621978.1,MG652450.1,MG775261.1,MH684921.1,MT740728.1
VC_451_0	1	0	1006.05	0	1	0	0	1	1	1	0	IMGVR_UViG_3300045988_141433|3300045988|Ga0495776_168594
VC_451_1	1	0	1139.56	0	1	0	0	1	1	1	0	IMGVR_UViG_3300045988_146179|3300045988|Ga0495776_149857
VC_452_0	18	21703.8	4415.04	0.83	0	2.45	7	153	153	1	5.52	KF010834.1,KP202972.1,KP296791.1,KP296793.1,KP296795.1,KP296796.1,KT361649.1,MG727695.1,MG727698.1,MG727699.1,MG727700.1,MG727701.1,MG727702.1,MH431931.1,MH431936.1,MH431937.1,MH454078.1,MH454079.1
VC_453_0	2	300	1241.36	0.19	0.11	0	0	1	1	1	0	IMGVR_UViG_2700989044_000001|2700989044|2700998822,JN638751.1
VC_453_1	1	0	704.58	0	1	0	0	1	1	1	0	IMGVR_UViG_3300005281_000068|3300005281|Ga0065720_1018829
VC_453_2	1	0	736.25	0	1	0	0	1	1	1	0	IMGVR_UViG_3300042923_001771|3300042923|Ga0456365_0000164|1-175445
VC_455_0	4	162.18	615.3	0.21	0.04	3	5.83	6	6	1	4.36	IMGVR_UViG_3300027896_000136|3300027896|Ga0209777_10001553,IMGVR_UViG_3300039191_000629|3300039191|Ga0399990_001511,IMGVR_UViG_3300045988_180012|3300045988|Ga0495776_059229,NODE_696_length_22980_cov_63.045583
VC_457_0	3	559.7	44.7	0.93	0.07	0	1	3	3	1	0.67	IMGVR_UViG_2703719117_000003|2703719117|2703760489|1-62934,IMGVR_UViG_3300010998_001274|3300010998|Ga0139311_1000276|1-62934,IMGVR_UViG_3300011008_002676|3300011008|Ga0139362_1000522|19161-82514
VC_458_0	4	1800	837.42	0.68	0	0	0	6	6	1	0	IMGVR_UViG_2703719119_000002|2703719119|2703760712,IMGVR_UViG_3300011005_000048|3300011005|Ga0139361_1000008,IMGVR_UViG_3300011008_000005|3300011008|Ga0139362_1000035,IMGVR_UViG_3300020039_000110|3300020039|Ga0207352_1115
VC_45_0	2	99.45	948.15	0.09	0.09	4.47	4.47	1	1	1	4.47	AB854109.1,KY117485.1
VC_460_0	3	900	73.21	0.92	0.02	0	2.65	3	3	1	1.76	IMGVR_UViG_2703719119_000004|2703719119|2703761174,IMGVR_UViG_3300011005_000062|3300011005|Ga0139361_1000031,IMGVR_UViG_3300011008_000042|3300011008|Ga0139362_1000616
VC_461_0	10	4948	512.35	0.91	0	0	5.57	45	45	1	3.01	IMGVR_UViG_2703719152_000001|2703719152|2703764921,IMGVR_UViG_3300010998_001256|3300010998|Ga0139311_1001796|76006-108737,IMGVR_UViG_3300011002_000596|3300011002|Ga0139310_1000718|9422-42193,IMGVR_UViG_3300011006_000023|3300011006|Ga0139320_1000841,IMGVR_UViG_3300011008_000214|3300011008|Ga0139362_1003211,IMGVR_UViG_3300020011_000251|3300020011|Ga0207351_1183|76006-108737,IMGVR_UViG_3300020024_00…
VC_462_0	11	5078.75	9.6	1	0.09	1.73	6.86	55	55	1	4.62	IMGVR_UViG_2703719254_000001|2703719254|2703773504|27213-73251,IMGVR_UViG_2747842506_000001|2747842506|2747851467|1749852-1829931,IMGVR_UViG_2839085742_000001|2839085742|2839085751|143575-187403,IMGVR_UViG_2844091989_000001|2844091989|2844092000|320669-363037,IMGVR_UViG_3300012007_000331|3300012007|Ga0120382_1000912,IMGVR_UViG_3300021400_000317|3300021400|Ga0224422_10292450,IMGVR_UViG_3300028048_…
VC_463_0	16	25936.4	910.76	0.97	0	0	5.29	120	120	1	3.49	IMGVR_UViG_2706795343_000001|2706795343|2706857486,IMGVR_UViG_2974515352_000001|2974515352|2974515352,IMGVR_UViG_2974517992_000001|2974517992|2974517992,IMGVR_UViG_2974579318_000001|2974579318|2974579318,IMGVR_UViG_2974579749_000001|2974579749|2974579749,IMGVR_UViG_2974590416_000001|2974590416|2974590416,IMGVR_UViG_2974639204_000001|2974639204|2974639204,IMGVR_UViG_3300045988_135134|3300045988|Ga…
VC_464_0	2	300	360.66	0.45	0.13	4.9	4.9	1	1	1	4.9	IMGVR_UViG_3300025012_000032|3300025012|Ga0209727_1000053,IMGVR_UViG_3300025030_000047|3300025030|Ga0209518_1000072
VC_465_0	11	4101.21	0	1	1	3.32	8.66	55	55	1	6.82	IMGVR_UViG_2775506786_000003|2775506786|2775516294|114505-155249,IMGVR_UViG_3300029382_000636|3300029382|Ga0243901_1000025|13772-57079,IMGVR_UViG_3300043822_000031|3300043822|Ga0455828_0416,IMGVR_UViG_3300044564_000013|3300044564|Ga0455816_00247,IMGVR_UViG_3300045988_128645|3300045988|Ga0495776_027495,IMGVR_UViG_3300045988_141214|3300045988|Ga0495776_001068,IMGVR_UViG_3300045988_141658|3300045988…
VC_466_0	11	5206.47	0	1	1	1	8.94	55	55	1	6.46	IMGVR_UViG_2786546706_000001|2786546706|2786635430|390491-458774,IMGVR_UViG_2936353572_000002|2936353572|2936353600,IMGVR_UViG_3300012886_000465|3300012886|Ga0160425_1000139|2-55541,IMGVR_UViG_3300016722_000142|3300016722|Ga0183100_1000084|75594-120513,IMGVR_UViG_3300017643_000079|3300017643|Ga0183097_10214|66724-122785,IMGVR_UViG_3300037455_001397|3300037455|Ga0394157_0000145,IMGVR_UViG_33000383…
VC_469_0	11	11150.2	8090.34	0.58	0	0	3.61	55	55	1	2.62	IMGVR_UViG_3300029388_000007|3300029388|Ga0243998_1000390,IMGVR_UViG_3300029394_000009|3300029394|Ga0243997_1000535,IMGVR_UViG_3300029478_000208|3300029478|Ga0244154_100073|4406-55225,IMGVR_UViG_3300045988_034497|3300045988|Ga0495776_150446,IMGVR_UViG_3300045988_056514|3300045988|Ga0495776_078201,IMGVR_UViG_3300045988_066711|3300045988|Ga0495776_151985,IMGVR_UViG_3300045988_080129|3300045988|Ga04…
VC_46_0	15	8254.49	4508.87	0.65	0	0	6.93	105	105	1	5.74	HE956707.2,HE956710.2,JN651747.1,KC107834.1,KT184661.1,KT949345.1,KX756572.1,KY318515.1,LN878149.1,MF683623.1,MG878892.2,MH179473.2,MH992513.1,MK053931.3,MK330684.1
VC_471_0	21	15934.6	4050.06	0.8	0	0	9.7	210	199	0.95	5.64	IMGVR_UViG_3300007530_000189|3300007530|Ga0104842_100066|80-45675,IMGVR_UViG_3300029220_000023|3300029220|Ga0168707_100413,IMGVR_UViG_3300029365_000495|3300029365|Ga0243866_1000813|3668-40134,IMGVR_UViG_3300029374_000171|3300029374|Ga0243945_1000535,IMGVR_UViG_3300029796_000191|3300029796|Ga0243875_1000840,IMGVR_UViG_3300045988_053817|3300045988|Ga0495776_155126,IMGVR_UViG_3300045988_078176|33000…
VC_472_0	2	126.28	1.33	0.99	1	3.87	3.87	1	1	1	3.87	JX403940.1,KP861230.1
VC_473_0	1	0	561.4	0	1	0	0	1	1	1	0	IMGVR_UViG_2868238732_000001|2868238732|2868238755|80268-206289
VC_473_1	1	0	611.61	0	1	0	0	1	1	1	0	NODE_8_length_131991_cov_22.018623
VC_473_2	2	203.42	660.66	0.24	0.12	8.12	8.12	1	1	1	8.12	IMGVR_UViG_3300002162_000001|3300002162|JGI24139J26690_1000001,IMGVR_UViG_3300003369_000002|3300003369|JGI24140J50213_10000037
VC_473_3	1	0	358.41	0	1	0	0	1	1	1	0	IMGVR_UViG_3300025575_000016|3300025575|Ga0209430_1000278
VC_474_0	3	900	794.5	0.53	0.01	2.24	8.43	3	3	1	6.26	IMGVR_UViG_3300009695_000004|3300009695|Ga0123337_10000182,IMGVR_UViG_3300022561_000004|3300022561|Ga0212090_10000340,IMGVR_UViG_3300025153_000104|3300025153|Ga0209512_1000330
VC_475_0	2	300	1301.67	0.19	0.1	0	0	1	1	1	0	IMGVR_UViG_3300022561_000003|3300022561|Ga0212090_10000292,IMGVR_UViG_3300025153_000005|3300025153|Ga0209512_1000191
VC_475_1	1	0	577.85	0	1	0	0	1	1	1	0	IMGVR_UViG_3300025147_000018|3300025147|Ga0209511_1000381
VC_476_0	16	20975.7	3038.1	0.87	0	2.65	9.49	120	115	0.96	6.3	IMGVR_UViG_2873685200_000004|2873685200|2873685200|84522-145361,IMGVR_UViG_3300007105_000251|3300007105|Ga0102630_100001|106109-220168,IMGVR_UViG_3300009343_000053|3300009343|Ga0114310_100053,IMGVR_UViG_3300029384_000344|3300029384|Ga0243983_1000081|2-106281,IMGVR_UViG_3300029425_000009|3300029425|Ga0243935_100910,IMGVR_UViG_3300045988_018009|3300045988|Ga0495776_166873,IMGVR_UViG_3300045988_0313…
VC_477_0	2	240.92	3723.38	0.06	0.09	2.45	2.45	1	1	1	2.45	IMGVR_UViG_3300029413_000101|3300029413|Ga0243792_1000341,IMGVR_UViG_3300029434_000006|3300029434|Ga0243855_1000606
VC_477_1	1	0	3008.8	0	1	0	0	1	1	1	0	IMGVR_UViG_3300045988_144167|3300045988|Ga0495776_027174
VC_477_2	7	6300	9982.91	0.39	0	5.1	6.78	21	21	1	6.15	IMGVR_UViG_2873710093_000004|2873710093|2873710137|22033-184985,IMGVR_UViG_3300029008_000074|3300029008|Ga0169638_100013|46110-205525,IMGVR_UViG_3300029017_000103|3300029017|Ga0169582_100020|17409-168512,IMGVR_UViG_3300045988_131499|3300045988|Ga0495776_138282,IMGVR_UViG_3300045988_141621|3300045988|Ga0495776_149838,IMGVR_UViG_3300045988_144257|3300045988|Ga0495776_101624,IMGVR_UViG_3300045988_15…
VC_477_3	1	0	3493.77	0	1	0	0	1	1	1	0	IMGVR_UViG_3300029405_000203|3300029405|Ga0243959_100003|3-245819
VC_478_0	1	0	7862.81	0	1	0	0	1	1	1	0	IMGVR_UViG_3300045988_127161|3300045988|Ga0495776_049159
VC_478_1	1	0	7883.71	0	1	0	0	1	1	1	0	IMGVR_UViG_3300045988_132524|3300045988|Ga0495776_172695
VC_478_2	2	276.09	8745.72	0.03	0.09	9	9	1	0	0	9	IMGVR_UViG_3300006145_000007|3300006145|Ga0080708_1000053,IMGVR_UViG_3300006155_000002|3300006155|Ga0081176_1000016
VC_478_3	4	878.03	16636	0.05	0.06	2.24	7.94	6	6	1	5.51	IMGVR_UViG_3300039323_000306|3300039323|Ga0169852_00164|33-56197,IMGVR_UViG_3300045988_083190|3300045988|Ga0495776_033147,IMGVR_UViG_3300045988_161521|3300045988|Ga0495776_160567,IMGVR_UViG_3300045988_184821|3300045988|Ga0495776_156216|10435-64270
VC_478_4	19	50699.3	57195.8	0.47	0	1.41	9.85	171	170	0.99	4.41	IMGVR_UViG_3300029380_000225|3300029380|Ga0243900_1000089,IMGVR_UViG_3300029447_000002|3300029447|Ga0243899_1000111,IMGVR_UViG_3300029573_000383|3300029573|Ga0245101_100127|1062-120033,IMGVR_UViG_3300029589_000343|3300029589|Ga0245106_100039|47941-166102,IMGVR_UViG_3300029621_000376|3300029621|Ga0245126_1000131|19121-140109,IMGVR_UViG_3300029873_000387|3300029873|Ga0245321_100148|3-122756,IMGVR_U…
VC_478_5	1	0	6382.33	0	1	0	0	1	1	1	0	IMGVR_UViG_3300045988_179865|3300045988|Ga0495776_181676
VC_478_6	1	0	8437.38	0	1	0	0	1	1	1	0	IMGVR_UViG_3300030447_000342|3300030447|Ga0168849_100024|106405-274521
VC_478_7	1	0	4487.34	0	1	0	0	1	1	1	0	IMGVR_UViG_3300012983_000003|3300012983|Ga0123349_10000031
VC_479_0	5	2517.5	2214.69	0.53	0	1.41	8.49	10	10	1	6.46	IMGVR_UViG_3300030441_000076|3300030441|Ga0168806_100321,IMGVR_UViG_3300045988_094877|3300045988|Ga0495776_180217,IMGVR_UViG_3300045988_101445|3300045988|Ga0495776_116202,IMGVR_UViG_3300045988_115206|3300045988|Ga0495776_117827,IMGVR_UViG_3300045988_186938|3300045988|Ga0495776_188290|12524-120042
VC_480_0	3	688.77	8216.47	0.08	0	4.47	7.14	3	3	1	5.79	IMGVR_UViG_3300018878_000165|3300018878|Ga0187910_10002082,IMGVR_UViG_3300023371_000100|3300023371|Ga0216340_10001594,IMGVR_UViG_3300029705_000082|3300029705|Ga0224414_10002352
VC_481_0	11	4012.46	417.81	0.91	0	0	6.86	55	55	1	5.24	IMGVR_UViG_2874493743_000002|2874493743|2874493797|150929-192876,IMGVR_UViG_2878933989_000003|2878933989|2878934062|16561-58505,IMGVR_UViG_3300010259_000007|3300010259|Ga0129316_1000311,IMGVR_UViG_3300010283_000407|3300010283|Ga0129312_1000076|64960-100528,IMGVR_UViG_3300026522_000012|3300026522|Ga0256406_1001483,IMGVR_UViG_3300026549_000157|3300026549|Ga0256404_1002683,IMGVR_UViG_3300026549_0025…
VC_482_0	10	4380.44	1554.54	0.74	0	0	7.75	45	45	1	5.75	IMGVR_UViG_3300023484_000135|3300023484|Ga0257055_10044|4431-51578,IMGVR_UViG_3300028961_000122|3300028961|Ga0169745_100062|296-46426,IMGVR_UViG_3300029541_000016|3300029541|Ga0244914_100589,IMGVR_UViG_3300029615_000460|3300029615|Ga0245146_100197|65365-110133,IMGVR_UViG_3300029772_000289|3300029772|Ga0245166_100490|399-42111,IMGVR_UViG_3300029905_000348|3300029905|Ga0247327_1000069|41060-87766,I…
VC_483_0	5	1359.5	201.74	0.87	0	1.73	6.4	10	10	1	4.44	KC959568.1,KU599887.1,KU599888.1,KU599889.1,MN812211.1
VC_484_0	2	300	156.52	0.66	0.2	2	2	1	1	1	2	IMGVR_UViG_3300001525_000247|3300001525|chfec4_10000056,IMGVR_UViG_3300001525_000778|3300001525|chfec4_10000056|6206-65202
VC_485_0	1	0	7.96	0	1	0	0	1	1	1	0	IMGVR_UViG_3300029497_000135|3300029497|Ga0244216_100046|3-97281
VC_485_1	1	0	39.87	0	1	0	0	1	1	1	0	NODE_87_length_56659_cov_60.809077
VC_486_0	2	42.51	858.22	0.05	0.1	4.12	4.12	1	1	1	4.12	IMGVR_UViG_3300001528_000026|3300001528|chfe1id_10004558,NODE_895_length_24089_cov_23.461513
VC_487_0	8	4724.42	1474.93	0.76	0	0	7.35	28	28	1	5.08	IMGVR_UViG_2909458730_000002|2909458730|2909458740|30602-89671,IMGVR_UViG_3300008482_000002|3300008482|Ga0115187_100253,IMGVR_UViG_3300014963_000384|3300014963|Ga0134523_1001852,IMGVR_UViG_3300029360_000487|3300029360|Ga0243814_1000258|152-50529,IMGVR_UViG_3300029432_000362|3300029432|Ga0243805_100485|3-26984,IMGVR_UViG_3300029784_000284|3300029784|Ga0243806_1000326|46618-96995,IMGVR_UViG_3300045…
VC_488_0	13	9031.67	5802.92	0.61	0	1	8.12	78	78	1	5.44	IMGVR_UViG_2911467008_000001|2911467008|2911467008|12478-50730,IMGVR_UViG_3300029844_000299|3300029844|Ga0245276_1000125|74419-115915,IMGVR_UViG_3300029928_000023|3300029928|Ga0116643_1000322,IMGVR_UViG_3300045988_062068|3300045988|Ga0495776_147620,IMGVR_UViG_3300045988_064519|3300045988|Ga0495776_129029,IMGVR_UViG_3300045988_069188|3300045988|Ga0495776_016069,IMGVR_UViG_3300045988_070264|3300045…
VC_491_0	12	4744.3	4093.15	0.54	0	2.45	8.83	66	66	1	5.92	IMGVR_UViG_3300024269_000218|3300024269|Ga0257076_10005123,IMGVR_UViG_3300029749_000490|3300029749|Ga0245202_1000576|23979-50657,IMGVR_UViG_3300029782_000424|3300029782|Ga0245253_101038|17288-35620,IMGVR_UViG_3300029887_000356|3300029887|Ga0245331_1000170|4957-38547,IMGVR_UViG_3300045988_024028|3300045988|Ga0495776_025350,IMGVR_UViG_3300045988_113405|3300045988|Ga0495776_065195,IMGVR_UViG_3300045…
VC_492_0	2	45.45	1067.31	0.04	0.09	5.74	5.74	1	1	1	5.74	IMGVR_UViG_3300029857_000023|3300029857|Ga0245297_1001013,NODE_167_length_38187_cov_22.348369
VC_493_0	6	1601.41	1119.55	0.59	0	3	6.86	15	15	1	5.29	IMGVR_UViG_3300045988_006974|3300045988|Ga0495776_168095,IMGVR_UViG_3300045988_041273|3300045988|Ga0495776_178588,IMGVR_UViG_3300045988_060380|3300045988|Ga0495776_147559,IMGVR_UViG_3300045988_065971|3300045988|Ga0495776_170533,IMGVR_UViG_3300045988_069538|3300045988|Ga0495776_112298,IMGVR_UViG_3300045988_100493|3300045988|Ga0495776_024616
VC_494_0	3	130.03	1370.45	0.09	0.02	4.69	7.21	3	3	1	6.23	IMGVR_UViG_3300045988_033956|3300045988|Ga0495776_113595,IMGVR_UViG_3300045988_034524|3300045988|Ga0495776_156732,IMGVR_UViG_3300045988_127166|3300045988|Ga0495776_008928
VC_495_0	11	10287.8	4822.89	0.68	0	2.65	9.64	55	52	0.95	6.01	IMGVR_UViG_2915311810_000004|2915311810|2915311841|229735-327467,IMGVR_UViG_2915331061_000005|2915331061|2915331084|229735-351736,IMGVR_UViG_3300045988_022154|3300045988|Ga0495776_086231,IMGVR_UViG_3300045988_024686|3300045988|Ga0495776_111402,IMGVR_UViG_3300045988_056138|3300045988|Ga0495776_093600,IMGVR_UViG_3300045988_063413|3300045988|Ga0495776_012613,IMGVR_UViG_3300045988_073812|3300045988|G…
VC_495_1	1	0	1589.77	0	1	0	0	1	1	1	0	MG711466.1
VC_496_0	9	6836.14	5181.34	0.57	0	2	8.72	36	36	1	5.44	IMGVR_UViG_3300045988_007896|3300045988|Ga0495776_151862,IMGVR_UViG_3300045988_008595|3300045988|Ga0495776_068939,IMGVR_UViG_3300045988_014727|3300045988|Ga0495776_103277,IMGVR_UViG_3300045988_016844|3300045988|Ga0495776_005471,IMGVR_UViG_3300045988_024406|3300045988|Ga0495776_177875,IMGVR_UViG_3300045988_025821|3300045988|Ga0495776_093456,IMGVR_UViG_3300045988_031193|3300045988|Ga0495776_093725,…
VC_497_0	11	6629.95	996.97	0.87	0	0	8.66	55	55	1	6.04	IMGVR_UViG_3300023485_000169|3300023485|Ga0257032_10255|1-42670,IMGVR_UViG_3300029407_000218|3300029407|Ga0243764_100159|1-36393,IMGVR_UViG_3300029425_000101|3300029425|Ga0243935_100815,IMGVR_UViG_3300029427_000266|3300029427|Ga0243889_1000033|166611-202057,IMGVR_UViG_3300029489_000254|3300029489|Ga0244014_1000338|13628-50091,IMGVR_UViG_3300029495_000145|3300029495|Ga0244015_1000533,IMGVR_UViG_33…
VC_498_0	12	10727.2	2403.33	0.82	0	0	7.35	66	66	1	4.35	IMGVR_UViG_3300029412_000253|3300029412|Ga0243915_100122|415-45297,IMGVR_UViG_3300045988_005716|3300045988|Ga0495776_052757,IMGVR_UViG_3300045988_008230|3300045988|Ga0495776_094427,IMGVR_UViG_3300045988_023298|3300045988|Ga0495776_136411,IMGVR_UViG_3300045988_027437|3300045988|Ga0495776_136156,IMGVR_UViG_3300045988_027487|3300045988|Ga0495776_179298,IMGVR_UViG_3300045988_027490|3300045988|Ga04957…
VC_4_0	16	2421529	20884	0.29	0	2.83	9.27	120	118	0.98	5.73	CP025900.1,HM770079.1,HQ110084.1,IMGVR_UViG_2511231164_000004|2511231164|2511244622|3489491-3523272,IMGVR_UViG_2541047905_000004|2541047905|2541177733,IMGVR_UViG_2663763475_000011|2663763475|2663863369|139056-214041,IMGVR_UViG_2711768047_000004|2711768047|2711777725,KT630647.2,KY271398.1,MF417929.1,MK416011.1,MK416012.1,MK422449.1,MK422453.1,MK433578.1,NODE_8_length_104371_cov_161.590849
VC_500_0	4	1136.46	758.81	0.6	0	1.73	6.08	6	6	1	4.34	IMGVR_UViG_3300029432_000419|3300029432|Ga0243805_100011|37227-114900,IMGVR_UViG_3300045988_141470|3300045988|Ga0495776_097034,IMGVR_UViG_3300045988_147239|3300045988|Ga0495776_138053,IMGVR_UViG_3300045988_155699|3300045988|Ga0495776_116587
VC_501_0	11	5144.7	3355.19	0.61	0	2.24	6.78	55	55	1	4.27	IMGVR_UViG_2921975887_000001|2921975887|2921975953|2-64415,IMGVR_UViG_3300013414_000187|3300013414|Ga0177923_1310015,IMGVR_UViG_3300029737_000011|3300029737|Ga0245199_100528,IMGVR_UViG_3300045988_097254|3300045988|Ga0495776_033189,IMGVR_UViG_3300045988_098308|3300045988|Ga0495776_103148,IMGVR_UViG_3300045988_103680|3300045988|Ga0495776_146191,IMGVR_UViG_3300045988_117955|3300045988|Ga0495776_1071…
VC_502_0	2	167.82	187.77	0.47	0.1	1	1	1	1	1	1	MN812203.1,MN812205.1
VC_503_0	21	1395775	1555.23	0.79	0	0	3.74	210	210	1	2.58	IMGVR_UViG_2974514513_000001|2974514513|2974514513,IMGVR_UViG_3300000063_000012|3300000063|PT4Draft_c10921,IMGVR_UViG_3300007150_000007|3300007150|Ga0104019_1003429,IMGVR_UViG_3300023301_001362|3300023301|Ga0209414_1002755,IMGVR_UViG_3300023301_001487|3300023301|Ga0209414_1002703,IMGVR_UViG_3300025351_000041|3300025351|Ga0208135_101587,IMGVR_UViG_3300028366_000051|3300028366|Ga0306907_1001141,IMG…
VC_504_0	19	5699.69	3009	0.65	0	0	3.87	171	171	1	2.78	IMGVR_UViG_3300026522_000186|3300026522|Ga0256406_1005955,IMGVR_UViG_3300028805_001926|3300028805|Ga0247608_10008668,IMGVR_UViG_3300030381_000112|3300030381|Ga0167499_1002378,IMGVR_UViG_3300045988_082371|3300045988|Ga0495776_005522,IMGVR_UViG_3300045988_084269|3300045988|Ga0495776_005526,IMGVR_UViG_3300045988_089688|3300045988|Ga0495776_006973,IMGVR_UViG_3300045988_090807|3300045988|Ga0495776_005…
VC_505_0	5	559.2	1011.44	0.36	0	0	1	10	10	1	0.6	IMGVR_UViG_3300045988_170804|3300045988|Ga0495776_181993,IMGVR_UViG_3300045988_171994|3300045988|Ga0495776_124501,IMGVR_UViG_3300045988_171995|3300045988|Ga0495776_124502,IMGVR_UViG_3300045988_172454|3300045988|Ga0495776_006991,IMGVR_UViG_3300045988_172684|3300045988|Ga0495776_006992
VC_506_0	2	300	11845.7	0.02	0.1	0	0	1	1	1	0	IMGVR_UViG_2974732664_000001|2974732664|2974732664,MT774402.1
VC_506_1	1	0	6104.05	0	1	0	0	1	1	1	0	IMGVR_UViG_3300045988_076858|3300045988|Ga0495776_101563
VC_506_2	1	0	5389.93	0	1	0	0	1	1	1	0	IMGVR_UViG_3300045988_020586|3300045988|Ga0495776_004884
VC_506_3	13	23400	44595.4	0.34	0	0	7.35	78	78	1	5.65	IMGVR_UViG_2974730770_000001|2974730770|2974730770,IMGVR_UViG_3300045988_015073|3300045988|Ga0495776_017586,IMGVR_UViG_3300045988_019688|3300045988|Ga0495776_004484,IMGVR_UViG_3300045988_019721|3300045988|Ga0495776_004850,IMGVR_UViG_3300045988_021023|3300045988|Ga0495776_011447,IMGVR_UViG_3300045988_021113|3300045988|Ga0495776_005029,IMGVR_UViG_3300045988_028194|3300045988|Ga0495776_004441,IMGVR_…
VC_506_4	3	900	14808.7	0.06	0	6.93	7.68	3	3	1	7.34	IMGVR_UViG_3300045988_012220|3300045988|Ga0495776_004880,IMGVR_UViG_3300045988_013227|3300045988|Ga0495776_004995,IMGVR_UViG_3300045988_019269|3300045988|Ga0495776_004874
VC_506_5	2	288.68	11051.5	0.03	0.09	7.68	7.68	1	1	1	7.68	IMGVR_UViG_3300012344_000017|3300012344|Ga0116650_1000034,IMGVR_UViG_3300045988_039227|3300045988|Ga0495776_017788
VC_506_6	3	537.66	13729.3	0.04	0.11	4.69	7.62	3	3	1	6.55	IMGVR_UViG_3300045988_022418|3300045988|Ga0495776_090816,IMGVR_UViG_3300045988_024806|3300045988|Ga0495776_138366,IMGVR_UViG_3300045988_028152|3300045988|Ga0495776_032951
VC_506_7	2	281.44	11780.6	0.02	0.09	8.83	8.83	1	1	1	8.83	IMGVR_UViG_3300045988_019695|3300045988|Ga0495776_004422,MZ130497.1
VC_506_8	1	0	5194.19	0	1	0	0	1	1	1	0	IMGVR_UViG_3300013426_000027|3300013426|Ga0116649_1000031
VC_507_0	2	262.35	342.28	0.43	0.12	0	0	1	1	1	0	IMGVR_UViG_3300044297_000125|3300044297|Ga0466935_000007,IMGVR_UViG_3300048694_000377|3300048694|Ga0485332_0000020
VC_508_0	2	300	1636.68	0.15	0.09	1	1	1	1	1	1	IMGVR_UViG_3300045988_172473|3300045988|Ga0495776_019944,IMGVR_UViG_3300045988_178789|3300045988|Ga0495776_122622
VC_508_1	2	190.58	1357.29	0.12	0.14	7.28	7.28	1	1	1	7.28	IMGVR_UViG_3300045988_176663|3300045988|Ga0495776_049128,IMGVR_UViG_3300045988_178554|3300045988|Ga0495776_149247
VC_509_0	4	901.75	4028.8	0.18	0	1.41	4.36	6	6	1	3.21	IMGVR_UViG_3300000298_000008|3300000298|EM350_1000473,IMGVR_UViG_3300014549_000005|3300014549|Ga0134379_100225,IMGVR_UViG_3300029482_000002|3300029482|Ga0244120_100218,IMGVR_UViG_3300029716_000014|3300029716|Ga0245260_1000568
VC_509_1	6	4405.81	4970.25	0.47	0	4.36	10.39	15	12	0.8	7.31	IMGVR_UViG_3300045988_092518|3300045988|Ga0495776_119606,IMGVR_UViG_3300045988_094039|3300045988|Ga0495776_176246,IMGVR_UViG_3300045988_098884|3300045988|Ga0495776_060537,IMGVR_UViG_3300045988_100049|3300045988|Ga0495776_071395,IMGVR_UViG_3300045988_116016|3300045988|Ga0495776_079890,IMGVR_UViG_3300045988_118867|3300045988|Ga0495776_031853
VC_510_0	11	7546.34	72.81	0.99	0	1	5.83	55	55	1	4.48	IMGVR_UViG_3300000302_000158|3300000302|Cc83DRAFT_1002011|27401-59176,IMGVR_UViG_3300029456_000008|3300029456|Ga0244119_100374,IMGVR_UViG_3300029477_000222|3300029477|Ga0244129_100462|90-36123,IMGVR_UViG_3300045988_082296|3300045988|Ga0495776_180039,IMGVR_UViG_3300045988_085120|3300045988|Ga0495776_183011,IMGVR_UViG_3300045988_086454|3300045988|Ga0495776_021413,IMGVR_UViG_3300045988_090713|330004…
VC_511_0	11	338186	2349.4	0.55	0	0	10.1	55	47	0.85	7.85	IMGVR_UViG_3300000302_000161|3300000302|Cc83DRAFT_1008958|1-51175,IMGVR_UViG_3300012979_000165|3300012979|Ga0123348_10000615,IMGVR_UViG_3300017814_000025|3300017814|Ga0183095_10742,IMGVR_UViG_3300029592_000179|3300029592|Ga0245129_100203|2-56785,IMGVR_UViG_3300029904_000353|3300029904|Ga0247319_1000010|13035-80575,IMGVR_UViG_3300045988_103880|3300045988|Ga0495776_174297,IMGVR_UViG_3300045988_1141…
VC_512_0	7	2358.63	743.98	0.76	0	3.61	7.21	21	21	1	5.55	IMGVR_UViG_3300029191_000106|3300029191|Ga0168694_100096|15569-77877,IMGVR_UViG_3300029465_000199|3300029465|Ga0244121_100027|58325-118742,IMGVR_UViG_3300029694_000314|3300029694|Ga0245247_100050|119852-176608,IMGVR_UViG_3300029749_000506|3300029749|Ga0245202_1000067|54847-119230,IMGVR_UViG_3300029859_000257|3300029859|Ga0245304_100268|139-40025,IMGVR_UViG_3300045988_161112|3300045988|Ga0495776_0…
VC_513_0	10	4691.77	2077.91	0.69	0	0	7.07	45	45	1	5.47	IMGVR_UViG_3300029565_000246|3300029565|Ga0244861_100139|13635-77306,IMGVR_UViG_3300045988_106648|3300045988|Ga0495776_180429,IMGVR_UViG_3300045988_119635|3300045988|Ga0495776_147961,IMGVR_UViG_3300045988_171347|3300045988|Ga0495776_072056,IMGVR_UViG_3300045988_172382|3300045988|Ga0495776_026004,IMGVR_UViG_3300045988_173415|3300045988|Ga0495776_043716,IMGVR_UViG_3300045988_180726|3300045988|Ga049…
VC_514_0	11	10326.6	3468.81	0.75	0	0	6.63	55	55	1	5.42	IMGVR_UViG_3300045988_041720|3300045988|Ga0495776_011308,IMGVR_UViG_3300045988_042317|3300045988|Ga0495776_187134,IMGVR_UViG_3300045988_043182|3300045988|Ga0495776_177214,IMGVR_UViG_3300045988_044872|3300045988|Ga0495776_051534,IMGVR_UViG_3300045988_051931|3300045988|Ga0495776_149951,IMGVR_UViG_3300045988_052026|3300045988|Ga0495776_150071,IMGVR_UViG_3300045988_053941|3300045988|Ga0495776_033109,…
VC_516_0	11	441945	788.86	0.8	0	3.46	9.95	55	47	0.85	7.7	IMGVR_UViG_3300045988_063040|3300045988|Ga0495776_168955,IMGVR_UViG_3300045988_064216|3300045988|Ga0495776_185991,IMGVR_UViG_3300045988_068538|3300045988|Ga0495776_159253,IMGVR_UViG_3300045988_069284|3300045988|Ga0495776_126938,IMGVR_UViG_3300045988_070548|3300045988|Ga0495776_042642,IMGVR_UViG_3300045988_081098|3300045988|Ga0495776_187336,IMGVR_UViG_3300045988_108601|3300045988|Ga0495776_187950,…
VC_517_0	11	12607.5	22291.7	0.36	0	3.87	9.22	55	49	0.89	6.9	IMGVR_UViG_3300029120_000322|3300029120|Ga0168814_100182|5068-83187,IMGVR_UViG_3300029380_000554|3300029380|Ga0243900_1000122|15323-92299,IMGVR_UViG_3300045988_073455|3300045988|Ga0495776_003868,IMGVR_UViG_3300045988_074023|3300045988|Ga0495776_004124,IMGVR_UViG_3300045988_080160|3300045988|Ga0495776_033006,IMGVR_UViG_3300045988_086241|3300045988|Ga0495776_004070,IMGVR_UViG_3300045988_088280|3300…
VC_517_1	2	300	6876.14	0.04	0.09	0	0	1	1	1	0	IMGVR_UViG_3300045988_089680|3300045988|Ga0495776_011204,IMGVR_UViG_3300045988_109541|3300045988|Ga0495776_011186
VC_517_2	8	941414	18570	0.19	0	0	9.59	28	23	0.82	7.47	IMGVR_UViG_3300029358_000303|3300029358|Ga0243818_1000279|179-51873,IMGVR_UViG_3300029361_000351|3300029361|Ga0243815_1000200|120-77009,IMGVR_UViG_3300029367_000079|3300029367|Ga0243974_100088|7422-85217,IMGVR_UViG_3300029368_000147|3300029368|Ga0243967_100229|23953-67927,IMGVR_UViG_3300029395_000136|3300029395|Ga0243972_100182|18543-96176,IMGVR_UViG_3300029786_000361|3300029786|Ga0243817_1000266…
VC_518_0	10	12714.9	2000.15	0.86	0	0	9.59	45	39	0.87	7.51	IMGVR_UViG_3300045988_133829|3300045988|Ga0495776_008680,IMGVR_UViG_3300045988_144274|3300045988|Ga0495776_006174,IMGVR_UViG_3300045988_149148|3300045988|Ga0495776_030376,IMGVR_UViG_3300045988_149538|3300045988|Ga0495776_075745,IMGVR_UViG_3300045988_151041|3300045988|Ga0495776_136925,IMGVR_UViG_3300045988_151750|3300045988|Ga0495776_039861,IMGVR_UViG_3300045988_152333|3300045988|Ga0495776_030335,…
VC_518_1	1	0	1825.75	0	1	0	0	1	1	1	0	NODE_16_length_70956_cov_50.962920
VC_519_0	3	321.24	574.98	0.36	0	5.29	7.28	3	3	1	6.27	IMGVR_UViG_3300045988_134454|3300045988|Ga0495776_054804,IMGVR_UViG_3300045988_158518|3300045988|Ga0495776_138351,IMGVR_UViG_3300045988_166268|3300045988|Ga0495776_179292
VC_51_0	11	16500	13260.4	0.55	0	2	4.58	55	55	1	3.17	GU988610.2,HE983845.1,HQ832595.1,KC862297.1,KC862298.1,KC862300.1,KR052143.1,KU761955.1,KY000083.1,KY073228.1,LN610572.1
VC_520_0	6	4331.94	1148.83	0.79	0	0	8.72	15	15	1	5.84	IMGVR_UViG_3300010998_000002|3300010998|Ga0139311_1000148,IMGVR_UViG_3300011005_000054|3300011005|Ga0139361_1000023,IMGVR_UViG_3300011008_000033|3300011008|Ga0139362_1000477,IMGVR_UViG_3300020011_000007|3300020011|Ga0207351_1208,IMGVR_UViG_3300020039_000545|3300020039|Ga0207352_1595,IMGVR_UViG_3300045988_172516|3300045988|Ga0495776_130082
VC_521_0	4	1800	190.45	0.9	0	0	1.41	6	6	1	0.71	IMGVR_UViG_3300001041_000001|3300001041|C687J13239_1000017,IMGVR_UViG_3300024999_000001|3300024999|Ga0209728_1000042,IMGVR_UViG_3300025011_000002|3300025011|Ga0209000_1000088,IMGVR_UViG_3300025012_000004|3300025012|Ga0209727_1000078
VC_522_0	3	900	4074.42	0.18	0	3.16	8.31	3	3	1	6.55	IMGVR_UViG_3300045988_163932|3300045988|Ga0495776_005799,IMGVR_UViG_3300045988_166891|3300045988|Ga0495776_005781,IMGVR_UViG_3300045988_169468|3300045988|Ga0495776_080974
VC_522_1	1	0	1231.4	0	1	0	0	1	1	1	0	IMGVR_UViG_3300031760_000008|3300031760|Ga0326513_10000014
VC_522_2	1	0	2118.99	0	1	0	0	1	1	1	0	IMGVR_UViG_3300032030_000012|3300032030|Ga0310697_10000035
VC_522_3	1	0	1053.25	0	1	0	0	1	1	1	0	IMGVR_UViG_3300001483_000067|3300001483|rank05_10065585
VC_522_4	1	0	1595.46	0	1	0	0	1	1	1	0	IMGVR_UViG_3300021399_000105|3300021399|Ga0224415_10000064
VC_522_5	1	0	2211.29	0	1	0	0	1	1	1	0	IMGVR_UViG_3300045988_141197|3300045988|Ga0495776_159876
VC_523_0	1	0	110.33	0	1	0	0	1	1	1	0	IMGVR_UViG_3300045988_147927|3300045988|Ga0495776_011097
VC_523_1	1	0	136.44	0	1	0	0	1	1	1	0	KT624200.1
VC_524_0	2	195.8	429.5	0.31	0.12	0	0	1	1	1	0	IMGVR_UViG_3300001521_000072|3300001521|rank46_1181744,IMGVR_UViG_3300002641_001544|3300002641|loc_107288452
VC_525_0	3	549.65	713.03	0.44	0.01	1	2	3	3	1	1.58	IMGVR_UViG_3300024486_000469|3300024486|Ga0255059_10000009,IMGVR_UViG_3300028805_000259|3300028805|Ga0247608_10001156,IMGVR_UViG_3300031994_000260|3300031994|Ga0310691_10001372
VC_526_0	2	165.31	359.58	0.31	0.12	2	2	1	1	1	2	IMGVR_UViG_3300029305_012111|3300029305|Ga0307249_10000638|9886-45968,IMGVR_UViG_3300032167_007846|3300032167|Ga0224413_10012058|9869-43116
VC_527_0	2	300	1094.89	0.22	0.13	1	1	1	1	1	1	IMGVR_UViG_3300026549_000033|3300026549|Ga0256404_1000104,IMGVR_UViG_3300028048_000048|3300028048|Ga0256405_10000211
VC_527_1	1	0	456.74	0	1	0	0	1	1	1	0	IMGVR_UViG_3300045988_132920|3300045988|Ga0495776_060552
VC_527_2	1	0	450.48	0	1	0	0	1	1	1	0	IMGVR_UViG_3300045988_137110|3300045988|Ga0495776_101685
VC_527_3	1	0	642.96	0	1	0	0	1	1	1	0	IMGVR_UViG_3300032007_000056|3300032007|Ga0310695_10000628
VC_528_0	9	2539.2	733.93	0.78	0	1	7.75	36	36	1	6.36	IMGVR_UViG_3300001525_000314|3300001525|chfec4_10001033,IMGVR_UViG_3300001528_001061|3300001528|chfe1id_10000765|3-26545,IMGVR_UViG_3300013383_000043|3300013383|Ga0116616_1000173,IMGVR_UViG_3300014925_000023|3300014925|Ga0134569_100001|5371-45791,IMGVR_UViG_3300019845_000042|3300019845|Ga0206032_100049,IMGVR_UViG_3300029961_000015|3300029961|Ga0315746_100162,IMGVR_UViG_3300029969_000042|330002996…
VC_529_0	9	10800	11301.5	0.49	0	0	0	36	36	1	0	IMGVR_UViG_3300018427_000019|3300018427|Ga0187903_10000047,IMGVR_UViG_3300018475_000095|3300018475|Ga0187907_10000161,IMGVR_UViG_3300018493_000004|3300018493|Ga0187909_10000139,IMGVR_UViG_3300018878_000115|3300018878|Ga0187910_10000182,IMGVR_UViG_3300024268_000016|3300024268|Ga0257090_10000440,IMGVR_UViG_3300028242_000004|3300028242|Ga0302102_10000102,IMGVR_UViG_3300029305_003934|3300029305|Ga030…
VC_529_1	1	0	2033.32	0	1	0	0	1	1	1	0	IMGVR_UViG_3300024272_000130|3300024272|Ga0257077_10004270
VC_530_0	3	900	5637.75	0.14	0	1	5.83	3	3	1	4.19	IMGVR_UViG_3300045988_104175|3300045988|Ga0495776_089094,IMGVR_UViG_3300045988_114742|3300045988|Ga0495776_011030,IMGVR_UViG_3300045988_119563|3300045988|Ga0495776_089004
VC_530_1	3	900	6471.32	0.12	0	6.63	7.35	3	3	1	7.02	IMGVR_UViG_3300023505_000001|3300023505|Ga0257035_100060,IMGVR_UViG_3300045988_066310|3300045988|Ga0495776_110675,IMGVR_UViG_3300045988_091192|3300045988|Ga0495776_019796
VC_530_2	1	0	1520.51	0	1	0	0	1	1	1	0	NODE_27_length_82263_cov_30.370499
VC_530_3	4	961.68	5647.09	0.15	0.01	5.48	8.89	6	6	1	7.5	IMGVR_UViG_3300030029_000105|3300030029|Ga0245284_1000368,IMGVR_UViG_3300045988_121665|3300045988|Ga0495776_057162,IMGVR_UViG_3300045988_157525|3300045988|Ga0495776_136694,IMGVR_UViG_3300045988_160375|3300045988|Ga0495776_115012
VC_530_4	1	0	2741.62	0	1	0	0	1	1	1	0	IMGVR_UViG_3300045988_129995|3300045988|Ga0495776_052985
VC_530_5	2	175.16	3125.02	0.05	0.1	8	8	1	1	1	8	IMGVR_UViG_3300045988_051609|3300045988|Ga0495776_137234,IMGVR_UViG_3300045988_099282|3300045988|Ga0495776_110538
VC_530_6	1	0	2024.59	0	1	0	0	1	1	1	0	IMGVR_UViG_3300045988_126885|3300045988|Ga0495776_122467
VC_530_7	1	0	2203.86	0	1	0	0	1	1	1	0	IMGVR_UViG_3300045988_149955|3300045988|Ga0495776_019961
VC_531_0	11	3335.39	7.65	1	0	0	8.43	55	55	1	6.41	IMGVR_UViG_3300001528_000187|3300001528|chfe1id_10000403,IMGVR_UViG_3300013383_000037|3300013383|Ga0116616_1000135,IMGVR_UViG_3300013902_000021|3300013902|Ga0116620_1000145,IMGVR_UViG_3300031998_000129|3300031998|Ga0310786_10000717,IMGVR_UViG_3300033463_000437|3300033463|Ga0310690_10001688,IMGVR_UViG_3300045988_085711|3300045988|Ga0495776_161574,IMGVR_UViG_3300045988_128928|3300045988|Ga0495776_1…
VC_532_0	3	900	2780.1	0.24	0	5.57	6.78	3	3	1	6.35	IMGVR_UViG_3300001528_000208|3300001528|chfe1id_10000050,IMGVR_UViG_3300012344_000001|3300012344|Ga0116650_1000032,IMGVR_UViG_3300045988_114241|3300045988|Ga0495776_017805
VC_532_1	7	5676.24	2698.61	0.68	0	2	8.6	21	21	1	5	IMGVR_UViG_3300029996_000101|3300029996|Ga0245029_100237,IMGVR_UViG_3300045988_087174|3300045988|Ga0495776_181378,IMGVR_UViG_3300045988_126990|3300045988|Ga0495776_096694,IMGVR_UViG_3300045988_128575|3300045988|Ga0495776_095775,IMGVR_UViG_3300045988_130122|3300045988|Ga0495776_114798,IMGVR_UViG_3300045988_130830|3300045988|Ga0495776_066039,IMGVR_UViG_3300045988_137424|3300045988|Ga0495776_115023
VC_533_0	11	9606.43	9.01	1	0.09	0	6.86	55	55	1	4.77	IMGVR_UViG_3300001528_000231|3300001528|chfe1id_10000183,IMGVR_UViG_3300013947_000006|3300013947|Ga0116653_1000077,IMGVR_UViG_3300030063_000021|3300030063|Ga0238611_10007,IMGVR_UViG_3300045988_076491|3300045988|Ga0495776_016498,IMGVR_UViG_3300045988_092440|3300045988|Ga0495776_037155,IMGVR_UViG_3300045988_092460|3300045988|Ga0495776_020228,IMGVR_UViG_3300045988_105370|3300045988|Ga0495776_016499,…
VC_534_0	2	300	513.94	0.37	0.09	0	0	1	1	1	0	IMGVR_UViG_3300045988_181594|3300045988|Ga0495776_140598,IMGVR_UViG_3300045988_182031|3300045988|Ga0495776_140717
VC_535_0	3	455.82	4147.81	0.1	0.04	3.46	4.8	3	3	1	4.35	IMGVR_UViG_3300045988_112115|3300045988|Ga0495776_041383,IMGVR_UViG_3300045988_141574|3300045988|Ga0495776_086497,NODE_347_length_46577_cov_202.837088
VC_536_0	11	9719.71	2785.15	0.78	0	1	5.74	55	55	1	4.12	IMGVR_UViG_3300029703_000309|3300029703|Ga0245234_100117|33620-86369,IMGVR_UViG_3300045988_072217|3300045988|Ga0495776_163415,IMGVR_UViG_3300045988_075432|3300045988|Ga0495776_047162,IMGVR_UViG_3300045988_078847|3300045988|Ga0495776_156213,IMGVR_UViG_3300045988_084385|3300045988|Ga0495776_163012,IMGVR_UViG_3300045988_090234|3300045988|Ga0495776_171263,IMGVR_UViG_3300045988_100282|3300045988|Ga049…
VC_537_0	2	203.26	1505.72	0.12	0.09	5	5	1	1	1	5	IMGVR_UViG_3300045988_116480|3300045988|Ga0495776_036227,IMGVR_UViG_3300045988_127787|3300045988|Ga0495776_136400
VC_538_0	12	19489.5	22648.5	0.46	0	0	6.78	66	66	1	3.47	IMGVR_UViG_3300008571_000348|3300008571|Ga0111077_100035|28894-149212,IMGVR_UViG_3300008640_000340|3300008640|Ga0111422_100011|29827-150145,IMGVR_UViG_3300029358_000268|3300029358|Ga0243818_1000112|3-129800,IMGVR_UViG_3300029361_000370|3300029361|Ga0243815_1000131|1-129801,IMGVR_UViG_3300029365_000478|3300029365|Ga0243866_1000077|8733-124820,IMGVR_UViG_3300029376_000187|3300029376|Ga0243980_10000…
VC_539_0	10	10381.5	7706.5	0.57	0	1.73	8.37	45	45	1	4.92	IMGVR_UViG_3300010279_000462|3300010279|Ga0129313_1000074|19877-99984,IMGVR_UViG_3300029204_000203|3300029204|Ga0168686_100113|2998-81084,IMGVR_UViG_3300029241_000263|3300029241|Ga0167490_100071|60969-141621,IMGVR_UViG_3300029447_000273|3300029447|Ga0243899_1000268,IMGVR_UViG_3300029489_000102|3300029489|Ga0244014_1000140,IMGVR_UViG_3300029495_000139|3300029495|Ga0244015_1000194,IMGVR_UViG_330002…
VC_53_0	2	300	3517.23	0.08	0.09	1	1	1	1	1	1	IMGVR_UViG_3300041407_000058|3300041407|Ga0439447_000004,IMGVR_UViG_3300042010_000032|3300042010|Ga0439452_000058
VC_53_1	1	0	1967.99	0	1	0	0	1	1	1	0	IMGVR_UViG_3300015262_000003|3300015262|Ga0182007_10000047
VC_53_10	1	0	1336.89	0	1	0	0	1	1	1	0	KU862660.1
VC_53_2	1	0	1654.02	0	1	0	0	1	1	1	0	IMGVR_UViG_3300046542_000074|3300046542|Ga0495597_0000048
VC_53_3	1	0	2087.25	0	1	0	0	1	1	1	0	IMGVR_UViG_3300041407_000052|3300041407|Ga0439447_000003
VC_53_4	1	0	1913.48	0	1	0	0	1	1	1	0	IMGVR_UViG_3300034196_000017|3300034196|Ga0370503_0000009
VC_53_5	1	0	1621.87	0	1	0	0	1	1	1	0	IMGVR_UViG_3300034196_000019|3300034196|Ga0370503_0000011
VC_53_6	1	0	1745.4	0	1	0	0	1	1	1	0	NODE_7_length_85909_cov_196.734270
VC_53_7	1	0	1796.14	0	1	0	0	1	1	1	0	IMGVR_UViG_3300034170_000029|3300034170|Ga0370487_0000025
VC_53_8	1	0	1482.75	0	1	0	0	1	1	1	0	IMGVR_UViG_3300020045_001394|3300020045|Ga0206662_1000062
VC_53_9	1	0	1596.84	0	1	0	0	1	1	1	0	IMGVR_UViG_3300033068_000327|3300033068|Ga0364484_10207
VC_540_0	2	44.58	364.29	0.11	0.09	0	0	1	1	1	0	IMGVR_UViG_3300014792_000126|3300014792|Ga0134427_1001630,IMGVR_UViG_3300029653_000065|3300029653|Ga0245224_101648
VC_542_0	7	5187.75	2400.87	0.68	0	0	7.94	21	21	1	4.19	IMGVR_UViG_3300002835_000114|3300002835|B570J40625_100000323,IMGVR_UViG_3300020492_000001|3300020492|Ga0208483_1000003,IMGVR_UViG_3300035438_000644|3300035438|Ga0335041_0000075,IMGVR_UViG_3300036985_002638|3300036985|Ga0393278_0000050,IMGVR_UViG_3300042354_000059|3300042354|Ga0453940_0000013,IMGVR_UViG_3300042526_000372|3300042526|Ga0453228_0000056,IMGVR_UViG_3300042898_001852|3300042898|Ga045368…
VC_543_0	31	22207	1175.79	0.95	0	0	4.12	465	465	1	2.24	IMGVR_UViG_3300003103_000035|3300003103|Ga0052260_101990,IMGVR_UViG_3300029575_000035|3300029575|Ga0244903_102519,IMGVR_UViG_3300030320_000050|3300030320|Ga0244994_102968,IMGVR_UViG_3300030438_000042|3300030438|Ga0168793_1002304,IMGVR_UViG_3300045988_016501|3300045988|Ga0495776_006975,IMGVR_UViG_3300045988_016520|3300045988|Ga0495776_020610,IMGVR_UViG_3300045988_016684|3300045988|Ga0495776_134768…
VC_544_0	9	1669.4	716.21	0.7	0	0	4	36	36	1	2.81	IMGVR_UViG_3300003155_000073|3300003155|Ga0052270_10306910,IMGVR_UViG_3300045988_016193|3300045988|Ga0495776_055287,IMGVR_UViG_3300045988_045955|3300045988|Ga0495776_138738,IMGVR_UViG_3300045988_046660|3300045988|Ga0495776_055561,IMGVR_UViG_3300045988_049577|3300045988|Ga0495776_055541,IMGVR_UViG_3300045988_068479|3300045988|Ga0495776_139147,IMGVR_UViG_3300045988_087886|3300045988|Ga0495776_13888…
VC_546_0	3	900	348.77	0.72	0.01	0	0	3	3	1	0	IMGVR_UViG_3300005336_000022|3300005336|Ga0070680_100000028,IMGVR_UViG_3300025917_000014|3300025917|Ga0207660_10000018,IMGVR_UViG_3300025921_000002|3300025921|Ga0207652_10000151
VC_547_0	3	76.38	225.38	0.25	0.01	7.21	8.72	3	3	1	7.76	IMGVR_UViG_3300022908_000007|3300022908|Ga0247779_1000393,IMGVR_UViG_3300023171_000011|3300023171|Ga0247813_10000173,IMGVR_UViG_3300045836_000088|3300045836|Ga0466958_0000004
VC_547_1	3	153.15	343.03	0.31	0.02	7.48	9.33	3	2	0.67	8.29	IMGVR_UViG_3300011883_000002|3300011883|Ga0121724_100071,IMGVR_UViG_3300019872_000002|3300019872|Ga0193754_1000001,NODE_53_length_69927_cov_42.071402
VC_548_0	1	0	21.53	0	1	0	0	1	1	1	0	LR745208.1
VC_548_1	1	0	33.5	0	1	0	0	1	1	1	0	LR756511.1
VC_549_0	3	154.7	52.58	0.75	0.02	0	1.41	3	3	1	0.94	IMGVR_UViG_3300006133_000305|3300006133|Ga0080694_1001129,IMGVR_UViG_3300006139_000445|3300006139|Ga0080702_1000858,IMGVR_UViG_3300006143_000170|3300006143|Ga0080706_1001109
VC_54_0	3	900	6443.83	0.12	0	0	1	3	3	1	0.67	IMGVR_UViG_3300024999_000066|3300024999|Ga0209728_1000079,IMGVR_UViG_3300025012_000057|3300025012|Ga0209727_1000139,IMGVR_UViG_3300025030_000007|3300025030|Ga0209518_1000163
VC_54_1	1	0	2061.03	0	1	0	0	1	1	1	0	IMGVR_UViG_3300034170_000023|3300034170|Ga0370487_0000026
VC_54_10	2	300	4329.55	0.06	0.09	7.68	7.68	1	1	1	7.68	IMGVR_UViG_3300013102_000031|3300013102|Ga0157371_10000247,IMGVR_UViG_3300048919_000076|3300048919|Ga0496116_0000281
VC_54_11	1	0	2370.56	0	1	0	0	1	1	1	0	IMGVR_UViG_3300047323_000138|3300047323|Ga0495683_0000103
VC_54_12	1	0	2280.87	0	1	0	0	1	1	1	0	NODE_34_length_83777_cov_35.563771
VC_54_13	1	0	2254.2	0	1	0	0	1	1	1	0	NODE_5_length_87046_cov_21.369383
VC_54_2	1	0	2622.72	0	1	0	0	1	1	1	0	IMGVR_UViG_3300041407_000075|3300041407|Ga0439447_000009
VC_54_3	1	0	2465.2	0	1	0	0	1	1	1	0	IMGVR_UViG_3300041411_000085|3300041411|Ga0439466_0000022
VC_54_4	1	0	2304.53	0	1	0	0	1	1	1	0	IMGVR_UViG_3300042009_000023|3300042009|Ga0439451_000006
VC_54_5	1	0	2458.69	0	1	0	0	1	1	1	0	IMGVR_UViG_3300016670_000048|3300016670|Ga0186775_100174
VC_54_6	2	300	3902.01	0.07	0.09	0	0	1	1	1	0	IMGVR_UViG_3300048911_000077|3300048911|Ga0496108_0000101,IMGVR_UViG_3300048928_000136|3300048928|Ga0496125_0000342
VC_54_7	1	0	2371.49	0	1	0	0	1	1	1	0	IMGVR_UViG_3300013306_000001|3300013306|Ga0163162_10000077
VC_54_8	1	0	2404.6	0	1	0	0	1	1	1	0	IMGVR_UViG_3300042008_000003|3300042008|Ga0439450_000001
VC_54_9	2	300	4134.23	0.07	0.09	0	0	1	1	1	0	IMGVR_UViG_3300009011_000004|3300009011|Ga0105251_10000096,IMGVR_UViG_3300025735_000003|3300025735|Ga0207713_1000192
VC_550_0	2	46.57	71.85	0.39	0.15	1	1	1	1	1	1	IMGVR_UViG_3300014757_000041|3300014757|Ga0134375_100944,IMGVR_UViG_3300029021_000120|3300029021|Ga0169710_101741
VC_551_0	3	577.25	2375.7	0.2	0	1.73	6.4	3	3	1	4.82	IMGVR_UViG_3300045988_062945|3300045988|Ga0495776_019374,IMGVR_UViG_3300045988_089553|3300045988|Ga0495776_015472,IMGVR_UViG_3300045988_132303|3300045988|Ga0495776_015909
VC_551_1	8	4223.3	1609.79	0.72	0	0	7.35	28	28	1	5.38	IMGVR_UViG_3300030040_000142|3300030040|Ga0134560_1000195,IMGVR_UViG_3300045988_107214|3300045988|Ga0495776_038964,IMGVR_UViG_3300045988_139242|3300045988|Ga0495776_012597,IMGVR_UViG_3300045988_144911|3300045988|Ga0495776_012239,IMGVR_UViG_3300045988_147434|3300045988|Ga0495776_038943,IMGVR_UViG_3300045988_151320|3300045988|Ga0495776_035110,IMGVR_UViG_3300045988_163999|3300045988|Ga0495776_132547…
VC_552_0	2	45050	265.64	0.02	0.49	5.29	5.29	1	1	1	5.29	IMGVR_UViG_3300032038_005690|3300032038|Ga0326512_10010903,NODE_437_length_28589_cov_41.189073
VC_553_0	9	1644.67	358.94	0.82	0	0	6.56	36	36	1	5.6	IMGVR_UViG_3300025009_000216|3300025009|Ga0209416_1000479,IMGVR_UViG_3300028591_000283|3300028591|Ga0247611_10000974,IMGVR_UViG_3300028797_000206|3300028797|Ga0265301_10000567,IMGVR_UViG_3300031993_000763|3300031993|Ga0310696_10004323,IMGVR_UViG_3300033463_000193|3300033463|Ga0310690_10001035,IMGVR_UViG_3300045988_093424|3300045988|Ga0495776_047334,IMGVR_UViG_3300045988_161125|3300045988|Ga049577…
VC_554_0	3	900	10470.1	0.08	0	0	1	3	3	1	0.67	IMGVR_UViG_3300006201_000001|3300006201|Ga0081180_1000003,IMGVR_UViG_3300006204_000001|3300006204|Ga0081182_1000001,IMGVR_UViG_3300006217_000001|3300006217|Ga0081461_1000033
VC_554_1	1	0	2547.97	0	1	0	0	1	1	1	0	IMGVR_UViG_3300006213_000002|3300006213|Ga0081460_1000238
VC_554_2	2	300	8179.14	0.04	0.15	0	0	1	1	1	0	IMGVR_UViG_3300006204_000002|3300006204|Ga0081182_1000002,IMGVR_UViG_3300006217_000002|3300006217|Ga0081461_1000035
VC_554_3	2	300	8205.05	0.04	0.15	0	0	1	1	1	0	IMGVR_UViG_3300029305_004023|3300029305|Ga0307249_10000328,IMGVR_UViG_3300031555_003590|3300031555|Ga0318466_10000269
VC_554_4	2	300	7144.89	0.04	0.09	3.87	3.87	1	1	1	3.87	IMGVR_UViG_3300008734_000008|3300008734|Ga0113998_100010,IMGVR_UViG_3300045988_133206|3300045988|Ga0495776_098069
VC_554_5	1	0	4636.74	0	1	0	0	1	1	1	0	IMGVR_UViG_3300029305_005387|3300029305|Ga0307249_10000480
VC_554_6	1	0	2383.78	0	1	0	0	1	1	1	0	IMGVR_UViG_3300031555_005587|3300031555|Ga0318466_10003070
VC_554_7	1	0	2771	0	1	0	0	1	1	1	0	IMGVR_UViG_3300014037_000004|3300014037|Ga0119816_1000026
VC_554_8	1	0	4315.49	0	1	0	0	1	1	1	0	IMGVR_UViG_3300035498_000877|3300035498|Ga0376451_0000003
VC_555_0	3	900	3434.4	0.21	0	5.1	8.25	3	3	1	6.61	IMGVR_UViG_3300045988_169744|3300045988|Ga0495776_060517,IMGVR_UViG_3300045988_169963|3300045988|Ga0495776_049293,IMGVR_UViG_3300045988_170901|3300045988|Ga0495776_060583
VC_555_1	1	0	2039.67	0	1	0	0	1	1	1	0	IMGVR_UViG_3300045988_141965|3300045988|Ga0495776_060663
VC_555_2	5	1868.23	2808.4	0.4	0	0	4.9	10	10	1	2.61	IMGVR_UViG_3300024269_004918|3300024269|Ga0257076_10001235|3-62033,IMGVR_UViG_3300024303_004352|3300024303|Ga0257089_10000120|176504-238265,IMGVR_UViG_3300029705_006830|3300029705|Ga0224414_10001066|3-62033,IMGVR_UViG_3300031555_010473|3300031555|Ga0318466_10003163|39201-123020,IMGVR_UViG_3300032167_007853|3300032167|Ga0224413_10000530|142464-204552
VC_555_3	1	0	2253.07	0	1	0	0	1	1	1	0	IMGVR_UViG_3300029305_011823|3300029305|Ga0307249_10000215|3-259673
VC_556_0	5	118.48	127.9	0.48	0.02	1.73	3.87	10	10	1	2.97	IMGVR_UViG_3300006747_000064|3300006747|Ga0101801_100600|25136-31566,IMGVR_UViG_3300007796_000088|3300007796|Ga0105889_101253|5362-17476,IMGVR_UViG_3300011689_000013|3300011689|Ga0121180_10001|232699-242615,IMGVR_UViG_3300012886_000118|3300012886|Ga0160425_1003656|3033-10065,NODE_6286_length_7813_cov_188.934777
VC_557_0	11	5856.38	0	1	1	0	4.8	55	55	1	3.49	IMGVR_UViG_3300006463_000050|3300006463|Ga0100176_1001576,IMGVR_UViG_3300029017_000010|3300029017|Ga0169582_100446,IMGVR_UViG_3300045988_074995|3300045988|Ga0495776_050347,IMGVR_UViG_3300045988_083126|3300045988|Ga0495776_184048,IMGVR_UViG_3300045988_092635|3300045988|Ga0495776_168453,IMGVR_UViG_3300045988_102650|3300045988|Ga0495776_184019,IMGVR_UViG_3300045988_103630|3300045988|Ga0495776_082788…
VC_558_0	11	14231.7	2900.59	0.83	0	0	9.27	55	48	0.87	6.94	IMGVR_UViG_3300045988_090704|3300045988|Ga0495776_169772,IMGVR_UViG_3300045988_092684|3300045988|Ga0495776_062010,IMGVR_UViG_3300045988_093278|3300045988|Ga0495776_008614,IMGVR_UViG_3300045988_098585|3300045988|Ga0495776_006021,IMGVR_UViG_3300045988_102146|3300045988|Ga0495776_005988,IMGVR_UViG_3300045988_104337|3300045988|Ga0495776_096653,IMGVR_UViG_3300045988_104632|3300045988|Ga0495776_032628,…
VC_559_0	3	78.32	36.62	0.68	0.02	0	1	3	3	1	0.67	IMGVR_UViG_3300007299_000048|3300007299|Ga0104319_1001758|4050-8954,IMGVR_UViG_3300008547_000086|3300008547|Ga0111055_100751|6840-14201,IMGVR_UViG_3300008725_000142|3300008725|Ga0115670_1001182|7788-12692
VC_560_0	3	71.34	235.3	0.23	0	1.41	2	3	3	1	1.61	IMGVR_UViG_3300009657_000091|3300009657|Ga0116179_1007328,IMGVR_UViG_3300009663_000062|3300009663|Ga0116181_1006461,IMGVR_UViG_3300025657_000311|3300025657|Ga0208823_1005724
VC_561_0	11	8176.34	1213.17	0.87	0	1.41	5.39	55	55	1	3.6	IMGVR_UViG_3300029116_000020|3300029116|Ga0168822_100617,IMGVR_UViG_3300029538_000002|3300029538|Ga0244900_100533,IMGVR_UViG_3300045988_109753|3300045988|Ga0495776_010418,IMGVR_UViG_3300045988_119401|3300045988|Ga0495776_025922,IMGVR_UViG_3300045988_120479|3300045988|Ga0495776_054221,IMGVR_UViG_3300045988_123225|3300045988|Ga0495776_134452,IMGVR_UViG_3300045988_124433|3300045988|Ga0495776_010644,…
VC_562_0	11	5816.16	319.2	0.95	0	0	5.83	55	55	1	3.94	IMGVR_UViG_3300007105_000031|3300007105|Ga0102630_101247,IMGVR_UViG_3300008272_000438|3300008272|Ga0111092_1000307|45649-69280,IMGVR_UViG_3300014789_000178|3300014789|Ga0134406_1000194|26352-52919,IMGVR_UViG_3300014794_000158|3300014794|Ga0134448_1000162|14468-40928,IMGVR_UViG_3300014956_000192|3300014956|Ga0134434_1000088|26359-52926,IMGVR_UViG_3300029251_000456|3300029251|Ga0167475_100295|32716…
VC_563_0	1	0	66.35	0	1	0	0	1	1	1	0	IMGVR_UViG_3300029743_000255|3300029743|Ga0245246_100078|118279-128223
VC_564_0	2	270.27	1539.76	0.15	0.06	4.24	4.24	1	1	1	4.24	IMGVR_UViG_3300026549_000061|3300026549|Ga0256404_1000642,IMGVR_UViG_3300028886_003642|3300028886|Ga0256407_10000114|3-96080
VC_564_1	3	866.3	3051.42	0.22	0	5.1	7.94	3	3	1	6.77	IMGVR_UViG_3300008522_000002|3300008522|Ga0111045_100010,IMGVR_UViG_3300045988_123324|3300045988|Ga0495776_007807,IMGVR_UViG_3300045988_142297|3300045988|Ga0495776_016410
VC_564_2	5	831.44	3514.59	0.19	0	8	9.43	10	8	0.8	8.5	IMGVR_UViG_3300009363_000001|3300009363|Ga0115223_1000067,IMGVR_UViG_3300014203_000024|3300014203|Ga0172378_10000113,IMGVR_UViG_3300026522_000001|3300026522|Ga0256406_1000190,IMGVR_UViG_3300031867_000013|3300031867|Ga0326511_10000022,IMGVR_UViG_3300045988_139094|3300045988|Ga0495776_072244
VC_564_3	1	0	686.46	0	1	0	0	1	1	1	0	IMGVR_UViG_3300028048_000078|3300028048|Ga0256405_10000510
VC_565_0	11	14462.2	0	1	1	0	5.92	55	55	1	4.85	IMGVR_UViG_3300007314_000008|3300007314|Ga0104968_100086,IMGVR_UViG_3300008730_000001|3300008730|Ga0113886_1000034,IMGVR_UViG_3300008732_000005|3300008732|Ga0113984_100079,IMGVR_UViG_3300009965_000004|3300009965|Ga0133741_100005,IMGVR_UViG_3300022578_000062|3300022578|Ga0248012_1062,IMGVR_UViG_3300028542_000062|3300028542|Ga0307830_1185,IMGVR_UViG_3300045988_071225|3300045988|Ga0495776_121973,IMG…
VC_566_0	11	516241	1945.43	0.63	0	0	2.83	55	55	1	2.21	IMGVR_UViG_3300029565_000035|3300029565|Ga0244861_101424,IMGVR_UViG_3300045988_058206|3300045988|Ga0495776_121397,IMGVR_UViG_3300045988_060507|3300045988|Ga0495776_122868,IMGVR_UViG_3300045988_060525|3300045988|Ga0495776_122867,IMGVR_UViG_3300045988_072374|3300045988|Ga0495776_039170,IMGVR_UViG_3300045988_082684|3300045988|Ga0495776_080432,IMGVR_UViG_3300045988_092583|3300045988|Ga0495776_065745,…
VC_567_0	11	7348.56	0	1	1	0	8.12	55	55	1	6.32	IMGVR_UViG_3300007664_000002|3300007664|Ga0105542_1000425,IMGVR_UViG_3300010278_000020|3300010278|Ga0129311_1000635,IMGVR_UViG_3300026549_000008|3300026549|Ga0256404_1001536,IMGVR_UViG_3300028886_000116|3300028886|Ga0256407_10001244,IMGVR_UViG_3300035512_000219|3300035512|Ga0376467_0000360,IMGVR_UViG_3300045988_022075|3300045988|Ga0495776_010693,IMGVR_UViG_3300045988_028460|3300045988|Ga0495776_0…
VC_568_0	11	16500	18567.4	0.47	0	0	9.59	55	38	0.69	6.58	IMGVR_UViG_3300007714_000005|3300007714|Ga0105661_1000004,IMGVR_UViG_3300008725_000001|3300008725|Ga0115670_1000027,IMGVR_UViG_3300035501_000398|3300035501|Ga0376455_0000002,IMGVR_UViG_3300035502_000313|3300035502|Ga0376456_0000004,IMGVR_UViG_3300036769_000160|3300036769|Ga0376457_0000004,IMGVR_UViG_3300043080_000104|3300043080|Ga0484759_000003,IMGVR_UViG_3300045988_107814|3300045988|Ga0495776_01…
VC_568_1	1	0	2491.56	0	1	0	0	1	1	1	0	IMGVR_UViG_3300035498_000412|3300035498|Ga0376451_0000136
VC_568_2	2	186.22	6144.5	0.03	0.12	7.87	7.87	1	1	1	7.87	IMGVR_UViG_3300008161_000003|3300008161|Ga0110913_1000002,IMGVR_UViG_3300045988_083767|3300045988|Ga0495776_079896
VC_568_3	2	250.14	6048.71	0.04	0.09	8.43	8.43	1	1	1	8.43	IMGVR_UViG_3300012274_000057|3300012274|Ga0121609_100013,IMGVR_UViG_3300030294_000005|3300030294|Ga0311349_10000015
VC_568_4	3	900	8836.55	0.09	0	0	5.39	3	3	1	3.59	IMGVR_UViG_3300029305_004669|3300029305|Ga0307249_10001262,IMGVR_UViG_3300031555_004297|3300031555|Ga0318466_10000662,IMGVR_UViG_3300032167_000024|3300032167|Ga0224413_10000715
VC_568_5	1	0	2422.36	0	1	0	0	1	1	1	0	IMGVR_UViG_3300031555_004922|3300031555|Ga0318466_10002474
VC_568_6	2	134.92	4267.64	0.03	0.19	8.77	8.77	1	1	1	8.77	IMGVR_UViG_3300029705_000085|3300029705|Ga0224414_10002590,IMGVR_UViG_3300031555_005321|3300031555|Ga0318466_10004261
VC_568_7	1	0	3994.06	0	1	0	0	1	1	1	0	IMGVR_UViG_3300029305_005724|3300029305|Ga0307249_10000756
VC_569_0	4	239.17	181.47	0.57	0	4.47	7.81	6	6	1	6.47	IMGVR_UViG_3300012983_000035|3300012983|Ga0123349_10000045,IMGVR_UViG_3300028591_000086|3300028591|Ga0247611_10000064,IMGVR_UViG_3300031760_000665|3300031760|Ga0326513_10001206,NODE_307_length_31974_cov_163.780601
VC_56_0	3	900	258.9	0.78	0	3	4	3	3	1	3.62	MH746814.1,MH800198.1,MH800199.1
VC_570_0	2	300	905.88	0.25	0.09	2	2	1	1	1	2	LC680884.1,MF360957.1
VC_571_0	3	496.77	1206.61	0.29	0	0	8.43	3	3	1	5.62	IMGVR_UViG_3300007853_000019|3300007853|Ga0114093_100467,IMGVR_UViG_3300045988_080654|3300045988|Ga0495776_056364,IMGVR_UViG_7000000526_000002|7000000526|SRS019397_WUGC_scaffold_980
VC_572_0	8	173278	646.49	0.79	0	0	7.42	28	28	1	5.32	IMGVR_UViG_3300012983_000330|3300012983|Ga0123349_10002044,IMGVR_UViG_3300029131_000019|3300029131|Ga0168790_100840,IMGVR_UViG_3300045988_064319|3300045988|Ga0495776_099613,IMGVR_UViG_3300045988_077390|3300045988|Ga0495776_041054,IMGVR_UViG_3300045988_077404|3300045988|Ga0495776_070356,IMGVR_UViG_3300045988_118697|3300045988|Ga0495776_015270,IMGVR_UViG_3300048691_000087|3300048691|Ga0456305_00005…
VC_573_0	2	300	605.31	0.33	0.09	0	0	1	1	1	0	IMGVR_UViG_3300024999_000069|3300024999|Ga0209728_1000086,IMGVR_UViG_3300025011_000030|3300025011|Ga0209000_1000164
VC_574_0	3	11.64	64.3	0.15	0.48	3.16	5	3	3	1	4.32	IMGVR_UViG_3300029376_000293|3300029376|Ga0243980_1004830,IMGVR_UViG_3300029668_000092|3300029668|Ga0245235_102086,IMGVR_UViG_3300029791_000291|3300029791|Ga0243849_1001179
VC_575_0	4	1714.37	1022.05	0.63	0	0	4.24	6	6	1	2.12	IMGVR_UViG_3300035501_000180|3300035501|Ga0376455_0000082,IMGVR_UViG_3300035502_000179|3300035502|Ga0376456_0000073,IMGVR_UViG_3300043080_000060|3300043080|Ga0484759_000022,IMGVR_UViG_3300043101_000027|3300043101|Ga0484681_000028
VC_576_0	5	3000	9045.86	0.25	0.01	0	8.94	10	10	1	6.37	IMGVR_UViG_3300028048_000056|3300028048|Ga0256405_10000311,IMGVR_UViG_3300045988_096555|3300045988|Ga0495776_002062,IMGVR_UViG_3300045988_099617|3300045988|Ga0495776_001819,IMGVR_UViG_3300045988_102276|3300045988|Ga0495776_138298,IMGVR_UViG_3300045988_102999|3300045988|Ga0495776_001820
VC_576_1	3	885.32	7154.47	0.11	0.46	6.78	8.49	3	3	1	7.58	IMGVR_UViG_3300045988_104404|3300045988|Ga0495776_034739,IMGVR_UViG_3300045988_109409|3300045988|Ga0495776_073144,NODE_10_length_129799_cov_204.779920
VC_576_2	3	900	7145.18	0.11	0.11	7.07	8.66	3	3	1	8.05	IMGVR_UViG_3300037455_000173|3300037455|Ga0394157_0000042,IMGVR_UViG_3300045988_079501|3300045988|Ga0495776_009813,IMGVR_UViG_3300045988_088290|3300045988|Ga0495776_009628
VC_577_0	12	8361.97	119.78	0.99	0	1.41	5.92	66	66	1	3.32	IMGVR_UViG_3300008079_000010|3300008079|Ga0105956_100599,IMGVR_UViG_3300045988_071321|3300045988|Ga0495776_174976,IMGVR_UViG_3300045988_072462|3300045988|Ga0495776_088055,IMGVR_UViG_3300045988_087060|3300045988|Ga0495776_004719,IMGVR_UViG_3300045988_091551|3300045988|Ga0495776_060891,IMGVR_UViG_3300045988_094249|3300045988|Ga0495776_173925,IMGVR_UViG_3300045988_095106|3300045988|Ga0495776_001513,…
VC_578_0	11	10398.2	0	1	1	0	3.46	55	55	1	2.1	IMGVR_UViG_3300008096_000026|3300008096|Ga0114155_1000663,IMGVR_UViG_3300029623_000016|3300029623|Ga0245138_1000752,IMGVR_UViG_3300045988_087056|3300045988|Ga0495776_095029,IMGVR_UViG_3300045988_094927|3300045988|Ga0495776_019656,IMGVR_UViG_3300045988_097375|3300045988|Ga0495776_067609,IMGVR_UViG_3300045988_098403|3300045988|Ga0495776_055970,IMGVR_UViG_3300045988_118707|3300045988|Ga0495776_09303…
VC_579_0	3	770.26	39.51	0.95	0.01	2.24	6.16	3	3	1	4.83	IMGVR_UViG_3300020073_000076|3300020073|Ga0187905_100011|101994-181343,IMGVR_UViG_3300023713_000136|3300023713|Ga0257074_1000004|235912-316694,IMGVR_UViG_3300023714_000195|3300023714|Ga0257073_1000282|3-47911
VC_57_0	35	174514	64457.8	0.73	0	0	4	595	595	1	2.74	AB560486.1,AP018815.1,AP019535.1,DQ163917.1,EU716414.1,FM201281.1,FM201282.1,FM887021.1,FM897211.1,GU815091.1,JN254800.1,KM434184.1,KP340288.1,KR054030.1,KR054033.1,KR869157.1,KY000082.1,LC472881.1,LC472882.1,LN610589.1,MF490240.1,MF490241.1,MF623055.1,MF768470.1,MG897799.1,MK317959.1,MK340760.1,MK837009.1,MN131142.1,MT118289.1,MT118293.1,MT119374.1,MT119377.1,MT119378.1,MT491204.1
VC_580_0	10	910856	878.32	0.83	0	2.45	6.16	45	45	1	4.62	IMGVR_UViG_3300008101_000008|3300008101|Ga0114024_101034,IMGVR_UViG_3300029620_000384|3300029620|Ga0245130_101118|12-26457,IMGVR_UViG_3300029795_000372|3300029795|Ga0243742_1000199|48305-80189,IMGVR_UViG_3300045988_000900|3300045988|Ga0495776_069454,IMGVR_UViG_3300045988_000953|3300045988|Ga0495776_121588,IMGVR_UViG_3300045988_000956|3300045988|Ga0495776_040827,IMGVR_UViG_3300045988_010876|330004…
VC_581_0	2	211.95	1801.97	0.11	0.09	6.32	6.32	1	1	1	6.32	IMGVR_UViG_3300045988_012177|3300045988|Ga0495776_114066,IMGVR_UViG_3300045988_012398|3300045988|Ga0495776_138434
VC_581_1	9	2978.86	2826	0.51	0	0	9.11	36	32	0.89	7.62	IMGVR_UViG_3300045988_009473|3300045988|Ga0495776_042222,IMGVR_UViG_3300045988_009526|3300045988|Ga0495776_021190,IMGVR_UViG_3300045988_013834|3300045988|Ga0495776_136264,IMGVR_UViG_3300045988_018152|3300045988|Ga0495776_056445,IMGVR_UViG_3300045988_022847|3300045988|Ga0495776_009227,IMGVR_UViG_3300045988_024447|3300045988|Ga0495776_099826,IMGVR_UViG_3300045988_034924|3300045988|Ga0495776_184557,…
VC_582_0	1	0	280.97	0	1	0	0	1	1	1	0	IMGVR_UViG_3300045988_168129|3300045988|Ga0495776_162112
VC_583_0	2	25.7	0	1	1	1.41	1.41	1	1	1	1.41	IMGVR_UViG_3300008101_000060|3300008101|Ga0114024_102397|5170-12666,IMGVR_UViG_3300008620_000047|3300008620|Ga0111272_102975|235-3670
VC_584_0	2	300	8012.94	0.04	0.09	1.41	1.41	1	1	1	1.41	IMGVR_UViG_3300008110_000040|3300008110|Ga0114343_1000065,IMGVR_UViG_3300008262_000022|3300008262|Ga0114337_1000090
VC_584_1	1	0	4291.84	0	1	0	0	1	1	1	0	IMGVR_UViG_3300023184_000031|3300023184|Ga0214919_10000053
VC_584_10	1	0	4322.07	0	1	0	0	1	1	1	0	IMGVR_UViG_3300023179_000013|3300023179|Ga0214923_10000035
VC_584_2	1	0	4142.83	0	1	0	0	1	1	1	0	IMGVR_UViG_3300032267_001484|3300032267|Ga0335240_10860120
VC_584_3	2	300	7337.4	0.04	0.09	0	0	1	1	1	0	IMGVR_UViG_3300017917_003379|3300017917|Ga0192394_131209,IMGVR_UViG_3300017917_005384|3300017917|Ga0192394_131209|3-155191
VC_584_4	2	300	6782.75	0.04	0.09	3.32	3.32	1	1	1	3.32	IMGVR_UViG_3300008266_000078|3300008266|Ga0114363_1000091,IMGVR_UViG_3300042691_031577|3300042691|Ga0415385_0000581
VC_584_5	1	0	2462.38	0	1	0	0	1	1	1	0	IMGVR_UViG_3300020037_003123|3300020037|Ga0206644_1000038
VC_584_6	1	0	2561.74	0	1	0	0	1	1	1	0	IMGVR_UViG_3300042569_002050|3300042569|Ga0454390_0000020
VC_584_7	1	0	2258.58	0	1	0	0	1	1	1	0	IMGVR_UViG_3300042896_000657|3300042896|Ga0453675_0000031
VC_584_8	1	0	2543.35	0	1	0	0	1	1	1	0	MW353175.1
VC_584_9	3	900	10072.7	0.08	0	0	5.29	3	3	1	3.53	IMGVR_UViG_3300008108_000039|3300008108|Ga0114341_10000190,IMGVR_UViG_3300008448_000007|3300008448|Ga0114876_1000008,IMGVR_UViG_3300008453_000585|3300008453|Ga0114877_102234
VC_585_0	3	900	1401.22	0.39	0	1.73	8.66	3	3	1	6.33	IMGVR_UViG_3300008132_000001|3300008132|Ga0111230_1000011,IMGVR_UViG_3300045988_097401|3300045988|Ga0495776_102678,IMGVR_UViG_3300045988_117710|3300045988|Ga0495776_014859
VC_585_1	1	0	957.07	0	1	0	0	1	1	1	0	IMGVR_UViG_3300045988_172743|3300045988|Ga0495776_014861
VC_586_0	2	300	439.2	0.41	0.09	4.9	4.9	1	1	1	4.9	IMGVR_UViG_3300045988_152726|3300045988|Ga0495776_020209,IMGVR_UViG_3300045988_161106|3300045988|Ga0495776_102615
VC_587_0	2	166	992.09	0.14	0.13	8.77	8.77	1	1	1	8.77	IMGVR_UViG_3300008148_000006|3300008148|Ga0114323_1000005,IMGVR_UViG_3300022495_000116|3300022495|Ga0242631_100004
VC_587_1	1	0	948.52	0	1	0	0	1	1	1	0	IMGVR_UViG_3300008154_000010|3300008154|Ga0114321_1000008
VC_588_0	1	0	3096.53	0	1	0	0	1	1	1	0	IMGVR_UViG_3300021400_000095|3300021400|Ga0224422_11857637
VC_588_1	1	0	3035.06	0	1	0	0	1	1	1	0	IMGVR_UViG_3300028833_000001|3300028833|Ga0247610_10000008
VC_588_10	1	0	3297.97	0	1	0	0	1	1	1	0	IMGVR_UViG_3300028048_000039|3300028048|Ga0256405_10000047
VC_588_2	1	0	1552.45	0	1	0	0	1	1	1	0	IMGVR_UViG_3300028833_000071|3300028833|Ga0247610_10000068
VC_588_3	1	0	3223.04	0	1	0	0	1	1	1	0	IMGVR_UViG_3300028886_000029|3300028886|Ga0256407_10000022
VC_588_4	1	0	3231.73	0	1	0	0	1	1	1	0	IMGVR_UViG_3300038345_000251|3300038345|Ga0120389_000006
VC_588_5	2	300	5669.24	0.05	0.05	4.36	4.36	1	1	1	4.36	IMGVR_UViG_3300045988_175094|3300045988|Ga0495776_060636,IMGVR_UViG_3300045988_175174|3300045988|Ga0495776_079884
VC_588_6	1	0	1576.55	0	1	0	0	1	1	1	0	NODE_3_length_78065_cov_21.507396
VC_588_7	1	0	3331.41	0	1	0	0	1	1	1	0	IMGVR_UViG_3300028591_000072|3300028591|Ga0247611_10000016
VC_588_8	1	0	2987.16	0	1	0	0	1	1	1	0	IMGVR_UViG_3300031998_000008|3300031998|Ga0310786_10000041
VC_588_9	1	0	3367.98	0	1	0	0	1	1	1	0	IMGVR_UViG_3300028591_000071|3300028591|Ga0247611_10000013
VC_589_0	2	167.45	638.76	0.21	0.1	6.48	6.48	1	1	1	6.48	IMGVR_UViG_3300045988_176357|3300045988|Ga0495776_005773,IMGVR_UViG_3300045988_177579|3300045988|Ga0495776_066004
VC_589_1	2	25.25	371.28	0.06	0.21	7.21	7.21	1	1	1	7.21	IMGVR_UViG_3300028048_000092|3300028048|Ga0256405_10000694,NODE_893_length_24157_cov_43.745457
VC_58_0	4	1786.67	15481.8	0.1	0	2.45	3.74	6	6	1	3.08	JX128258.1,MH816966.1,MK373776.1,MK373777.1
VC_58_1	2	285.61	9546.81	0.03	0.09	2.83	2.83	1	1	1	2.83	MK618717.1,MN062189.1
VC_58_2	16	14188.1	58191.4	0.2	0	0	9.85	120	92	0.77	7.84	EF153632.1,IMGVR_UViG_3300013308_000002|3300013308|Ga0157375_10000145,IMGVR_UViG_3300014205_000016|3300014205|Ga0172380_10000549,IMGVR_UViG_3300014205_000017|3300014205|Ga0172380_10000563,IMGVR_UViG_3300029955_000029|3300029955|Ga0311342_10000584,IMGVR_UViG_3300030004_000025|3300030004|Ga0302186_10000226,IMGVR_UViG_3300030507_000013|3300030507|Ga0302192_10000084,IMGVR_UViG_3300030519_000005|33000…
VC_590_0	3	900	2117.32	0.3	0	0	5.1	3	3	1	3.4	IMGVR_UViG_3300028887_000073|3300028887|Ga0265299_10000041,IMGVR_UViG_3300031993_000015|3300031993|Ga0310696_10000069,IMGVR_UViG_3300031998_000011|3300031998|Ga0310786_10000055
VC_590_1	1	0	936.25	0	1	0	0	1	1	1	0	IMGVR_UViG_3300028048_000051|3300028048|Ga0256405_10000262
VC_590_2	1	0	1199.17	0	1	0	0	1	1	1	0	IMGVR_UViG_3300045988_174965|3300045988|Ga0495776_015077
VC_590_3	1	0	1197.99	0	1	0	0	1	1	1	0	IMGVR_UViG_3300031993_006627|3300031993|Ga0310696_10000067|16389-180734
[truncated: 241 more rows]

## Sheet: Data 6
Comparison of nucleotide and amino acid sequence similarity between 298 ancient phages and contemporary phages from GenBank and RefSeq. Each ancient phage is paired with a contemporary phage showing the highest average nucleotide identity (ANI), calculated using VIRIDIC, and average amino acid identity (AAI), calculated using EzAAI. Host information is provided from NCBI.
[truncated: 300 more rows]

[truncated: 9 more sheets: Data 7, Data 8, Data 9, Data 10, Data 11, Data 12, Data 13, Data 14, Data 15]
