# Supplementary material for: Ultraconserved bacteriophage genome sequence identified in 1300-year-old human palaeofaeces
Source: Nat Commun. 2024 Jan 23;15:495. doi: 10.1038/s41467-023-44370-0 (PMC10805732; doi:10.1038/s41467-023-44370-0)
Supplement: Supplementary file 6 — Source Data [file 41467_2023_44370_MOESM6_ESM.xlsx]

## Sheet: Fig. 1b
contig_id	contig_length	contig_quality
NODE_9327_length_5036_cov_27.566151	5036	High-quality
NODE_3117_length_10828_cov_31.644296	10828	Medium-quality
NODE_2039_length_13736_cov_46.239141	13736	High-quality
NODE_918_length_20195_cov_116.074131	20195	Medium-quality
NODE_902_length_20379_cov_113.233468	20379	Low-quality
NODE_884_length_20529_cov_93.320699	20529	Low-quality
NODE_835_length_21043_cov_130.745569	21043	Low-quality
NODE_727_length_22479_cov_31.340617	22479	Low-quality
NODE_696_length_22980_cov_63.045583	22980	Low-quality
NODE_646_length_23940_cov_149.458489	23940	Medium-quality
NODE_645_length_23946_cov_64.672136	23946	Low-quality
NODE_641_length_24005_cov_24.723549	24005	Medium-quality
NODE_622_length_24399_cov_52.903097	24399	Low-quality
NODE_597_length_25060_cov_143.316297	25060	Low-quality
NODE_574_length_25536_cov_57.600290	25536	Medium-quality
NODE_568_length_25622_cov_27.288653	25622	Medium-quality
NODE_515_length_26674_cov_83.664525	26674	Low-quality
NODE_512_length_26718_cov_50.437685	26718	Medium-quality
NODE_506_length_26852_cov_24.311117	26852	Medium-quality
NODE_484_length_27225_cov_21.445491	27225	Low-quality
NODE_321_length_31905_cov_22.620565	31905	Medium-quality
NODE_273_length_33683_cov_114.088379	33683	Low-quality
NODE_170_length_39603_cov_87.946470	39603	Low-quality
NODE_155_length_40517_cov_148.188226	40517	Low-quality
NODE_87_length_48480_cov_128.605348	48480	Medium-quality
NODE_24_length_77180_cov_144.874788	77180	Medium-quality
NODE_17_length_84897_cov_1124.423705	84897	Complete
NODE_8_length_104371_cov_161.590849	104371	Medium-quality
NODE_10512_length_6127_cov_81.440711	6127	Complete
NODE_3508_length_11849_cov_53.675343	11849	Medium-quality
NODE_1736_length_16437_cov_43.835429	16437	Medium-quality
NODE_1546_length_17243_cov_158.019432	17243	Medium-quality
NODE_1062_length_20114_cov_28.566977	20114	Medium-quality
NODE_1054_length_20195_cov_34.567130	20195	Low-quality
NODE_1039_length_20273_cov_51.086359	20273	Low-quality
NODE_1026_length_20373_cov_181.183581	20373	Low-quality
NODE_993_length_20796_cov_33.719348	20796	Low-quality
NODE_985_length_20851_cov_47.841460	20851	Low-quality
NODE_968_length_21000_cov_26.789640	21000	Medium-quality
NODE_925_length_21479_cov_50.596341	21479	Low-quality
NODE_887_length_21803_cov_32.800487	21803	Low-quality
NODE_880_length_21868_cov_28.538991	21868	Low-quality
NODE_836_length_22341_cov_94.311272	22341	Medium-quality
NODE_821_length_22532_cov_87.038306	22532	Low-quality
NODE_767_length_23251_cov_25.849974	23251	Low-quality
NODE_727_length_23782_cov_180.819573	23782	Low-quality
NODE_653_length_24894_cov_34.833125	24894	Low-quality
NODE_637_length_25070_cov_48.485908	25070	Low-quality
NODE_623_length_25385_cov_54.904224	25385	Low-quality
NODE_599_length_25661_cov_97.161915	25661	Low-quality
NODE_568_length_26167_cov_28.155178	26167	Low-quality
NODE_548_length_26503_cov_189.749735	26503	Medium-quality
NODE_534_length_26692_cov_46.529977	26692	Low-quality
NODE_533_length_26711_cov_23.668780	26711	Low-quality
NODE_514_length_26918_cov_43.140491	26918	Low-quality
NODE_472_length_27791_cov_26.018279	27791	Low-quality
NODE_462_length_28043_cov_28.882342	28043	Low-quality
NODE_437_length_28589_cov_41.189073	28589	Low-quality
NODE_408_length_29148_cov_43.890249	29148	Medium-quality
NODE_388_length_29664_cov_89.262522	29664	Low-quality
NODE_359_length_30514_cov_65.404412	30514	Low-quality
NODE_340_length_31041_cov_24.341348	31041	Low-quality
NODE_312_length_31813_cov_46.430474	31813	Low-quality
NODE_307_length_31974_cov_163.780601	31974	Low-quality
NODE_299_length_32171_cov_249.272761	32171	Low-quality
NODE_287_length_32695_cov_113.992096	32695	Low-quality
NODE_284_length_32857_cov_28.929638	32857	Low-quality
NODE_278_length_32939_cov_42.902962	32939	Low-quality
NODE_274_length_33040_cov_31.861179	33040	Low-quality
NODE_251_length_33839_cov_94.295199	33839	Low-quality
NODE_250_length_33939_cov_30.412614	33939	Low-quality
NODE_239_length_34339_cov_52.491862	34339	Medium-quality
NODE_236_length_34437_cov_46.558112	34437	Low-quality
NODE_231_length_34622_cov_25.384471	34622	Medium-quality
NODE_230_length_34639_cov_153.767580	34639	Low-quality
NODE_218_length_35070_cov_32.493160	35070	Medium-quality
NODE_209_length_35733_cov_47.457705	35733	Low-quality
NODE_187_length_36821_cov_137.611761	36821	Medium-quality
NODE_183_length_37009_cov_42.073416	37009	Low-quality
NODE_167_length_38187_cov_22.348369	38187	Medium-quality
NODE_166_length_38192_cov_193.071977	38192	Low-quality
NODE_116_length_42103_cov_182.296661	42103	Low-quality
NODE_114_length_42379_cov_80.465929	42379	High-quality
NODE_113_length_42493_cov_84.455724	42493	Medium-quality
NODE_98_length_44273_cov_35.916731	44273	Low-quality
NODE_84_length_46991_cov_33.939023	46991	Low-quality
NODE_73_length_48708_cov_96.834198	48708	Low-quality
NODE_64_length_50527_cov_40.451637	50527	Low-quality
NODE_51_length_53716_cov_48.776579	53716	High-quality
NODE_34_length_60337_cov_134.732043	60337	Low-quality
NODE_16_length_70956_cov_50.962920	70956	Medium-quality
NODE_14_length_74472_cov_204.600535	74472	Medium-quality
NODE_1_length_148645_cov_344.026119	148645	Complete
NODE_4314_length_7207_cov_263.576622	7207	Medium-quality
NODE_6286_length_7813_cov_188.934777	7813	High-quality
NODE_1324_length_20164_cov_49.442290	20164	Low-quality
NODE_1262_length_20628_cov_34.260536	20628	Low-quality
NODE_1220_length_20979_cov_72.600793	20979	Medium-quality
NODE_1207_length_21080_cov_25.028109	21080	Low-quality
NODE_1206_length_21082_cov_24.650449	21082	Low-quality
NODE_1176_length_21321_cov_32.683626	21321	Low-quality
NODE_1127_length_21718_cov_79.374971	21718	Low-quality
NODE_1062_length_22314_cov_47.451682	22314	Low-quality
NODE_943_length_23661_cov_50.676565	23661	Low-quality
NODE_895_length_24089_cov_23.461513	24089	Low-quality
NODE_893_length_24157_cov_43.745457	24157	Low-quality
NODE_822_length_25258_cov_31.152799	25258	Low-quality
NODE_801_length_25515_cov_95.723409	25515	Low-quality
NODE_666_length_27874_cov_52.128797	27874	Medium-quality
NODE_653_length_28113_cov_22.920700	28113	Low-quality
NODE_491_length_31842_cov_45.579671	31842	Low-quality
NODE_425_length_33476_cov_24.551360	33476	Medium-quality
NODE_409_length_34018_cov_20.634661	34018	Medium-quality
NODE_407_length_34112_cov_24.537511	34112	Medium-quality
NODE_399_length_34304_cov_30.822301	34304	Low-quality
NODE_375_length_34991_cov_75.346605	34991	Medium-quality
NODE_339_length_36557_cov_33.032491	36557	Low-quality
NODE_297_length_38308_cov_68.073040	38308	Medium-quality
NODE_259_length_40141_cov_83.294292	40141	Medium-quality
NODE_212_length_43562_cov_28.935298	43562	Low-quality
NODE_112_length_54725_cov_26.104555	54725	Medium-quality
NODE_22_length_90220_cov_357.664271	90220	Medium-quality
NODE_8_length_107721_cov_38.105892	107721	Medium-quality
NODE_689_length_7996_cov_176.476262	7996	Medium-quality
NODE_259_length_13902_cov_77.272408	13902	Medium-quality
NODE_194_length_16650_cov_125.315758	16650	Medium-quality
NODE_174_length_17582_cov_32.447695	17582	High-quality
NODE_119_length_21866_cov_85.068910	21866	Low-quality
NODE_34_length_36342_cov_20.162290	36342	Low-quality
NODE_31_length_38391_cov_48.779241	38391	Medium-quality
NODE_27_length_39290_cov_27.145584	39290	High-quality
NODE_13_length_68122_cov_79.231169	68122	Low-quality
NODE_9_length_79024_cov_80.125606	79024	Low-quality
NODE_8_length_80991_cov_67.360754	80991	Low-quality
NODE_7_length_85909_cov_196.734270	85909	Complete
NODE_5_length_87046_cov_21.369383	87046	High-quality
NODE_4_length_91698_cov_76.441343	91698	Medium-quality
NODE_3435_length_9152_cov_356.396724	9152	Medium-quality
NODE_347_length_46577_cov_202.837088	46577	Low-quality
NODE_238_length_57117_cov_47.258351	57117	High-quality
NODE_909_length_9593_cov_81.139442	9593	Medium-quality
NODE_838_length_9886_cov_38.693419	9886	Medium-quality
NODE_395_length_15747_cov_56.454818	15747	Medium-quality
NODE_212_length_22647_cov_26.627080	22647	Low-quality
NODE_89_length_33672_cov_20.005265	33672	Low-quality
NODE_60_length_39460_cov_28.471920	39460	Complete
NODE_53_length_41357_cov_20.486587	41357	Low-quality
NODE_27_length_51865_cov_43.953947	51865	Medium-quality
NODE_3885_length_9968_cov_52.070715	9968	Medium-quality
NODE_1063_length_18333_cov_51.375843	18333	Medium-quality
NODE_771_length_21040_cov_264.262235	21040	Low-quality
NODE_701_length_21744_cov_43.099082	21744	Low-quality
NODE_636_length_22514_cov_54.475355	22514	Low-quality
NODE_605_length_23029_cov_44.405502	23029	Medium-quality
NODE_597_length_23127_cov_50.024402	23127	Medium-quality
NODE_585_length_23261_cov_308.895200	23261	Low-quality
NODE_551_length_23873_cov_62.663700	23873	Low-quality
NODE_468_length_25557_cov_38.483805	25557	Low-quality
NODE_435_length_26096_cov_66.297147	26096	Low-quality
NODE_434_length_26104_cov_40.853430	26104	Low-quality
NODE_341_length_28234_cov_128.871323	28234	Low-quality
NODE_321_length_28765_cov_40.881017	28765	Low-quality
NODE_288_length_29718_cov_95.329468	29718	Low-quality
NODE_287_length_29730_cov_60.894221	29730	Medium-quality
NODE_279_length_29913_cov_82.085940	29913	Low-quality
NODE_143_length_37590_cov_279.423658	37590	Medium-quality
NODE_128_length_39254_cov_32.224751	39254	Low-quality
NODE_28_length_59943_cov_42.907260	59943	Medium-quality
NODE_21_length_64086_cov_360.560994	64086	Medium-quality
NODE_1_length_146305_cov_74.395993	146305	Medium-quality
NODE_3338_length_11103_cov_109.078566	11103	Medium-quality
NODE_2159_length_14690_cov_306.342330	14690	High-quality
NODE_1677_length_17081_cov_34.396511	17081	Medium-quality
NODE_1243_length_20030_cov_20.357897	20030	Low-quality
NODE_1229_length_20169_cov_68.008352	20169	Medium-quality
NODE_1155_length_20691_cov_114.508771	20691	Medium-quality
NODE_1113_length_21116_cov_23.904468	21116	Low-quality
NODE_1082_length_21389_cov_32.006187	21389	Low-quality
NODE_1078_length_21420_cov_36.088088	21420	Medium-quality
NODE_1069_length_21487_cov_37.745847	21487	Low-quality
NODE_1068_length_21494_cov_29.714865	21494	Low-quality
NODE_1057_length_21625_cov_58.289244	21625	Low-quality
NODE_990_length_22320_cov_52.614372	22320	Low-quality
NODE_968_length_22560_cov_31.845856	22560	Low-quality
NODE_877_length_23684_cov_38.300224	23684	Low-quality
NODE_854_length_24002_cov_21.637408	24002	Low-quality
NODE_818_length_24682_cov_111.183863	24682	Low-quality
NODE_740_length_25663_cov_51.788504	25663	Low-quality
NODE_737_length_25709_cov_26.109379	25709	Low-quality
NODE_706_length_26195_cov_67.406159	26195	Low-quality
NODE_697_length_26361_cov_27.763438	26361	Low-quality
NODE_597_length_28244_cov_39.054312	28244	Low-quality
NODE_588_length_28436_cov_34.772947	28436	Medium-quality
NODE_585_length_28482_cov_21.870616	28482	Medium-quality
NODE_522_length_29547_cov_40.160247	29547	Low-quality
NODE_461_length_30904_cov_89.781095	30904	Low-quality
NODE_402_length_32444_cov_49.432863	32444	Medium-quality
NODE_322_length_36492_cov_42.638884	36492	Low-quality
NODE_310_length_36983_cov_28.516681	36983	High-quality
NODE_308_length_37100_cov_30.771521	37100	Medium-quality
NODE_306_length_37144_cov_31.606083	37144	Low-quality
NODE_285_length_38126_cov_105.953324	38126	Low-quality
NODE_251_length_39823_cov_50.914831	39823	High-quality
NODE_240_length_40551_cov_20.164856	40551	Low-quality
NODE_141_length_48064_cov_337.035056	48064	Low-quality
NODE_127_length_49776_cov_95.544197	49776	Low-quality
NODE_87_length_56659_cov_60.809077	56659	Low-quality
NODE_69_length_59950_cov_44.489423	59950	High-quality
NODE_66_length_61161_cov_105.869865	61161	Low-quality
NODE_51_length_65983_cov_48.579511	65983	Medium-quality
NODE_27_length_82263_cov_30.370499	82263	Medium-quality
NODE_442_length_11480_cov_37.001663	11480	High-quality
NODE_253_length_20856_cov_43.709966	20856	Low-quality
NODE_146_length_35676_cov_44.403414	35676	Medium-quality
NODE_133_length_38826_cov_45.457249	38826	Medium-quality
NODE_95_length_52568_cov_39.059623	52568	High-quality
NODE_92_length_53852_cov_46.714612	53852	High-quality
NODE_27_length_92800_cov_30.095854	92800	High-quality
NODE_5_length_163539_cov_42.681076	163539	Complete
NODE_3_length_235960_cov_28.026481	235960	High-quality
NODE_431_length_11641_cov_25.297773	11641	High-quality
NODE_233_length_17046_cov_82.502854	17046	Medium-quality
NODE_179_length_19812_cov_44.017158	19812	Medium-quality
NODE_147_length_21731_cov_36.036584	21731	Low-quality
NODE_114_length_24969_cov_43.685679	24969	Medium-quality
NODE_51_length_34568_cov_21.421377	34568	Low-quality
NODE_3_length_78065_cov_21.507396	78065	Low-quality
NODE_451_length_12085_cov_67.349958	12085	High-quality
NODE_372_length_13524_cov_72.632889	13524	High-quality
NODE_184_length_19436_cov_39.325835	19436	Medium-quality
NODE_40_length_37921_cov_38.441478	37921	Medium-quality
NODE_22_length_45349_cov_31.238994	45349	High-quality
NODE_372_length_12644_cov_42.956708	12644	Complete
NODE_1_length_248650_cov_112.723389	248650	Complete
NODE_1964_length_14882_cov_47.077291	14882	Medium-quality
NODE_913_length_20098_cov_60.740608	20098	Low-quality
NODE_863_length_20541_cov_47.872840	20541	Low-quality
NODE_787_length_21299_cov_23.663387	21299	Medium-quality
NODE_785_length_21327_cov_1318.193024	21327	Low-quality
NODE_647_length_22955_cov_40.501659	22955	Low-quality
NODE_636_length_23116_cov_25.959672	23116	Low-quality
NODE_635_length_23143_cov_95.249134	23143	Low-quality
NODE_632_length_23190_cov_70.142598	23190	Low-quality
NODE_628_length_23349_cov_33.887997	23349	Low-quality
NODE_625_length_23382_cov_26.941741	23382	Medium-quality
NODE_537_length_24704_cov_27.640148	24704	Low-quality
NODE_502_length_25200_cov_82.489163	25200	Medium-quality
NODE_481_length_25441_cov_48.277870	25441	Medium-quality
NODE_442_length_26157_cov_42.293732	26157	Low-quality
NODE_443_length_26157_cov_30.054364	26157	Low-quality
NODE_398_length_27192_cov_27.577993	27192	High-quality
NODE_376_length_27656_cov_116.319916	27656	Medium-quality
NODE_320_length_29046_cov_248.853058	29046	Low-quality
NODE_202_length_33595_cov_23.583184	33595	Low-quality
NODE_189_length_34321_cov_38.500029	34321	Medium-quality
NODE_166_length_35538_cov_369.123355	35538	Medium-quality
NODE_156_length_36048_cov_55.392993	36048	Low-quality
NODE_153_length_36331_cov_22.312962	36331	Medium-quality
NODE_114_length_40606_cov_35.240043	40606	Medium-quality
NODE_109_length_41460_cov_23.793648	41460	Medium-quality
NODE_90_length_44847_cov_61.725263	44847	Medium-quality
NODE_86_length_45385_cov_52.476395	45385	Complete
NODE_63_length_49806_cov_23.108319	49806	Medium-quality
NODE_652_length_18023_cov_41.689671	18023	High-quality
NODE_159_length_35728_cov_39.385614	35728	Medium-quality
NODE_40_length_65445_cov_28.118275	65445	Medium-quality
NODE_33_length_72446_cov_22.146192	72446	High-quality
NODE_268_length_21280_cov_68.203015	21280	Low-quality
NODE_255_length_22331_cov_28.789819	22331	Low-quality
NODE_106_length_48424_cov_47.070355	48424	Low-quality
NODE_53_length_69927_cov_42.071402	69927	High-quality
NODE_32_length_87458_cov_55.351372	87458	High-quality
NODE_8_length_131991_cov_22.018623	131991	High-quality
NODE_249_length_25570_cov_81.672389	25570	Low-quality
NODE_71_length_52111_cov_50.775108	52111	Medium-quality
NODE_40_length_72681_cov_27.347561	72681	Low-quality
NODE_10_length_129799_cov_204.779920	129799	Medium-quality
NODE_236_length_27522_cov_289.287072	27522	High-quality
NODE_216_length_28099_cov_68.013871	28099	Medium-quality
NODE_161_length_31807_cov_870.660903	31807	Medium-quality
NODE_126_length_39212_cov_30.367725	39212	High-quality
NODE_51_length_61696_cov_21.095634	61696	Medium-quality
NODE_75_length_33592_cov_26.069982	33592	Low-quality
NODE_63_length_34861_cov_45.474487	34861	High-quality
NODE_24_length_49798_cov_21.599944	49798	High-quality
NODE_1_length_38232_cov_24.615004	38232	High-quality
NODE_2_length_52081_cov_37.380156	52081	Medium-quality
NODE_1_length_167060_cov_116.590443	167060	High-quality
NODE_73_length_53513_cov_294.499944	53513	High-quality
NODE_34_length_83777_cov_35.563771	83777	High-quality
NODE_28_length_91465_cov_26.524866	91465	Medium-quality
NODE_5_length_196164_cov_58.353946	196164	Low-quality
NODE_1_length_292482_cov_65.773331	292482	Low-quality
NODE_68_length_58403_cov_66.850552	58403	High-quality
NODE_45_length_71790_cov_165.792040	71790	High-quality
NODE_20_length_108511_cov_22.009331	108511	Medium-quality
NODE_14_length_71788_cov_33.138528	71788	Complete
NODE_9_length_80215_cov_93.511490	80215	Complete

## Sheet: Fig. 1c
ancient-contig_id	ancient-CtoT		present-contig_id	present-CtoT
NODE_1_length_248650_cov_112.723389	0.061		MGV-GENOME-0280482	0.001
NODE_372_length_12644_cov_42.956708	0.064		MGV-GENOME-0062885	0
NODE_20_length_108511_cov_22.009331	0.045		MGV-GENOME-0210733	0
NODE_45_length_71790_cov_165.792040	0.052		MGV-GENOME-0052318	0
NODE_68_length_58403_cov_66.850552	0.058		MGV-GENOME-0233671	0
NODE_1_length_292482_cov_65.773331	0.037		MGV-GENOME-0282799	0
NODE_5_length_196164_cov_58.353946	0.037		MGV-GENOME-0304002	0
NODE_28_length_91465_cov_26.524866	0.042		MGV-GENOME-0355961	0.001
NODE_34_length_83777_cov_35.563771	0.054		MGV-GENOME-0148331	0
NODE_73_length_53513_cov_294.499944	0.035		MGV-GENOME-0335377	0.001
NODE_909_length_9593_cov_81.139442	0.076		MGV-GENOME-0328613	0
NODE_51_length_61696_cov_21.095634	0.064		MGV-GENOME-0377099	0
NODE_126_length_39212_cov_30.367725	0.053		MGV-GENOME-0293406	0
NODE_161_length_31807_cov_870.660903	0.047		MGV-GENOME-0348121	0
NODE_4_length_91698_cov_76.441343	0.074		MGV-GENOME-0324703	0.002
NODE_5_length_87046_cov_21.369383	0.042		MGV-GENOME-0285067	0
NODE_7_length_85909_cov_196.734270	0.035		MGV-GENOME-0362595	0
NODE_8_length_80991_cov_67.360754	0.075		MGV-GENOME-0363763	0.003
NODE_9_length_79024_cov_80.125606	0.109		MGV-GENOME-0349573	0
NODE_13_length_68122_cov_79.231169	0.106		MGV-GENOME-4160010	0.003
NODE_27_length_39290_cov_27.145584	0.071		MGV-GENOME-0242708	0.001
NODE_31_length_38391_cov_48.779241	0.082		MGV-GENOME-0352309	0.002
NODE_34_length_36342_cov_20.162290	0.085		MGV-GENOME-0365750	0.001
NODE_119_length_21866_cov_85.068910	0.118		MGV-GENOME-0378748	0.001
NODE_174_length_17582_cov_32.447695	0.088		MGV-GENOME-0240481	0
NODE_194_length_16650_cov_125.315758	0.083		MGV-GENOME-0367308	0.001
NODE_259_length_13902_cov_77.272408	0.096		MGV-GENOME-0178487	0.001
NODE_689_length_7996_cov_176.476262	0.072		MGV-GENOME-0373146	0.001
NODE_33_length_72446_cov_22.146192	0.056		MGV-GENOME-0166194	0.001
NODE_40_length_65445_cov_28.118275	0.035		MGV-GENOME-0339779	0.001
NODE_159_length_35728_cov_39.385614	0.054		MGV-GENOME-0196060	0.001
NODE_652_length_18023_cov_41.689671	0.066		MGV-GENOME-0294181	0.001
NODE_3_length_235960_cov_28.026481	0.039		MGV-GENOME-0318311	0.002
NODE_5_length_163539_cov_42.681076	0.038		MGV-GENOME-0203503	0.001
NODE_27_length_92800_cov_30.095854	0.032		MGV-GENOME-0151897	0
NODE_92_length_53852_cov_46.714612	0.112		MGV-GENOME-0363140	0.001
NODE_95_length_52568_cov_39.059623	0.012		MGV-GENOME-0333414	0
NODE_133_length_38826_cov_45.457249	0.031		MGV-GENOME-0195414	0
NODE_146_length_35676_cov_44.403414	0.019		MGV-GENOME-0244222	0
NODE_253_length_20856_cov_43.709966	0.066		MGV-GENOME-0259813	0
NODE_442_length_11480_cov_37.001663	0.076		MGV-GENOME-0183996	0
NODE_8_length_131991_cov_22.018623	0.012		MGV-GENOME-0206916	0
NODE_32_length_87458_cov_55.351372	0.011		MGV-GENOME-0307104	0
NODE_53_length_69927_cov_42.071402	0.01		MGV-GENOME-0177256	0
NODE_106_length_48424_cov_47.070355	0.012		MGV-GENOME-0200732	0
NODE_255_length_22331_cov_28.789819	0.014		MGV-GENOME-0279913	0
NODE_268_length_21280_cov_68.203015	0.012		MGV-GENOME-4154830	0
NODE_1_length_38232_cov_24.615004	0.012		MGV-GENOME-0270238	0
NODE_10_length_129799_cov_204.779920	0.013		MGV-GENOME-0003822	0
NODE_40_length_72681_cov_27.347561	0.01		MGV-GENOME-0299923	0
NODE_71_length_52111_cov_50.775108	0.01		MGV-GENOME-0361904	0
NODE_249_length_25570_cov_81.672389	0.014		MGV-GENOME-0337924	0.001
NODE_22_length_45349_cov_31.238994	0.014		MGV-GENOME-0288374	0.012
NODE_40_length_37921_cov_38.441478	0.015		MGV-GENOME-0354052	0.005
NODE_184_length_19436_cov_39.325835	0.023		MGV-GENOME-0266056	0.009
NODE_372_length_13524_cov_72.632889	0.018		MGV-GENOME-0380084	0.004
NODE_451_length_12085_cov_67.349958	0.019		MGV-GENOME-0331981	0.012
NODE_24_length_49798_cov_21.599944	0.028		MGV-GENOME-0342470	0.011
NODE_63_length_34861_cov_45.474487	0.03		MGV-GENOME-0377061	0.007
NODE_75_length_33592_cov_26.069982	0.026		MGV-GENOME-0211007	0.014
NODE_1_length_167060_cov_116.590443	0.026		MGV-GENOME-0125305	0.009
NODE_2_length_52081_cov_37.380156	0.029		MGV-GENOME-0350994	0.012
NODE_9_length_80215_cov_93.511490	0.019		MGV-GENOME-0225922	0.01
NODE_14_length_71788_cov_33.138528	0.019		MGV-GENOME-0318640	0.008
NODE_27_length_51865_cov_43.953947	0.031		MGV-GENOME-0355853	0.005
NODE_53_length_41357_cov_20.486587	0.023		MGV-GENOME-0228949	0.01
NODE_60_length_39460_cov_28.471920	0.029		MGV-GENOME-0210563	0.024
NODE_89_length_33672_cov_20.005265	0.024		MGV-GENOME-0273801	0.005
NODE_212_length_22647_cov_26.627080	0.027		MGV-GENOME-0374482	0.005
NODE_395_length_15747_cov_56.454818	0.025		MGV-GENOME-0308072	0.008
NODE_838_length_9886_cov_38.693419	0.025		MGV-GENOME-0304186	0.008
NODE_3_length_78065_cov_21.507396	0.02		MGV-GENOME-0354240	0.014
NODE_51_length_34568_cov_21.421377	0.027		MGV-GENOME-0321659	0.005
NODE_114_length_24969_cov_43.685679	0.019		MGV-GENOME-0209980	0.005
NODE_147_length_21731_cov_36.036584	0.032		MGV-GENOME-0177423	0.01
NODE_179_length_19812_cov_44.017158	0.025		MGV-GENOME-0366562	0.005
NODE_233_length_17046_cov_82.502854	0.031		MGV-GENOME-0339287	0.005
NODE_431_length_11641_cov_25.297773	0.026		MGV-GENOME-0288985	0.003
NODE_4314_length_7207_cov_263.576622	0.013		MGV-GENOME-0074702	0.005
NODE_238_length_57117_cov_47.258351	0.01		MGV-GENOME-0375064	0.008
NODE_347_length_46577_cov_202.837088	0.01		MGV-GENOME-0352102	0.007
NODE_3435_length_9152_cov_356.396724	0.022		MGV-GENOME-0294197	0.009
NODE_27_length_82263_cov_30.370499	0.032		MGV-GENOME-0349538	0.007
NODE_51_length_65983_cov_48.579511	0.04		MGV-GENOME-0279817	0.01
NODE_66_length_61161_cov_105.869865	0.042		MGV-GENOME-0304007	0.008
NODE_69_length_59950_cov_44.489423	0.06		MGV-GENOME-0301438	0.01
NODE_87_length_56659_cov_60.809077	0.051		MGV-GENOME-0338995	0.006
NODE_127_length_49776_cov_95.544197	0.036		MGV-GENOME-0345672	0.005
NODE_141_length_48064_cov_337.035056	0.011		MGV-GENOME-0300056	0.01
NODE_240_length_40551_cov_20.164856	0.037		MGV-GENOME-0159573	0.005
NODE_251_length_39823_cov_50.914831	0.061		MGV-GENOME-0306382	0.01
NODE_285_length_38126_cov_105.953324	0.042		MGV-GENOME-0236629	0.017
NODE_306_length_37144_cov_31.606083	0.035		MGV-GENOME-0323612	0.005
NODE_308_length_37100_cov_30.771521	0.027		MGV-GENOME-0281489	0.015
NODE_310_length_36983_cov_28.516681	0.042		MGV-GENOME-0331193	0.004
NODE_322_length_36492_cov_42.638884	0.052		MGV-GENOME-0220597	0.01
NODE_402_length_32444_cov_49.432863	0.052		MGV-GENOME-0256462	0
NODE_461_length_30904_cov_89.781095	0.036		MGV-GENOME-0266774	0.003
NODE_522_length_29547_cov_40.160247	0.056		MGV-GENOME-0001562	0
NODE_585_length_28482_cov_21.870616	0.036		MGV-GENOME-0377164	0.003
NODE_588_length_28436_cov_34.772947	0.055		MGV-GENOME-0332651	0.012
NODE_597_length_28244_cov_39.054312	0.029		MGV-GENOME-0343077	0.007
NODE_697_length_26361_cov_27.763438	0.068		MGV-GENOME-0254712	0.026
NODE_706_length_26195_cov_67.406159	0.062		MGV-GENOME-0380048	0.003
NODE_737_length_25709_cov_26.109379	0.055		MGV-GENOME-0338133	0.005
NODE_740_length_25663_cov_51.788504	0.037		MGV-GENOME-0289003	0.006
NODE_818_length_24682_cov_111.183863	0.042		MGV-GENOME-0161966	0.016
NODE_854_length_24002_cov_21.637408	0.033		MGV-GENOME-0249159	0.015
NODE_877_length_23684_cov_38.300224	0.063		MGV-GENOME-0245572	0.006
NODE_968_length_22560_cov_31.845856	0.025		MGV-GENOME-0374839	0.003
NODE_990_length_22320_cov_52.614372	0.043		MGV-GENOME-0206475	0.002
NODE_1057_length_21625_cov_58.289244	0.07		MGV-GENOME-0361645	0.006
NODE_1068_length_21494_cov_29.714865	0.033		MGV-GENOME-0184690	0.003
NODE_1069_length_21487_cov_37.745847	0.035		MGV-GENOME-0343519	0.004
NODE_1078_length_21420_cov_36.088088	0.021		MGV-GENOME-0146152	0.012
NODE_1082_length_21389_cov_32.006187	0.034		MGV-GENOME-0217038	0.004
NODE_1113_length_21116_cov_23.904468	0.057		MGV-GENOME-0259909	0.006
NODE_1155_length_20691_cov_114.508771	0.04		MGV-GENOME-0246612	0.003
NODE_1229_length_20169_cov_68.008352	0.046		MGV-GENOME-0220318	0.007
NODE_1243_length_20030_cov_20.357897	0.031		MGV-GENOME-0131668	0
NODE_1677_length_17081_cov_34.396511	0.045		MGV-GENOME-0336662	0.009
NODE_2159_length_14690_cov_306.342330	0.053		MGV-GENOME-0210121	0.008
NODE_3338_length_11103_cov_109.078566	0.03		MGV-GENOME-0369097	0.004
NODE_8_length_104371_cov_161.590849	0.023		MGV-GENOME-0350787	0.008
NODE_17_length_84897_cov_1124.423705	0.014		MGV-GENOME-0285812	0.009
NODE_24_length_77180_cov_144.874788	0.015		MGV-GENOME-0364462	0.006
NODE_87_length_48480_cov_128.605348	0.02		MGV-GENOME-0218780	0.009
NODE_155_length_40517_cov_148.188226	0.024		MGV-GENOME-0352242	0.005
NODE_170_length_39603_cov_87.946470	0.02		MGV-GENOME-0232903	0.012
NODE_273_length_33683_cov_114.088379	0.016		MGV-GENOME-0179366	0.018
NODE_321_length_31905_cov_22.620565	0.013		MGV-GENOME-0241834	0.011
NODE_484_length_27225_cov_21.445491	0.017		MGV-GENOME-0347947	0.004
NODE_506_length_26852_cov_24.311117	0.02		MGV-GENOME-0248805	0.009
NODE_512_length_26718_cov_50.437685	0.018		MGV-GENOME-0321845	0.005
NODE_515_length_26674_cov_83.664525	0.012		MGV-GENOME-0275750	0.004
NODE_568_length_25622_cov_27.288653	0.013		MGV-GENOME-0192049	0
NODE_574_length_25536_cov_57.600290	0.018		MGV-GENOME-0205852	0.002
NODE_597_length_25060_cov_143.316297	0.014		MGV-GENOME-0313604	0.001
NODE_622_length_24399_cov_52.903097	0.018		MGV-GENOME-0326658	0.001
NODE_641_length_24005_cov_24.723549	0.013		MGV-GENOME-0342122	0
NODE_645_length_23946_cov_64.672136	0.01		MGV-GENOME-0371670	0
NODE_646_length_23940_cov_149.458489	0.014		MGV-GENOME-0267868	0.002
NODE_696_length_22980_cov_63.045583	0.017		MGV-GENOME-0203582	0
NODE_727_length_22479_cov_31.340617	0.013		MGV-GENOME-0316261	0.002
NODE_835_length_21043_cov_130.745569	0.026		MGV-GENOME-0276652	0
NODE_884_length_20529_cov_93.320699	0.017		MGV-GENOME-0246181	0.002
NODE_902_length_20379_cov_113.233468	0.027		MGV-GENOME-0224317	0.001
NODE_918_length_20195_cov_116.074131	0.027		MGV-GENOME-0286500	0
NODE_2039_length_13736_cov_46.239141	0.014		MGV-GENOME-0376625	0.001
NODE_3117_length_10828_cov_31.644296	0.011		MGV-GENOME-4435214	0.002
NODE_9327_length_5036_cov_27.566151	0.028		MGV-GENOME-0175904	0
NODE_63_length_49806_cov_23.108319	0.01		MGV-GENOME-0329158	0
NODE_86_length_45385_cov_52.476395	0.01		MGV-GENOME-0293554	0.002
NODE_90_length_44847_cov_61.725263	0.01		MGV-GENOME-0008379	0
NODE_109_length_41460_cov_23.793648	0.01		MGV-GENOME-0106366	0
NODE_114_length_40606_cov_35.240043	0.012		MGV-GENOME-0213458	0
NODE_153_length_36331_cov_22.312962	0.013		MGV-GENOME-0159172	0
NODE_156_length_36048_cov_55.392993	0.01		MGV-GENOME-0239739	0
NODE_166_length_35538_cov_369.123355	0.01		MGV-GENOME-0265204	0
NODE_189_length_34321_cov_38.500029	0.011		MGV-GENOME-0319974	0
NODE_202_length_33595_cov_23.583184	0.012		MGV-GENOME-0243494	0
NODE_320_length_29046_cov_248.853058	0.01		MGV-GENOME-0192951	0.002
NODE_376_length_27656_cov_116.319916	0.01		MGV-GENOME-0314482	0.001
NODE_398_length_27192_cov_27.577993	0.012		MGV-GENOME-0341035	0.001
NODE_442_length_26157_cov_42.293732	0.01		MGV-GENOME-0277078	0.001
NODE_443_length_26157_cov_30.054364	0.011		MGV-GENOME-0240455	0
NODE_481_length_25441_cov_48.277870	0.012		MGV-GENOME-0276047	0.001
NODE_502_length_25200_cov_82.489163	0.01		MGV-GENOME-0266575	0.001
NODE_537_length_24704_cov_27.640148	0.014		MGV-GENOME-0246847	0.002
NODE_625_length_23382_cov_26.941741	0.011		MGV-GENOME-0326230	0.001
NODE_628_length_23349_cov_33.887997	0.013		MGV-GENOME-0301462	0.003
NODE_632_length_23190_cov_70.142598	0.015		MGV-GENOME-0314231	0.001
NODE_635_length_23143_cov_95.249134	0.01		MGV-GENOME-0347076	0
NODE_636_length_23116_cov_25.959672	0.018		MGV-GENOME-0307091	0.002
NODE_647_length_22955_cov_40.501659	0.011		MGV-GENOME-0202559	0.001
NODE_785_length_21327_cov_1318.193024	0.01		MGV-GENOME-0359358	0
NODE_787_length_21299_cov_23.663387	0.013		MGV-GENOME-4040060	0
NODE_863_length_20541_cov_47.872840	0.014		MGV-GENOME-0376240	0.001
NODE_913_length_20098_cov_60.740608	0.01		MGV-GENOME-0361710	0
NODE_1964_length_14882_cov_47.077291	0.015		MGV-GENOME-0225994	0
NODE_1_length_146305_cov_74.395993	0.01		MGV-GENOME-0202930	0
NODE_21_length_64086_cov_360.560994	0.011		MGV-GENOME-0376549	0.001
NODE_28_length_59943_cov_42.907260	0.011		MGV-GENOME-0330075	0
NODE_128_length_39254_cov_32.224751	0.011		MGV-GENOME-0266289	0
NODE_143_length_37590_cov_279.423658	0.011		MGV-GENOME-0356257	0.003
NODE_279_length_29913_cov_82.085940	0.012		MGV-GENOME-0328462	0.001
NODE_287_length_29730_cov_60.894221	0.011		MGV-GENOME-0167594	0.004
NODE_288_length_29718_cov_95.329468	0.01		MGV-GENOME-0276475	0
NODE_321_length_28765_cov_40.881017	0.011		MGV-GENOME-0374128	0.003
NODE_341_length_28234_cov_128.871323	0.011		MGV-GENOME-0352422	0.001
NODE_434_length_26104_cov_40.853430	0.018		MGV-GENOME-0314228	0.006
NODE_435_length_26096_cov_66.297147	0.014		MGV-GENOME-0279266	0.003
NODE_468_length_25557_cov_38.483805	0.011		MGV-GENOME-0317761	0.001
NODE_551_length_23873_cov_62.663700	0.013		MGV-GENOME-0289408	0.001
NODE_585_length_23261_cov_308.895200	0.012		MGV-GENOME-0253767	0.001
NODE_597_length_23127_cov_50.024402	0.012		MGV-GENOME-0102653	0.003
NODE_605_length_23029_cov_44.405502	0.013		MGV-GENOME-0343525	0.001
NODE_636_length_22514_cov_54.475355	0.012		MGV-GENOME-0326836	0.003
NODE_701_length_21744_cov_43.099082	0.011		MGV-GENOME-0296247	0.001
NODE_771_length_21040_cov_264.262235	0.011		MGV-GENOME-0324604	0.006
NODE_1063_length_18333_cov_51.375843	0.011		MGV-GENOME-0230496	0
NODE_3885_length_9968_cov_52.070715	0.012		MGV-GENOME-0228699	0.001
NODE_8_length_107721_cov_38.105892	0.022		MGV-GENOME-0276280	0.003
NODE_22_length_90220_cov_357.664271	0.022		MGV-GENOME-0269909	0.002
NODE_112_length_54725_cov_26.104555	0.02		MGV-GENOME-0360208	0.001
NODE_212_length_43562_cov_28.935298	0.024		MGV-GENOME-0179712	0
NODE_259_length_40141_cov_83.294292	0.03		MGV-GENOME-0358426	0.001
NODE_297_length_38308_cov_68.073040	0.026		MGV-GENOME-0259063	0
NODE_339_length_36557_cov_33.032491	0.021		MGV-GENOME-0231063	0.001
NODE_375_length_34991_cov_75.346605	0.018		MGV-GENOME-0350169	0.002
NODE_399_length_34304_cov_30.822301	0.022		MGV-GENOME-0343329	0
NODE_407_length_34112_cov_24.537511	0.021		MGV-GENOME-0311327	0
NODE_409_length_34018_cov_20.634661	0.018		MGV-GENOME-0339658	0
NODE_425_length_33476_cov_24.551360	0.026		MGV-GENOME-0243681	0.001
NODE_491_length_31842_cov_45.579671	0.023		MGV-GENOME-0163848	0
NODE_653_length_28113_cov_22.920700	0.028		MGV-GENOME-0294930	0
NODE_666_length_27874_cov_52.128797	0.025		MGV-GENOME-0213813	0.002
NODE_801_length_25515_cov_95.723409	0.023		MGV-GENOME-0002301	0.077
NODE_822_length_25258_cov_31.152799	0.02		MGV-GENOME-0296995	0.001
NODE_893_length_24157_cov_43.745457	0.022		MGV-GENOME-0317649	0.003
NODE_895_length_24089_cov_23.461513	0.021		MGV-GENOME-0257622	0.003
NODE_943_length_23661_cov_50.676565	0.023		MGV-GENOME-0264318	0.002
NODE_1062_length_22314_cov_47.451682	0.017		MGV-GENOME-0230824	0.004
NODE_1127_length_21718_cov_79.374971	0.02		MGV-GENOME-0378975	0.001
NODE_1176_length_21321_cov_32.683626	0.026		MGV-GENOME-0259126	0.001
NODE_1206_length_21082_cov_24.650449	0.02		MGV-GENOME-0367222	0
NODE_1207_length_21080_cov_25.028109	0.02		MGV-GENOME-0159096	0
NODE_1220_length_20979_cov_72.600793	0.029		MGV-GENOME-0243647	0.002
NODE_1262_length_20628_cov_34.260536	0.022		MGV-GENOME-0190682	0
NODE_1324_length_20164_cov_49.442290	0.022		MGV-GENOME-0196469	0
NODE_6286_length_7813_cov_188.934777	0.023		MGV-GENOME-0287644	0.002
NODE_216_length_28099_cov_68.013871	0.014		MGV-GENOME-0221588	0.026
NODE_236_length_27522_cov_289.287072	0.01		MGV-GENOME-0265024	0.001
NODE_1_length_148645_cov_344.026119	0.016		MGV-GENOME-0303339	0.002
NODE_14_length_74472_cov_204.600535	0.011		MGV-GENOME-0295765	0.001
NODE_16_length_70956_cov_50.962920	0.013		MGV-GENOME-0172411	0
NODE_34_length_60337_cov_134.732043	0.01		MGV-GENOME-0294523	0.001
NODE_51_length_53716_cov_48.776579	0.019		MGV-GENOME-0222307	0.002
NODE_64_length_50527_cov_40.451637	0.013		MGV-GENOME-0338620	0
NODE_73_length_48708_cov_96.834198	0.01		MGV-GENOME-0310728	0.002
NODE_84_length_46991_cov_33.939023	0.01		MGV-GENOME-0301530	0.002
NODE_98_length_44273_cov_35.916731	0.011		MGV-GENOME-0340459	0.002
NODE_113_length_42493_cov_84.455724	0.01		MGV-GENOME-0369963	0.001
NODE_114_length_42379_cov_80.465929	0.01		MGV-GENOME-0364558	0.001
NODE_116_length_42103_cov_182.296661	0.01		MGV-GENOME-0260944	0.002
NODE_166_length_38192_cov_193.071977	0.011		MGV-GENOME-0366355	0
NODE_167_length_38187_cov_22.348369	0.013		MGV-GENOME-0239101	0.001
NODE_183_length_37009_cov_42.073416	0.011		MGV-GENOME-0292306	0.001
NODE_187_length_36821_cov_137.611761	0.01		MGV-GENOME-4021983	0
NODE_209_length_35733_cov_47.457705	0.012		MGV-GENOME-0312704	0.001
NODE_218_length_35070_cov_32.493160	0.012		MGV-GENOME-0215643	0
NODE_230_length_34639_cov_153.767580	0.01		MGV-GENOME-0171596	0
NODE_231_length_34622_cov_25.384471	0.012		MGV-GENOME-0224700	0.004
NODE_236_length_34437_cov_46.558112	0.014		MGV-GENOME-0247632	0.001
NODE_239_length_34339_cov_52.491862	0.011		MGV-GENOME-0210027	0
NODE_250_length_33939_cov_30.412614	0.01		MGV-GENOME-0322931	0
NODE_251_length_33839_cov_94.295199	0.01		MGV-GENOME-0252195	0.001
NODE_274_length_33040_cov_31.861179	0.015		MGV-GENOME-0322682	0.001
NODE_278_length_32939_cov_42.902962	0.019		MGV-GENOME-4174901	0
NODE_284_length_32857_cov_28.929638	0.016		MGV-GENOME-0104604	0
NODE_287_length_32695_cov_113.992096	0.02		MGV-GENOME-0076190	0.004
NODE_299_length_32171_cov_249.272761	0.01		MGV-GENOME-0172952	0
NODE_307_length_31974_cov_163.780601	0.01		MGV-GENOME-0364284	0
NODE_312_length_31813_cov_46.430474	0.011		MGV-GENOME-0333188	0
NODE_340_length_31041_cov_24.341348	0.01		MGV-GENOME-0317211	0.001
NODE_359_length_30514_cov_65.404412	0.01		MGV-GENOME-0305013	0
NODE_388_length_29664_cov_89.262522	0.011		MGV-GENOME-0339747	0
NODE_408_length_29148_cov_43.890249	0.019		MGV-GENOME-0173477	0
NODE_437_length_28589_cov_41.189073	0.017		MGV-GENOME-4434812	0.003
NODE_462_length_28043_cov_28.882342	0.013		MGV-GENOME-0346973	0.006
NODE_472_length_27791_cov_26.018279	0.015		MGV-GENOME-0296776	0.002
NODE_514_length_26918_cov_43.140491	0.014		MGV-GENOME-0299936	0.002
NODE_533_length_26711_cov_23.668780	0.019		MGV-GENOME-0284644	0
NODE_534_length_26692_cov_46.529977	0.011		MGV-GENOME-0218369	0.003
NODE_548_length_26503_cov_189.749735	0.01		MGV-GENOME-0307835	0.005
NODE_568_length_26167_cov_28.155178	0.011		MGV-GENOME-0258222	0.006
NODE_599_length_25661_cov_97.161915	0.013		MGV-GENOME-0371867	0.002
NODE_623_length_25385_cov_54.904224	0.015		MGV-GENOME-0258207	0.005
NODE_637_length_25070_cov_48.485908	0.01		MGV-GENOME-0221396	0.002
NODE_653_length_24894_cov_34.833125	0.011		MGV-GENOME-0201749	0
NODE_727_length_23782_cov_180.819573	0.012		MGV-GENOME-0238408	0.003
NODE_767_length_23251_cov_25.849974	0.026		MGV-GENOME-0344768	0.006
NODE_821_length_22532_cov_87.038306	0.013		MGV-GENOME-0247694	0.003
NODE_836_length_22341_cov_94.311272	0.013		MGV-GENOME-0237383	0.001
NODE_880_length_21868_cov_28.538991	0.014		MGV-GENOME-0229379	0.003
NODE_887_length_21803_cov_32.800487	0.023		MGV-GENOME-0076166	0.005
NODE_925_length_21479_cov_50.596341	0.014		MGV-GENOME-0076184	0.007
NODE_968_length_21000_cov_26.789640	0.023		MGV-GENOME-0213890	0.007
NODE_985_length_20851_cov_47.841460	0.017		MGV-GENOME-4433307	0.003
NODE_993_length_20796_cov_33.719348	0.024		MGV-GENOME-0224130	0.003
NODE_1026_length_20373_cov_181.183581	0.011		MGV-GENOME-0369636	0.002
NODE_1039_length_20273_cov_51.086359	0.013		MGV-GENOME-0253529	0.007
NODE_1054_length_20195_cov_34.567130	0.015		MGV-GENOME-4435518	0.002
NODE_1062_length_20114_cov_28.566977	0.011		MGV-GENOME-0218668	0.003
NODE_1546_length_17243_cov_158.019432	0.013		MGV-GENOME-0236851	0.003
NODE_1736_length_16437_cov_43.835429	0.01		MGV-GENOME-0241487	0.001
NODE_3508_length_11849_cov_53.675343	0.038		MGV-GENOME-0341740	0.003
NODE_10512_length_6127_cov_81.440711	0.022		MGV-GENOME-0218481	0.003
			MGV-GENOME-0237061	0.002
			MGV-GENOME-0376444	0.001
			MGV-GENOME-0194700	0.002
			MGV-GENOME-0362392	0.002
			MGV-GENOME-0209233	0.002
			MGV-GENOME-0216429	0.002
			MGV-GENOME-0226226	0.001
			MGV-GENOME-0211031	0
			MGV-GENOME-0264782	0
			MGV-GENOME-0214761	0
			MGV-GENOME-0253878	0.001
			MGV-GENOME-0221193	0
			MGV-GENOME-0219671	0
			MGV-GENOME-0195569	0.005
			MGV-GENOME-0120064	0
			MGV-GENOME-0014748	0
			MGV-GENOME-0226593	0.002
			MGV-GENOME-0346911	0.003
			MGV-GENOME-0241493	0.001
			MGV-GENOME-0278426	0
			MGV-GENOME-0362434	0.001
			MGV-GENOME-0211675	0.002
			MGV-GENOME-0350429	0
			MGV-GENOME-0257567	0.007
			MGV-GENOME-0369364	0.001
			MGV-GENOME-0347059	0.002
			MGV-GENOME-0217627	0.005
			MGV-GENOME-0305599	0.003
			MGV-GENOME-0211218	0.005
			MGV-GENOME-0186873	0
			MGV-GENOME-0199403	0
			MGV-GENOME-0232678	0
			MGV-GENOME-0281131	0.002
			MGV-GENOME-0128021	0
			MGV-GENOME-0257171	0.002
			MGV-GENOME-0154222	0
			MGV-GENOME-0171444	0
			MGV-GENOME-0218237	0.002
			MGV-GENOME-0351895	0.003
			MGV-GENOME-0315125	0.001
			MGV-GENOME-0335133	0.003
			MGV-GENOME-0356436	0.003
			MGV-GENOME-0343591	0.003
			MGV-GENOME-0331519	0
			MGV-GENOME-0140192	0.017
			MGV-GENOME-0342737	0.003
			MGV-GENOME-0354205	0.001
			MGV-GENOME-0316250	0.002
			MGV-GENOME-0192506	0
			MGV-GENOME-0346877	0
			MGV-GENOME-4423407	0.003
			MGV-GENOME-0226681	0
			MGV-GENOME-0192525	0.003
			MGV-GENOME-0358694	0.003
			MGV-GENOME-0225153	0.003
			MGV-GENOME-0277911	0.003
			MGV-GENOME-0267440	0.002
			MGV-GENOME-0241706	0.001
			MGV-GENOME-0351782	0.001
			MGV-GENOME-0359321	0.003
			MGV-GENOME-0277131	0
			MGV-GENOME-0151823	0.016
			MGV-GENOME-0223219	0
			MGV-GENOME-0013206	0
			MGV-GENOME-0301803	0
			MGV-GENOME-0333343	0.003
			MGV-GENOME-0267840	0.001
			MGV-GENOME-0226881	0.003
			MGV-GENOME-0267414	0.001
			MGV-GENOME-0352703	0.003
			MGV-GENOME-0041832	0.004
			MGV-GENOME-0137335	0.007
			MGV-GENOME-0342932	0
			MGV-GENOME-0332981	0.001
			MGV-GENOME-0300458	0.002
			MGV-GENOME-0186887	0.011
			MGV-GENOME-0214414	0
			MGV-GENOME-0332854	0.007
			MGV-GENOME-4295724	0
			MGV-GENOME-0180248	0
			MGV-GENOME-0204001	0.003
			MGV-GENOME-0254715	0.004
			MGV-GENOME-0336543	0.001
			MGV-GENOME-0235317	0.007
			MGV-GENOME-0342395	0
			MGV-GENOME-4150428	0.003
			MGV-GENOME-4366171	0
			MGV-GENOME-0274638	0
			MGV-GENOME-0369627	0
			MGV-GENOME-0320340	0
			MGV-GENOME-0311515	0.002
			MGV-GENOME-0216431	0
			MGV-GENOME-4434751	0
			MGV-GENOME-0350468	0.003
			MGV-GENOME-0243267	0.002
			MGV-GENOME-0243282	0.002
			MGV-GENOME-0310797	0.001
			MGV-GENOME-0350581	0.001
			MGV-GENOME-0267908	0.002
			MGV-GENOME-0150996	0.004
			MGV-GENOME-0137643	0
			MGV-GENOME-0295617	0.001
			MGV-GENOME-0292909	0.002
			MGV-GENOME-0310519	0.003
			MGV-GENOME-4160896	0.005
			MGV-GENOME-0313530	0
			MGV-GENOME-0237783	0
			MGV-GENOME-0278792	0
			MGV-GENOME-0232869	0
			MGV-GENOME-0106470	0.008
			MGV-GENOME-0334011	0
			MGV-GENOME-0350623	0.002
			MGV-GENOME-0329430	0.004
			MGV-GENOME-0233596	0
			MGV-GENOME-0206383	0.002
			MGV-GENOME-0167428	0.001
			MGV-GENOME-0363795	0.001
			MGV-GENOME-0295830	0.002
			MGV-GENOME-0346832	0.001
			MGV-GENOME-0287536	0.002
			MGV-GENOME-0220051	0
			MGV-GENOME-4409650	0
			MGV-GENOME-0253998	0
			MGV-GENOME-0317163	0
			MGV-GENOME-0276994	0.001
			MGV-GENOME-0244140	0
			MGV-GENOME-0220488	0.001
			MGV-GENOME-0345966	0
			MGV-GENOME-0243381	0
			MGV-GENOME-0331623	0
			MGV-GENOME-0181251	0
			MGV-GENOME-4432541	0.001
			MGV-GENOME-0308422	0
			MGV-GENOME-0331130	0
			MGV-GENOME-0346313	0.009
			MGV-GENOME-0321622	0.006
			MGV-GENOME-0369376	0.009
			MGV-GENOME-0339721	0.005
			MGV-GENOME-0318310	0.005
			MGV-GENOME-0202472	0.009
			MGV-GENOME-0318332	0.008
			MGV-GENOME-0273854	0.009
			MGV-GENOME-0271597	0.005
			MGV-GENOME-0329334	0.009
			MGV-GENOME-0266553	0.016
			MGV-GENOME-0168171	0.011
			MGV-GENOME-0343131	0.007
			MGV-GENOME-0360430	0.005
			MGV-GENOME-0222531	0.008
			MGV-GENOME-0126903	0.007
			MGV-GENOME-0173815	0.009
			MGV-GENOME-0151708	0.006
			MGV-GENOME-0354372	0.007
			MGV-GENOME-0345149	0.002
			MGV-GENOME-0182564	0.002
			MGV-GENOME-0251109	0.001
			MGV-GENOME-0372912	0.001
			MGV-GENOME-0143626	0.006
			MGV-GENOME-0360379	0.001
			MGV-GENOME-0378127	0
			MGV-GENOME-0322894	0
			MGV-GENOME-0252307	0.001
			MGV-GENOME-0358409	0.002
			MGV-GENOME-0337593	0
			MGV-GENOME-0265369	0.005
			MGV-GENOME-0312070	0.002
			MGV-GENOME-4412176	0.001
			MGV-GENOME-0379485	0.005
			MGV-GENOME-0219900	0.003
			MGV-GENOME-4432998	0
			MGV-GENOME-0301604	0.001
			MGV-GENOME-0305004	0.001
			MGV-GENOME-0329973	0
			MGV-GENOME-0378135	0.001
			MGV-GENOME-0376861	0.001
			MGV-GENOME-4404929	0.001
			MGV-GENOME-0245623	0
			MGV-GENOME-0256322	0
			MGV-GENOME-0160602	0.004
			MGV-GENOME-0313600	0
			MGV-GENOME-0249525	0
			MGV-GENOME-0156985	0
			MGV-GENOME-0350475	0
			MGV-GENOME-0302839	0
			MGV-GENOME-0311443	0
			MGV-GENOME-0311007	0
			MGV-GENOME-0218043	0
			MGV-GENOME-0106573	0
			MGV-GENOME-0154101	0
			MGV-GENOME-0356655	0
			MGV-GENOME-0232938	0
			MGV-GENOME-0262385	0
			MGV-GENOME-0297971	0
			MGV-GENOME-0367682	0
			MGV-GENOME-0268834	0.003
			MGV-GENOME-0372066	0.003
			MGV-GENOME-0359783	0.002
			MGV-GENOME-0334884	0.003
			MGV-GENOME-0336189	0.004
			MGV-GENOME-0371721	0.002
			MGV-GENOME-0068918	0.001
			MGV-GENOME-0281043	0.005
			MGV-GENOME-0272989	0.002
			MGV-GENOME-0275433	0.001
			MGV-GENOME-0376373	0
			MGV-GENOME-0133278	0.006
			MGV-GENOME-0228809	0.007
			MGV-GENOME-0374501	0.004
			MGV-GENOME-0373380	0.001
			MGV-GENOME-0264238	0.002
			MGV-GENOME-0183308	0.013
			MGV-GENOME-0177761	0.003
			MGV-GENOME-0174957	0.002
			MGV-GENOME-0155908	0.017
			MGV-GENOME-0208767	0.006
			MGV-GENOME-0113351	0
			MGV-GENOME-0161464	0.004
			MGV-GENOME-0190851	0.004
			MGV-GENOME-0162018	0.005
			MGV-GENOME-0183634	0
			MGV-GENOME-0133774	0
			MGV-GENOME-0114324	0.002
			MGV-GENOME-0232354	0
			MGV-GENOME-0119592	0.005
			MGV-GENOME-4169261	0.021
			MGV-GENOME-0251809	0.007
			MGV-GENOME-0295854	0.001
			MGV-GENOME-0299395	0.005
			MGV-GENOME-0212216	0
			MGV-GENOME-0369947	0.001
			MGV-GENOME-0339608	0.003
			MGV-GENOME-0305340	0
			MGV-GENOME-0255616	0.005
			MGV-GENOME-0367712	0
			MGV-GENOME-0303489	0.004
			MGV-GENOME-0189505	0
			MGV-GENOME-0210852	0.01
			MGV-GENOME-0219468	0
			MGV-GENOME-0287861	0.002
			MGV-GENOME-0220577	0.004
			MGV-GENOME-0371944	0.003
			MGV-GENOME-0316843	0.003
			MGV-GENOME-0247675	0.003
			MGV-GENOME-0339027	0.001
			MGV-GENOME-0207725	0.006
			MGV-GENOME-0212833	0.001
			MGV-GENOME-0250256	0.002
			MGV-GENOME-0265608	0.005
			MGV-GENOME-0341515	0
			MGV-GENOME-0197822	0.001
			MGV-GENOME-0338301	0.004
			MGV-GENOME-0226051	0.002
			MGV-GENOME-0354206	0.001
			MGV-GENOME-0303867	0.002
			MGV-GENOME-0192290	0.003
			MGV-GENOME-0304389	0
			MGV-GENOME-0298961	0
			MGV-GENOME-0267169	0
			MGV-GENOME-0251310	0.006
			MGV-GENOME-0010358	0
			MGV-GENOME-0289937	0.004
			MGV-GENOME-0254488	0
			MGV-GENOME-0169102	0
			MGV-GENOME-0230472	0
			MGV-GENOME-0131609	0
			MGV-GENOME-0210323	0
			MGV-GENOME-0220464	0.002
			MGV-GENOME-0284762	0.002
			MGV-GENOME-0242691	0
			MGV-GENOME-0117302	0
			MGV-GENOME-0266480	0
			MGV-GENOME-0312952	0
			MGV-GENOME-0201146	0
			MGV-GENOME-0231288	0.001
			MGV-GENOME-0325735	0.001
			MGV-GENOME-0269239	0.003
			MGV-GENOME-0275616	0.001
			MGV-GENOME-0300933	0.001
			MGV-GENOME-0183750	0
			MGV-GENOME-0379548	0.001
			MGV-GENOME-0224817	0.001
			MGV-GENOME-0246387	0.001
			MGV-GENOME-0344409	0.001
			MGV-GENOME-0123181	0
			MGV-GENOME-0348669	0.002
			MGV-GENOME-4346879	0.001
			MGV-GENOME-0166110	0
			MGV-GENOME-0324647	0.001
			MGV-GENOME-0282272	0.002
			MGV-GENOME-0342062	0.002
			MGV-GENOME-0183751	0.002
			MGV-GENOME-4329914	0
			MGV-GENOME-0210168	0
			MGV-GENOME-0290552	0.001
			MGV-GENOME-0103814	0.001
			MGV-GENOME-0273268	0
			MGV-GENOME-0307450	0
			MGV-GENOME-0346564	0.005
			MGV-GENOME-0213574	0
			MGV-GENOME-0234765	0.004
			MGV-GENOME-0344842	0.003
			MGV-GENOME-0174398	0.001
			MGV-GENOME-0272239	0
			MGV-GENOME-0133611	0.004
			MGV-GENOME-0167188	0.006
			MGV-GENOME-3832673	0.006
			MGV-GENOME-0244096	0.004
			MGV-GENOME-0369025	0.001
			MGV-GENOME-0127113	0.006
			MGV-GENOME-0272866	0.002
			MGV-GENOME-0359710	0
			MGV-GENOME-0338619	0.002
			MGV-GENOME-0292944	0.004
			MGV-GENOME-0119266	0.001
			MGV-GENOME-0202817	0
			MGV-GENOME-0255033	0.003
			MGV-GENOME-0175141	0.001
			MGV-GENOME-0360678	0.002
			MGV-GENOME-0043102	0
			MGV-GENOME-0309931	0.004
			MGV-GENOME-0188646	0
			MGV-GENOME-0276490	0
			MGV-GENOME-0359186	0.001
			MGV-GENOME-0097732	0
			MGV-GENOME-0212461	0.006
			MGV-GENOME-0279306	0.001
			MGV-GENOME-0342370	0.001
			MGV-GENOME-0352574	0.002
			MGV-GENOME-0253352	0.002
			MGV-GENOME-0216116	0.001
			MGV-GENOME-0103378	0.001
			MGV-GENOME-0375769	0.001
			MGV-GENOME-0376830	0.002
			MGV-GENOME-0292516	0.006
			MGV-GENOME-0377277	0.001
			MGV-GENOME-0116410	0.001
			MGV-GENOME-0372168	0.001
			MGV-GENOME-0319273	0
			MGV-GENOME-0252564	0.002
			MGV-GENOME-0352147	0.001
			MGV-GENOME-0325430	0.001
			MGV-GENOME-0295247	0
			MGV-GENOME-0360751	0.001
			MGV-GENOME-0280715	0.003
			MGV-GENOME-0319065	0.001
			MGV-GENOME-0202418	0.001
			MGV-GENOME-0330977	0.002
			MGV-GENOME-0363076	0.003
			MGV-GENOME-0196600	0
			MGV-GENOME-0363150	0.002
			MGV-GENOME-0177395	0.002
			MGV-GENOME-0360154	0.002
			MGV-GENOME-0309448	0.002
			MGV-GENOME-0266330	0.001
			MGV-GENOME-0315640	0.003
			MGV-GENOME-0268075	0.001
			MGV-GENOME-0295469	0.003
			MGV-GENOME-0293590	0.003
			MGV-GENOME-0309710	0.001
			MGV-GENOME-0350608	0.003
			MGV-GENOME-0201129	0.001
			MGV-GENOME-0248973	0.001
			MGV-GENOME-0244847	0.003
			MGV-GENOME-0282915	0.001
			MGV-GENOME-0207606	0.001
			MGV-GENOME-0309130	0
			MGV-GENOME-0164821	0
			MGV-GENOME-0016409	0
			MGV-GENOME-0296927	0.001
			MGV-GENOME-0251026	0.001
			MGV-GENOME-0371200	0
			MGV-GENOME-0269142	0.002
			MGV-GENOME-0288502	0
			MGV-GENOME-0247189	0
			MGV-GENOME-0312634	0.002
			MGV-GENOME-0329751	0.001
			MGV-GENOME-0200022	0
			MGV-GENOME-0309197	0.002
			MGV-GENOME-0205944	0.01
			MGV-GENOME-0371893	0.004
			MGV-GENOME-0135095	0.001
			MGV-GENOME-0003013	0.222
			MGV-GENOME-0303081	0.001
			MGV-GENOME-0238664	0.002
			MGV-GENOME-0215688	0.004
			MGV-GENOME-0088319	0.006
			MGV-GENOME-0367647	0.002
			MGV-GENOME-0297184	0.002
			MGV-GENOME-0280783	0.004
			MGV-GENOME-0255915	0.008
			MGV-GENOME-0366983	0.002
			MGV-GENOME-0317276	0.003
			MGV-GENOME-0350206	0.002
			MGV-GENOME-0377160	0.001
			MGV-GENOME-0367374	0.001
			MGV-GENOME-0300125	0.001
			MGV-GENOME-0332629	0.003
			MGV-GENOME-0345821	0.003
			MGV-GENOME-0111720	0
			MGV-GENOME-0292266	0.002
			MGV-GENOME-0226718	0.01
			MGV-GENOME-0340196	0.001
			MGV-GENOME-0364797	0.001
			MGV-GENOME-0164914	0.009
			MGV-GENOME-0047505	0.002
			MGV-GENOME-0310581	0.002
			MGV-GENOME-0365205	0.001
			MGV-GENOME-0182728	0
			MGV-GENOME-0317504	0.002
			MGV-GENOME-0266714	0.002
			MGV-GENOME-0323283	0
			MGV-GENOME-0342864	0
			MGV-GENOME-0175409	0
			MGV-GENOME-0274414	0
			MGV-GENOME-0186879	0
			MGV-GENOME-0062348	0.003
			MGV-GENOME-0163602	0
			MGV-GENOME-0302870	0.003
			MGV-GENOME-4423999	0.002
			MGV-GENOME-0324200	0
			MGV-GENOME-0308370	0
			MGV-GENOME-0256017	0.001
			MGV-GENOME-0155812	0
			MGV-GENOME-0379250	0.002
			MGV-GENOME-0376073	0.005
			MGV-GENOME-0361299	0.005
			MGV-GENOME-4433042	0.002
			MGV-GENOME-0299673	0.002
			MGV-GENOME-0349009	0.007
			MGV-GENOME-0349704	0.004
			MGV-GENOME-0115842	0
			MGV-GENOME-0131922	0.018
			MGV-GENOME-0233296	0.009
			MGV-GENOME-0320946	0
			MGV-GENOME-0232896	0.003
			MGV-GENOME-0274516	0.011
			MGV-GENOME-0260925	0
			MGV-GENOME-4333522	0
			MGV-GENOME-0268843	0
			MGV-GENOME-0362015	0.004
			MGV-GENOME-0327220	0.002
			MGV-GENOME-0229150	0.002
			MGV-GENOME-0118538	0
			MGV-GENOME-0348924	0.001
			MGV-GENOME-0118272	0
			MGV-GENOME-0248069	0
			MGV-GENOME-0316994	0
			MGV-GENOME-0302028	0.005
			MGV-GENOME-0231943	0
			MGV-GENOME-0232856	0
			MGV-GENOME-0260518	0.006
			MGV-GENOME-0341961	0.002
			MGV-GENOME-0294335	0.002
			MGV-GENOME-0373509	0
			MGV-GENOME-0270092	0.001
			MGV-GENOME-0344251	0.001
			MGV-GENOME-0353727	0
			MGV-GENOME-0325206	0
			MGV-GENOME-0164473	0
			MGV-GENOME-0347268	0
			MGV-GENOME-0246242	0.002
			MGV-GENOME-0315321	0.002
			MGV-GENOME-0262674	0
			MGV-GENOME-0276140	0
			MGV-GENOME-0302855	0
			MGV-GENOME-0374970	0
			MGV-GENOME-0223836	0.001
			MGV-GENOME-0333174	0
			MGV-GENOME-0342973	0
			MGV-GENOME-0181527	0
			MGV-GENOME-0314968	0.001
			MGV-GENOME-0307902	0.001
			MGV-GENOME-0232957	0
			MGV-GENOME-0328534	0.001
			MGV-GENOME-0316457	0
			MGV-GENOME-0011592	0
			MGV-GENOME-0114177	0.021
			MGV-GENOME-0275234	0.001
			MGV-GENOME-0364659	0.001
			MGV-GENOME-0354905	0.002
			MGV-GENOME-0360521	0.002
			MGV-GENOME-0363634	0.002
			MGV-GENOME-0336207	0.001
			MGV-GENOME-0235548	0.002
			MGV-GENOME-0279005	0.002
			MGV-GENOME-4400918	0.004
			MGV-GENOME-0316986	0.001
			MGV-GENOME-0354852	0.002
			MGV-GENOME-0305793	0.002
			MGV-GENOME-0358804	0
			MGV-GENOME-0198197	0.002
			MGV-GENOME-0305144	0
			MGV-GENOME-0181344	0.001
			MGV-GENOME-0155850	0
			MGV-GENOME-0153948	0.012
			MGV-GENOME-0306078	0
			MGV-GENOME-0367677	0.001
			MGV-GENOME-0368800	0.002
			MGV-GENOME-0371689	0.002
			MGV-GENOME-0158838	0.003
			MGV-GENOME-0164253	0.006
			MGV-GENOME-0334448	0.002
			MGV-GENOME-0377430	0
			MGV-GENOME-0367381	0
			MGV-GENOME-0348028	0
			MGV-GENOME-0250017	0.001
			MGV-GENOME-0367852	0.001
			MGV-GENOME-0300309	0.002
			MGV-GENOME-0306679	0.002
			MGV-GENOME-0215583	0.002
			MGV-GENOME-0360542	0.001
			MGV-GENOME-0110396	0
			MGV-GENOME-0308772	0.001
			MGV-GENOME-0051564	0
			MGV-GENOME-0337934	0
			MGV-GENOME-0110504	0
			MGV-GENOME-4070624	0
			MGV-GENOME-0322456	0
			MGV-GENOME-0228963	0
			MGV-GENOME-0297885	0.001
			MGV-GENOME-0173932	0
			MGV-GENOME-4070565	0
			MGV-GENOME-0172022	0.023
			MGV-GENOME-0271671	0.001
			MGV-GENOME-4403317	0
			MGV-GENOME-0323232	0.001
			MGV-GENOME-0289834	0.008
			MGV-GENOME-0295591	0.004
			MGV-GENOME-0302359	0
			MGV-GENOME-0330756	0
			MGV-GENOME-0235289	0
			MGV-GENOME-4394073	0
			MGV-GENOME-0339677	0.001
			MGV-GENOME-0193680	0.013
			MGV-GENOME-0333263	0
			MGV-GENOME-0121607	0
			MGV-GENOME-0003914	0
			MGV-GENOME-0004001	0
			MGV-GENOME-0282367	0
			MGV-GENOME-0310434	0
			MGV-GENOME-0278975	0.005
			MGV-GENOME-0316837	0.002
			MGV-GENOME-0371876	0
			MGV-GENOME-0194272	0.003
			MGV-GENOME-0340841	0
			MGV-GENOME-0183420	0.005
			MGV-GENOME-0301329	0.001
			MGV-GENOME-0205909	0
			MGV-GENOME-0207417	0
			MGV-GENOME-0218048	0
			MGV-GENOME-0244612	0.01
			MGV-GENOME-4129814	0
			MGV-GENOME-0309588	0
			MGV-GENOME-0351268	0
			MGV-GENOME-0302369	0
			MGV-GENOME-0233886	0
			MGV-GENOME-0264271	0.002
			MGV-GENOME-0344900	0.001
			MGV-GENOME-0290707	0.001
			MGV-GENOME-0332423	0.003
			MGV-GENOME-0167197	0.002
			MGV-GENOME-0232981	0
			MGV-GENOME-0260858	0
			MGV-GENOME-4378603	0.002
			MGV-GENOME-0191861	0
			MGV-GENOME-0305475	0.001
			MGV-GENOME-4129777	0
			MGV-GENOME-0183658	0
			MGV-GENOME-0347157	0.001
			MGV-GENOME-0194692	0
			MGV-GENOME-0232904	0
			MGV-GENOME-0272048	0
			MGV-GENOME-0174757	0
			MGV-GENOME-0008406	0.014
			MGV-GENOME-0265713	0.007
			MGV-GENOME-0310061	0.006
			MGV-GENOME-0245934	0
			MGV-GENOME-0347458	0.001
			MGV-GENOME-0196243	0
			MGV-GENOME-0254106	0.008
			MGV-GENOME-0327625	0.001
			MGV-GENOME-0214166	0
			MGV-GENOME-0226848	0
			MGV-GENOME-0312664	0
			MGV-GENOME-0177298	0
			MGV-GENOME-0369295	0
			MGV-GENOME-0357520	0
			MGV-GENOME-0294415	0
			MGV-GENOME-0211672	0
			MGV-GENOME-0243792	0
			MGV-GENOME-0232849	0
			MGV-GENOME-0242106	0
			MGV-GENOME-0294124	0
			MGV-GENOME-0261055	0
			MGV-GENOME-0344437	0.001
			MGV-GENOME-0141702	0
			MGV-GENOME-0271461	0
			MGV-GENOME-0278109	0.002
			MGV-GENOME-0264873	0
			MGV-GENOME-0177797	0
			MGV-GENOME-0184306	0
			MGV-GENOME-0294370	0
			MGV-GENOME-0207905	0
			MGV-GENOME-4339435	0
			MGV-GENOME-0198501	0
			MGV-GENOME-0306603	0
			MGV-GENOME-0213754	0
			MGV-GENOME-4416883	0.001
			MGV-GENOME-0243794	0
			MGV-GENOME-0308285	0.013
			MGV-GENOME-0280976	0.003
			MGV-GENOME-0289498	0
			MGV-GENOME-0250318	0
			MGV-GENOME-0284554	0.003
			MGV-GENOME-0311283	0.002
			MGV-GENOME-0170338	0.004
			MGV-GENOME-0244120	0.005
			MGV-GENOME-0219560	0.003
			MGV-GENOME-0223439	0.002
			MGV-GENOME-0287964	0.001
			MGV-GENOME-4401862	0
			MGV-GENOME-0298960	0.001
			MGV-GENOME-0002075	0
			MGV-GENOME-0009033	0
			MGV-GENOME-0202367	0.002
			MGV-GENOME-0304593	0.003
			MGV-GENOME-0357510	0.001
			MGV-GENOME-0011388	0
			MGV-GENOME-0142738	0.001
			MGV-GENOME-0261132	0
			MGV-GENOME-0334719	0
			MGV-GENOME-0317059	0.002
			MGV-GENOME-0329961	0.001
			MGV-GENOME-0283185	0.001
			MGV-GENOME-0263209	0.002
			MGV-GENOME-0280816	0
			MGV-GENOME-0371213	0
			MGV-GENOME-0295700	0
			MGV-GENOME-0356186	0
			MGV-GENOME-0001790	0
			MGV-GENOME-0263778	0
			MGV-GENOME-0131237	0
			MGV-GENOME-0077059	0
			MGV-GENOME-0294937	0
			MGV-GENOME-0192275	0

## Sheet: Fig. 1d
seq_position	ancient-CtoT-mean	ancient-CtoT-stdev	present-CtoT-mean	present-CtoT-stdev
1	0.026	0.014	0.0027	0.0023
2	0.0198	0.0105	0.0018	0.0018
3	0.011	0.006	0.0019	0.0019
4	0.0098	0.0048	0.0017	0.0017
5	0.0074	0.0044	0.0014	0.0014
6	0.0061	0.0039	0.0013	0.0013
7	0.0053	0.0033	0.0014	0.0014
8	0.0053	0.0033	0.0012	0.0012
9	0.0047	0.0033	0.0013	0.0013
10	0.0052	0.0032	0.0013	0.0013
11	0.0044	0.0034	0.0012	0.0012
12	0.0049	0.0029	0.0012	0.0012
13	0.0043	0.0027	0.0014	0.0014
14	0.0042	0.0032	0.0012	0.0012
15	0.004	0.003	0.0012	0.0012
16	0.004	0.003	0.0012	0.0012
17	0.0039	0.0029	0.0011	0.0011
18	0.0038	0.0028	0.0011	0.0011
19	0.0037	0.0027	0.0012	0.0012
20	0.0034	0.0026	0.0011	0.0011

## Sheet: Fig. 2 (nodes)
accession	Adjusted P-value	Ecosystem classification	family	Genus Confidence Score	Host taxonomy prediction	name	preVC	Quality	shared name	Taxonomic classification	Topology Confidence Score	UVIG	VC	VC Avg Distance	VC Size	VC Status
NC_004171	0		['Other']	1		NC_004171.1	preVC_739	1	NC_004171.1		0		VC_739_0	1	2	Clustered
NC_004175	0		['Other']	1		NC_004175.1	preVC_739	1	NC_004175.1		0		VC_739_0	1	2	Clustered
NC_003715	0		['Other']	1		NC_003715.1	preVC_738	1	NC_003715.1		0		VC_738_0	0	2	Clustered
NC_004172	0		['Other']	1		NC_004172.1	preVC_738	1	NC_004172.1		0		VC_738_0	0	2	Clustered
MT740745			['Unknown']			MT740745.1			MT740745.1							Outlier
MT732458	0		['Other']	1		MT732458.1	preVC_737	1	MT732458.1		0		VC_737_0	3.4641	2	Clustered
MT732463	0		['Other']	1		MT732463.1	preVC_737	1	MT732463.1		0		VC_737_0	3.4641	2	Clustered
MT732450	0		['Other']	1		MT732450.1	preVC_736	1	MT732450.1		0		VC_736_0	1	2	Clustered
MT732451	0		['Other']	1		MT732451.1	preVC_736	1	MT732451.1		0		VC_736_0	1	2	Clustered
MK570055	0		['Other']	1		MK570055.1	preVC_735	1	MK570055.1		0		VC_735_0	1.33333	3	Clustered
MK570053	0		['Other']	1		MK570053.1	preVC_735	1	MK570053.1		0		VC_735_0	1.33333	3	Clustered
MK570054	0		['Other']	1		MK570054.1	preVC_735	1	MK570054.1		0		VC_735_0	1.33333	3	Clustered
MN023176			['Unknown']			MN023176.1			MN023176.1							Outlier
MH834623	0.99972		['Unknown']	1		MH834623.1	preVC_734	0.9581	MH834623.1		0.9578		VC_734_0	4.42634	5	Clustered
MH834614	0.99972		['Unknown']	1		MH834614.1	preVC_734	0.9581	MH834614.1		0.9578		VC_734_0	4.42634	5	Clustered
MH834611	0.99972		['Unknown']	1		MH834611.1	preVC_734	0.9581	MH834611.1		0.9578		VC_734_0	4.42634	5	Clustered
MH834603	0.99972		['Unknown']	1		MH834603.1	preVC_734	0.9581	MH834603.1		0.9578		VC_734_0	4.42634	5	Clustered
MH834605	0.99972		['Unknown']	1		MH834605.1	preVC_734	0.9581	MH834605.1		0.9578		VC_734_0	4.42634	5	Clustered
MT310890	0		['Unknown']	1		MT310890.1	preVC_733	1	MT310890.1		0		VC_733_0	6.15491	7	Clustered
MT024863	0		['Unknown']	1		MT024863.1	preVC_733	1	MT024863.1		0		VC_733_0	6.15491	7	Clustered
MN062711	0		['Unknown']	1		MN062711.1	preVC_733	1	MN062711.1		0		VC_733_0	6.15491	7	Clustered
MK894435	0		['Unknown']	1		MK894435.1	preVC_733	1	MK894435.1		0		VC_733_0	6.15491	7	Clustered
MK878904	0		['Unknown']	1		MK878904.1	preVC_733	1	MK878904.1		0		VC_733_0	6.15491	7	Clustered
MH825698	0		['Unknown']	1		MH825698.1	preVC_733	1	MH825698.1		0		VC_733_0	6.15491	7	Clustered
MK757449	0		['Unknown']	1		MK757449.1	preVC_733	1	MK757449.1		0		VC_733_0	6.15491	7	Clustered
MH447526	0		['Other']	1		MH447526.1	preVC_732	1	MH447526.1		0		VC_732_0	1.41421	2	Clustered
MK064563	0		['Other']	1		MK064563.1	preVC_732	1	MK064563.1		0		VC_732_0	1.41421	2	Clustered
MN586027	0.871678		['Unknown']	1		MN586027.1	preVC_710	0.769	MN586027.1		0.6703		VC_710_0	6.7082	2	Clustered
MT521990	0		['Other']	1		MT521990.1	preVC_731	1	MT521990.1		0		VC_731_0	1.06251	11	Clustered
MT498065	0		['Other']	1		MT498065.1	preVC_731	1	MT498065.1		0		VC_731_0	1.06251	11	Clustered
MT310864	0		['Other']	1		MT310864.1	preVC_731	1	MT310864.1		0		VC_731_0	1.06251	11	Clustered
MN585990	0		['Other']	1		MN585990.1	preVC_731	1	MN585990.1		0		VC_731_0	1.06251	11	Clustered
MN369745	0		['Other']	1		MN369745.1	preVC_731	1	MN369745.1		0		VC_731_0	1.06251	11	Clustered
MH825700	0		['Other']	1		MH825700.1	preVC_731	1	MH825700.1		0		VC_731_0	1.06251	11	Clustered
MH576963	0		['Other']	1		MH576963.1	preVC_731	1	MH576963.1		0		VC_731_0	1.06251	11	Clustered
MH399783	0		['Other']	1		MH399783.1	preVC_731	1	MH399783.1		0		VC_731_0	1.06251	11	Clustered
MH371111	0		['Other']	1		MH371111.1	preVC_731	1	MH371111.1		0		VC_731_0	1.06251	11	Clustered
MH045556	0		['Other']	1		MH045556.1	preVC_731	1	MH045556.1		0		VC_731_0	1.06251	11	Clustered
MH045561	0		['Other']	1		MH045561.1	preVC_731	1	MH045561.1		0		VC_731_0	1.06251	11	Clustered
MN062703	0		['Unknown']	1		MN062703.1	preVC_730	1	MN062703.1		0		VC_730_0	4.88824	11	Clustered
MK894437	0		['Unknown']	1		MK894437.1	preVC_730	1	MK894437.1		0		VC_730_0	4.88824	11	Clustered
MK308637	0		['Unknown']	1		MK308637.1	preVC_730	1	MK308637.1		0		VC_730_0	4.88824	11	Clustered
MH697589	0		['Unknown']	1		MH697589.1	preVC_730	1	MH697589.1		0		VC_730_0	4.88824	11	Clustered
MH153811	0		['Unknown']	1		MH153811.1	preVC_730	1	MH153811.1		0		VC_730_0	4.88824	11	Clustered
MG944218	0		['Unknown']	1		MG944218.1	preVC_730	1	MG944218.1		0		VC_730_0	4.88824	11	Clustered
MG925345	0		['Unknown']	1		MG925345.1	preVC_730	1	MG925345.1		0		VC_730_0	4.88824	11	Clustered
MG925343	0		['Unknown']	1		MG925343.1	preVC_730	1	MG925343.1		0		VC_730_0	4.88824	11	Clustered
MG839029	0		['Unknown']	1		MG839029.1	preVC_730	1	MG839029.1		0		VC_730_0	4.88824	11	Clustered
MG839019	0		['Unknown']	1		MG839019.1	preVC_730	1	MG839019.1		0		VC_730_0	4.88824	11	Clustered
MG839027	0		['Unknown']	1		MG839027.1	preVC_730	1	MG839027.1		0		VC_730_0	4.88824	11	Clustered
MG596799	0		['Unknown']	1		MG596799.1	preVC_729	1	MG596799.1		0		VC_729_0	5.91608	2	Clustered
MK473373	0		['Unknown']	1		MK473373.2	preVC_729	1	MK473373.2		0		VC_729_0	5.91608	2	Clustered
MG592615			['Other']			MG592615.1			MG592615.1							Outlier
MG592455	0.987498		['Other']	1		MG592455.1	preVC_728	0.9289	MG592455.1		0.9173		VC_728_0	1.13807	4	Clustered
MG592427	0.987498		['Other']	1		MG592427.1	preVC_728	0.9289	MG592427.1		0.9173		VC_728_0	1.13807	4	Clustered
MG592394	0.987498		['Other']	1		MG592394.1	preVC_728	0.9289	MG592394.1		0.9173		VC_728_0	1.13807	4	Clustered
MG592402	0.987498		['Other']	1		MG592402.1	preVC_728	0.9289	MG592402.1		0.9173		VC_728_0	1.13807	4	Clustered
MN994275	0		['Unknown']	1		MN994275.1	preVC_727	1	MN994275.1		0		VC_727_0	3.36497	5	Clustered
MH155868	0		['Unknown']	1		MH155868.1	preVC_727	1	MH155868.1		0		VC_727_0	3.36497	5	Clustered
MG518520	0		['Unknown']	1		MG518520.1	preVC_727	1	MG518520.1		0		VC_727_0	3.36497	5	Clustered
MG515223	0		['Unknown']	1		MG515223.1	preVC_727	1	MG515223.1		0		VC_727_0	3.36497	5	Clustered
MG518519	0		['Unknown']	1		MG518519.1	preVC_727	1	MG518519.1		0		VC_727_0	3.36497	5	Clustered
MF974396	0		['Unknown']	1		MF974396.1	preVC_329	0.9946	MF974396.1		0		VC_329_0	1.41421	2	Clustered
MF629150	0.6		['Unknown']	1		MF629150.1	preVC_726	0.7456	MF629150.1		0.4473		VC_726_0	0	2	Clustered
MF580961	0.6		['Unknown']	1		MF580961.1	preVC_726	0.7456	MF580961.1		0.4473		VC_726_0	0	2	Clustered
MF580956	0.6		['Unknown']	1		MF580956.1	preVC_725	0.7653	MF580956.1		0.4592		VC_725_0	1	2	Clustered
MF580959	0.6		['Unknown']	1		MF580959.1	preVC_725	0.7653	MF580959.1		0.4592		VC_725_0	1	2	Clustered
MF580955	0		['Unknown']	1		MF580955.1	preVC_724	1	MF580955.1		0		VC_724_0	1.41421	2	Clustered
MF580957	0		['Unknown']	1		MF580957.1	preVC_724	1	MF580957.1		0		VC_724_0	1.41421	2	Clustered
MF197383	0.714286		['Unknown']	1		MF197383.2	preVC_723	0.1945	MF197383.2		0.1389		VC_723_0	6.55744	2	Clustered
MH727550	0.714286		['Unknown']	1		MH727550.1	preVC_723	0.1945	MH727550.1		0.1389		VC_723_0	6.55744	2	Clustered
MK620900	0.333333		['Other']	1		MK620900.1	preVC_722	0.835	MK620900.1		0.2783		VC_722_0	0	2	Clustered
KY817360			['Other']			KY817360.1			KY817360.1							Outlier
MK305890	0.333333		['Other']	1		MK305890.1	preVC_722	0.835	MK305890.1		0.2783		VC_722_0	0	2	Clustered
KY780159	0		['Other']	1		KY780159.1	preVC_721	1	KY780159.1		0		VC_721_0	0	2	Clustered
MK064567	0		['Other']	1		MK064567.1	preVC_721	1	MK064567.1		0		VC_721_0	0	2	Clustered
MK305888	1		['Unknown']	1		MK305888.1	preVC_720	0.886	MK305888.1		0.886		VC_720_0	5.00086	6	Clustered
MH825699	1		['Unknown']	1		MH825699.1	preVC_720	0.886	MH825699.1		0.886		VC_720_0	5.00086	6	Clustered
KY092484	1		['Unknown']	1		KY092484.1	preVC_720	0.886	KY092484.1		0.886		VC_720_0	5.00086	6	Clustered
KY092481	1		['Unknown']	1		KY092481.1	preVC_720	0.886	KY092481.1		0.886		VC_720_0	5.00086	6	Clustered
KY092479	1		['Unknown']	1		KY092479.1	preVC_720	0.886	KY092479.1		0.886		VC_720_0	5.00086	6	Clustered
KY092480	1		['Unknown']	1		KY092480.1	preVC_720	0.886	KY092480.1		0.886		VC_720_0	5.00086	6	Clustered
MK967380			['Unknown']			MK967380.1			MK967380.1							Outlier
MK620899			['Unknown']			MK620899.1			MK620899.1							Outlier
KX620754	0.999999		['Unknown']	1		KX620754.1	preVC_213	0.8206	KX620754.1		0.8206		VC_213_0	6.38391	6	Clustered
KX620753	0.999999		['Unknown']	1		KX620753.1	preVC_213	0.8206	KX620753.1		0.8206		VC_213_0	6.38391	6	Clustered
KX620751	0.999999		['Unknown']	1		KX620751.1	preVC_213	0.8206	KX620751.1		0.8206		VC_213_0	6.38391	6	Clustered
KX620750	0.999999		['Unknown']	1		KX620750.1	preVC_213	0.8206	KX620750.1		0.8206		VC_213_0	6.38391	6	Clustered
KX557282			['Unknown']			KX557282.1			KX557282.1							Outlier
MH153804			['Unknown']			MH153804.1			MH153804.1							Outlier
MW507125	1		['Unknown']	1		MW507125.1	preVC_396	0.9075	MW507125.1		0.9075		VC_396_0	5.1206	19	Clustered
MT639651	1		['Unknown']	1		MT639651.1	preVC_396	0.9075	MT639651.1		0.9075		VC_396_0	5.1206	19	Clustered
MT310872	1		['Unknown']	1		MT310872.1	preVC_396	0.9075	MT310872.1		0.9075		VC_396_0	5.1206	19	Clustered
MN284907	1		['Unknown']	1		MN284907.1	preVC_396	0.9075	MN284907.1		0.9075		VC_396_0	5.1206	19	Clustered
MK967381	1		['Unknown']	1		MK967381.1	preVC_396	0.9075	MK967381.1		0.9075		VC_396_0	5.1206	19	Clustered
MK937603	1		['Unknown']	1		MK937603.1	preVC_396	0.9075	MK937603.1		0.9075		VC_396_0	5.1206	19	Clustered
MK864267	1		['Unknown']	1		MK864267.1	preVC_396	0.9075	MK864267.1		0.9075		VC_396_0	5.1206	19	Clustered
MK864266	1		['Unknown']	1		MK864266.1	preVC_396	0.9075	MK864266.1		0.9075		VC_396_0	5.1206	19	Clustered
MK864265	1		['Unknown']	1		MK864265.1	preVC_396	0.9075	MK864265.1		0.9075		VC_396_0	5.1206	19	Clustered
MK864264	1		['Unknown']	1		MK864264.1	preVC_396	0.9075	MK864264.1		0.9075		VC_396_0	5.1206	19	Clustered
MK814761	1		['Unknown']	1		MK814761.1	preVC_396	0.9075	MK814761.1		0.9075		VC_396_0	5.1206	19	Clustered
MH669015	1		['Unknown']	1		MH669015.1	preVC_396	0.9075	MH669015.1		0.9075		VC_396_0	5.1206	19	Clustered
MH479917	1		['Unknown']	1		MH479917.1	preVC_396	0.9075	MH479917.1		0.9075		VC_396_0	5.1206	19	Clustered
MH479910	1		['Unknown']	1		MH479910.1	preVC_396	0.9075	MH479910.1		0.9075		VC_396_0	5.1206	19	Clustered
KX557286	1		['Unknown']	1		KX557286.1	preVC_396	0.9075	KX557286.1		0.9075		VC_396_0	5.1206	19	Clustered
KU998234	1		['Unknown']	1		KU998234.1	preVC_396	0.9075	KU998234.1		0.9075		VC_396_0	5.1206	19	Clustered
MK719733	0.999976		['Unknown']	1		MK719733.1	preVC_631	0.9908	MK719733.1		0.9908		VC_631_0	5.13386	5	Clustered
MK719714	0.999976		['Unknown']	1		MK719714.1	preVC_631	0.9908	MK719714.1		0.9908		VC_631_0	5.13386	5	Clustered
MK719710	0.999976		['Unknown']	1		MK719710.1	preVC_631	0.9908	MK719710.1		0.9908		VC_631_0	5.13386	5	Clustered
KU647626	0		['Unknown']	1		KU647626.1	preVC_719	1	KU647626.1		0		VC_719_0	2.23607	2	Clustered
KU647627	0		['Unknown']	1		KU647627.1	preVC_719	1	KU647627.1		0		VC_719_0	2.23607	2	Clustered
KU307456	0		['Other']	1		KU307456.1	preVC_718	1	KU307456.1		0		VC_718_0	0	2	Clustered
MN876844	0		['Other']	1		MN876844.1	preVC_718	1	MN876844.1		0		VC_718_0	0	2	Clustered
MK605245	0		['Unknown']	1		MK605245.1	preVC_717	1	MK605245.1		0		VC_717_0	3.97124	3	Clustered
KU230356	0		['Unknown']	1		KU230356.1	preVC_717	1	KU230356.1		0		VC_717_0	3.97124	3	Clustered
MK605242	0		['Unknown']	1		MK605242.1	preVC_717	1	MK605242.1		0		VC_717_0	3.97124	3	Clustered
MH153799	0		['Unknown']	1		MH153799.1	preVC_715	0	MH153799.1		0		VC_715_0	0	1	Clustered/Singleton
MF140418	0.999838		['Unknown']	1		MF140418.1	preVC_716	0.9743	MF140418.1		0.9741		VC_716_0	2.67402	4	Clustered
MF140434	0.999838		['Unknown']	1		MF140434.1	preVC_716	0.9743	MF140434.1		0.9741		VC_716_0	2.67402	4	Clustered
KU160664	0.999838		['Unknown']	1		KU160664.1	preVC_716	0.9743	KU160664.1		0.9741		VC_716_0	2.67402	4	Clustered
KU160654	0.999838		['Unknown']	1		KU160654.1	preVC_716	0.9743	KU160654.1		0.9741		VC_716_0	2.67402	4	Clustered
MW314848	1		['Unknown']	1		MW314848.1	preVC_713	0.9277	MW314848.1		0.9277		VC_713_0	3.41184	22	Clustered
MT498050	1		['Unknown']	1		MT498050.1	preVC_713	0.9277	MT498050.1		0.9277		VC_713_0	3.41184	22	Clustered
MT498045	1		['Unknown']	1		MT498045.1	preVC_713	0.9277	MT498045.1		0.9277		VC_713_0	3.41184	22	Clustered
MK279892	1		['Unknown']	1		MK279892.1	preVC_713	0.9277	MK279892.1		0.9277		VC_713_0	3.41184	22	Clustered
MK279863	1		['Unknown']	1		MK279863.1	preVC_713	0.9277	MK279863.1		0.9277		VC_713_0	3.41184	22	Clustered
MK279854	1		['Unknown']	1		MK279854.1	preVC_713	0.9277	MK279854.1		0.9277		VC_713_0	3.41184	22	Clustered
MK279841			['Unknown']			MK279841.1			MK279841.1							Overlap (VC_213/VC_716)
MK112529	1		['Unknown']	1		MK112529.1	preVC_713	0.9277	MK112529.1		0.9277		VC_713_0	3.41184	22	Clustered
MK016495			['Unknown']			MK016495.1			MK016495.1							Overlap (VC_213/VC_716)
MH834596	0.996789		['Unknown']	1		MH834596.1	preVC_714	0.3215	MH834596.1		0.3205		VC_714_0	3.71839	3	Clustered
MH509447	0.996789		['Unknown']	1		MH509447.1	preVC_714	0.3215	MH509447.1		0.3205		VC_714_0	3.71839	3	Clustered
MH450131	1		['Unknown']	1		MH450131.1	preVC_713	0.9277	MH450131.1		0.9277		VC_713_0	3.41184	22	Clustered
MG670586	0.996789		['Unknown']	1		MG670586.1	preVC_714	0.3215	MG670586.1		0.3205		VC_714_0	3.71839	3	Clustered
MG210949	1		['Unknown']	1		MG210949.1	preVC_713	0.9277	MG210949.1		0.9277		VC_713_0	3.41184	22	Clustered
MG198779	1		['Unknown']	1		MG198779.1	preVC_713	0.9277	MG198779.1		0.9277		VC_713_0	3.41184	22	Clustered
MF140424	1		['Unknown']	1		MF140424.1	preVC_713	0.9277	MF140424.1		0.9277		VC_713_0	3.41184	22	Clustered
KX688103	1		['Unknown']	1		KX688103.1	preVC_713	0.9277	KX688103.1		0.9277		VC_713_0	3.41184	22	Clustered
KX688102	1		['Unknown']	1		KX688102.1	preVC_713	0.9277	KX688102.1		0.9277		VC_713_0	3.41184	22	Clustered
KU160672	1		['Unknown']	1		KU160672.2	preVC_713	0.9277	KU160672.2		0.9277		VC_713_0	3.41184	22	Clustered
KU160661	1		['Unknown']	1		KU160661.1	preVC_713	0.9277	KU160661.1		0.9277		VC_713_0	3.41184	22	Clustered
KU160659	1		['Unknown']	1		KU160659.1	preVC_713	0.9277	KU160659.1		0.9277		VC_713_0	3.41184	22	Clustered
KU160653	1		['Unknown']	1		KU160653.2	preVC_713	0.9277	KU160653.2		0.9277		VC_713_0	3.41184	22	Clustered
KU160652	1		['Unknown']	1		KU160652.1	preVC_713	0.9277	KU160652.1		0.9277		VC_713_0	3.41184	22	Clustered
KU160648	1		['Unknown']	1		KU160648.1	preVC_713	0.9277	KU160648.1		0.9277		VC_713_0	3.41184	22	Clustered
KU160645	1		['Unknown']	1		KU160645.1	preVC_713	0.9277	KU160645.1		0.9277		VC_713_0	3.41184	22	Clustered
KU160640	1		['Unknown']	1		KU160640.2	preVC_713	0.9277	KU160640.2		0.9277		VC_713_0	3.41184	22	Clustered
KU160643	1		['Unknown']	1		KU160643.1	preVC_713	0.9277	KU160643.1		0.9277		VC_713_0	3.41184	22	Clustered
MN234178	0.818182		['Unknown']	1		MN234178.1	preVC_712	0.4308	MN234178.1		0.3525		VC_712_0	7.2111	2	Clustered
MF668275	0.818182		['Unknown']	1		MF668275.1	preVC_712	0.4308	MF668275.1		0.3525		VC_712_0	7.2111	2	Clustered
KT876724	0		['Unknown']	1		KT876724.1	preVC_711	1	KT876724.1		0		VC_711_0	2.23607	2	Clustered
KU599877	0		['Unknown']	1		KU599877.1	preVC_711	1	KU599877.1		0		VC_711_0	2.23607	2	Clustered
MH460827	0.999876		['Unknown']	1		MH460827.1	preVC_82	0.9674	MH460827.1		0.9673		VC_82_0	4.93883	5	Clustered
MH460825	0.999876		['Unknown']	1		MH460825.1	preVC_82	0.9674	MH460825.1		0.9673		VC_82_0	4.93883	5	Clustered
MH460824	0.999876		['Unknown']	1		MH460824.1	preVC_82	0.9674	MH460824.1		0.9673		VC_82_0	4.93883	5	Clustered
KT755656	0.999876		['Unknown']	1		KT755656.1	preVC_82	0.9674	KT755656.1		0.9673		VC_82_0	4.93883	5	Clustered
MK411746	0.871678		['Unknown']	1		MK411746.1	preVC_710	0.769	MK411746.1		0.6703		VC_710_0	6.7082	2	Clustered
MK719729	0.999976		['Unknown']	1		MK719729.1	preVC_631	0.9908	MK719729.1		0.9908		VC_631_0	5.13386	5	Clustered
KR136259	0		['Unknown']	1		KR136259.1	preVC_709	0.9923	KR136259.1		0		VC_709_0	2.82843	2	Clustered
KR136260	0		['Unknown']	1		KR136260.1	preVC_709	0.9923	KR136260.1		0		VC_709_0	2.82843	2	Clustered
KR063280			['Unknown']			KR063280.1			KR063280.1							Outlier
MW314850			['Unknown']			MW314850.1			MW314850.1							Outlier
MW314849	0.996709		['Unknown']	1		MW314849.1	preVC_708	0.0805	MW314849.1		0.0802		VC_708_0	3.9962	3	Clustered
MT723941	1		['Unknown']	1		MT723941.1	preVC_707	0.7716	MT723941.1		0.7716		VC_707_0	5.38437	28	Clustered
MT723937	1		['Unknown']	1		MT723937.1	preVC_707	0.7716	MT723937.1		0.7716		VC_707_0	5.38437	28	Clustered
MT723934	1		['Unknown']	1		MT723934.1	preVC_707	0.7716	MT723934.1		0.7716		VC_707_0	5.38437	28	Clustered
MT639640	1		['Unknown']	1		MT639640.1	preVC_707	0.7716	MT639640.1		0.7716		VC_707_0	5.38437	28	Clustered
MT498036	0.996837		['Unknown']	1		MT498036.1	preVC_708	0.0724	MT498036.1		0.0722		VC_708_1	4.41785	3	Clustered
MT498035	1		['Unknown']	1		MT498035.1	preVC_707	0.7716	MT498035.1		0.7716		VC_707_0	5.38437	28	Clustered
MN586047			['Unknown']			MN586047.1			MN586047.1							Overlap (VC_708/VC_709)
MN586028			['Unknown']			MN586028.1			MN586028.1							Overlap (VC_708/VC_709)
MN586026			['Unknown']			MN586026.1			MN586026.1							Overlap (VC_708/VC_709)
MN329677	1		['Unknown']	1		MN329677.1	preVC_707	0.7716	MN329677.1		0.7716		VC_707_0	5.38437	28	Clustered
MN329673	1		['Unknown']	1		MN329673.1	preVC_707	0.7716	MN329673.1		0.7716		VC_707_0	5.38437	28	Clustered
MN010760	1		['Unknown']	1		MN010760.1	preVC_396	0.9075	MN010760.1		0.9075		VC_396_0	5.1206	19	Clustered
MK977702	1		['Unknown']	1		MK977702.1	preVC_707	0.7716	MK977702.1		0.7716		VC_707_0	5.38437	28	Clustered
MK967396	1		['Unknown']	1		MK967396.1	preVC_707	0.7716	MK967396.1		0.7716		VC_707_0	5.38437	28	Clustered
MK937611	0.996837		['Unknown']	1		MK937611.1	preVC_708	0.0724	MK937611.1		0.0722		VC_708_1	4.41785	3	Clustered
MK937607	0.996837		['Unknown']	1		MK937607.1	preVC_708	0.0724	MK937607.1		0.0722		VC_708_1	4.41785	3	Clustered
MK937594	1		['Unknown']	1		MK937594.1	preVC_707	0.7716	MK937594.1		0.7716		VC_707_0	5.38437	28	Clustered
MK433264	0.996709		['Unknown']	1		MK433264.1	preVC_708	0.0805	MK433264.1		0.0802		VC_708_0	3.9962	3	Clustered
MH976519	1		['Unknown']	1		MH976519.1	preVC_707	0.7716	MH976519.1		0.7716		VC_707_0	5.38437	28	Clustered
MH976518	1		['Unknown']	1		MH976518.1	preVC_707	0.7716	MH976518.1		0.7716		VC_707_0	5.38437	28	Clustered
MH976514	1		['Unknown']	1		MH976514.1	preVC_707	0.7716	MH976514.1		0.7716		VC_707_0	5.38437	28	Clustered
MH976513	1		['Unknown']	1		MH976513.1	preVC_707	0.7716	MH976513.1		0.7716		VC_707_0	5.38437	28	Clustered
MH976512	1		['Unknown']	1		MH976512.1	preVC_707	0.7716	MH976512.1		0.7716		VC_707_0	5.38437	28	Clustered
MH976511	1		['Unknown']	1		MH976511.1	preVC_707	0.7716	MH976511.1		0.7716		VC_707_0	5.38437	28	Clustered
MH976510	1		['Unknown']	1		MH976510.1	preVC_707	0.7716	MH976510.1		0.7716		VC_707_0	5.38437	28	Clustered
MH976509	1		['Unknown']	1		MH976509.1	preVC_707	0.7716	MH976509.1		0.7716		VC_707_0	5.38437	28	Clustered
MH976508	1		['Unknown']	1		MH976508.1	preVC_707	0.7716	MH976508.1		0.7716		VC_707_0	5.38437	28	Clustered
MH976507	1		['Unknown']	1		MH976507.1	preVC_707	0.7716	MH976507.1		0.7716		VC_707_0	5.38437	28	Clustered
MH669000			['Unknown']			MH669000.1			MH669000.1							Overlap (VC_708/VC_709)
MH651168	1		['Unknown']	1		MH651168.1	preVC_707	0.7716	MH651168.1		0.7716		VC_707_0	5.38437	28	Clustered
MH651166	1		['Unknown']	1		MH651166.1	preVC_707	0.7716	MH651166.1		0.7716		VC_707_0	5.38437	28	Clustered
MH479924	1		['Unknown']	1		MH479924.1	preVC_707	0.7716	MH479924.1		0.7716		VC_707_0	5.38437	28	Clustered
MH450129	1		['Unknown']	1		MH450129.1	preVC_707	0.7716	MH450129.1		0.7716		VC_707_0	5.38437	28	Clustered
MH153809	1		['Unknown']	1		MH153809.1	preVC_707	0.7716	MH153809.1		0.7716		VC_707_0	5.38437	28	Clustered
MG812487	1		['Unknown']	1		MG812487.1	preVC_707	0.7716	MG812487.1		0.7716		VC_707_0	5.38437	28	Clustered
MF919514	1		['Unknown']	1		MF919514.1	preVC_707	0.7716	MF919514.1		0.7716		VC_707_0	5.38437	28	Clustered
KR053200	0.996709		['Unknown']	1		KR053200.1	preVC_708	0.0805	KR053200.1		0.0802		VC_708_0	3.9962	3	Clustered
KU963250	1		['Unknown']	1		KU963250.1	preVC_707	0.7716	KU963250.1		0.7716		VC_707_0	5.38437	28	Clustered
MT521998	1		['Unknown']	1		MT521998.1	preVC_396	0.9075	MT521998.1		0.9075		VC_396_0	5.1206	19	Clustered
MK524501	0.88523		['Unknown']	1		MK524501.1	preVC_681	0.1287	MK524501.1		0.114		VC_681_1	6.78233	2	Clustered
MK305889	1		['Unknown']	1		MK305889.1	preVC_396	0.9075	MK305889.1		0.9075		VC_396_0	5.1206	19	Clustered
MH590603			['Unknown']			MH590603.1			MH590603.1							Overlap (VC_414/VC_682)
KU998247	0.994598		['Unknown']	1		KU998247.1	preVC_681	0.2829	KU998247.1		0.2814		VC_681_0	3.82344	3	Clustered
KU963248	0		['Unknown']	1		KU963248.1	preVC_681	0	KU963248.1		0		VC_681_2	0	1	Clustered/Singleton
KP876465	0		['Unknown']	1		KP876465.1	preVC_706	1	KP876465.1		0		VC_706_0	1.73205	2	Clustered
KP876466	0		['Unknown']	1		KP876466.1	preVC_706	1	KP876466.1		0		VC_706_0	1.73205	2	Clustered
MW132713	1		['Unknown']	1		MW132713.1	preVC_211	0.94	MW132713.1		0.94		VC_211_0	5.85236	7	Clustered
MN010758	1		['Unknown']	1		MN010758.1	preVC_211	0.94	MN010758.1		0.94		VC_211_0	5.85236	7	Clustered
MK279899			['Unknown']			MK279899.1			MK279899.1							Outlier
MH431938	0.999876		['Unknown']	1		MH431938.1	preVC_82	0.9674	MH431938.1		0.9673		VC_82_0	4.93883	5	Clustered
MN703411	1		['Unknown']	1		MN703411.1	preVC_705	0.6271	MN703411.1		0.6271		VC_705_0	4.32279	6	Clustered
MN234234	1		['Unknown']	1		MN234234.1	preVC_705	0.6271	MN234234.1		0.6271		VC_705_0	4.32279	6	Clustered
MN096362			['Unknown']			MN096362.1			MN096362.1							Outlier
MH744419	1		['Unknown']	1		MH744419.1	preVC_705	0.6271	MH744419.1		0.6271		VC_705_0	4.32279	6	Clustered
MF189177	1		['Unknown']	1		MF189177.1	preVC_677	0.6993	MF189177.1		0.6993		VC_677_0	4.14559	9	Clustered
MF185718	1		['Unknown']	1		MF185718.1	preVC_705	0.6271	MF185718.1		0.6271		VC_705_0	4.32279	6	Clustered
KU160660	1		['Unknown']	1		KU160660.1	preVC_705	0.6271	KU160660.1		0.6271		VC_705_0	4.32279	6	Clustered
KM879463	1		['Unknown']	1		KM879463.1	preVC_705	0.6271	KM879463.1		0.6271		VC_705_0	4.32279	6	Clustered
KM873719	0		['Unknown']	1		KM873719.2	preVC_704	1	KM873719.2		0		VC_704_0	3.16228	2	Clustered
KY979235	0		['Unknown']	1		KY979235.1	preVC_704	1	KY979235.1		0		VC_704_0	3.16228	2	Clustered
MW507134	1		['Unknown']	1		MW507134.1	preVC_702	0.2551	MW507134.1		0.2551		VC_702_0	5.83447	10	Clustered
MT310865	1		['Unknown']	0.9455		MT310865.1	preVC_702	0.2862	MT310865.1		0.2862		VC_702_1	7.52268	11	Clustered
MN444876	1		['Unknown']	0.9455		MN444876.1	preVC_702	0.2862	MN444876.1		0.2862		VC_702_1	7.52268	11	Clustered
MN369757	1		['Unknown']	1		MN369757.1	preVC_702	0.2551	MN369757.1		0.2551		VC_702_0	5.83447	10	Clustered
MN096371	1		['Unknown']	0.9455		MN096371.1	preVC_702	0.2862	MN096371.1		0.2862		VC_702_1	7.52268	11	Clustered
MK977711	1		['Unknown']	0.9455		MK977711.1	preVC_702	0.2862	MK977711.1		0.2862		VC_702_1	7.52268	11	Clustered
MK494112	1		['Unknown']	0.9455		MK494112.1	preVC_702	0.2862	MK494112.1		0.2862		VC_702_1	7.52268	11	Clustered
MK359351	1		['Unknown']	1		MK359351.1	preVC_702	0.2551	MK359351.1		0.2551		VC_702_0	5.83447	10	Clustered
MK359332	1		['Unknown']	1		MK359332.1	preVC_702	0.2551	MK359332.1		0.2551		VC_702_0	5.83447	10	Clustered
MK061412			['Unknown']			MK061412.1			MK061412.1							Overlap (VC_703/VC_704)
MH727564	1		['Unknown']	1		MH727564.1	preVC_702	0.2551	MH727564.1		0.2551		VC_702_0	5.83447	10	Clustered
MH651172			['Unknown']			MH651172.1			MH651172.1							Overlap (VC_703/VC_704)
MH590599	1		['Unknown']	1		MH590599.1	preVC_702	0.2551	MH590599.1		0.2551		VC_702_0	5.83447	10	Clustered
MH590597	1		['Unknown']	1		MH590597.1	preVC_702	0.2551	MH590597.1		0.2551		VC_702_0	5.83447	10	Clustered
MH576968	1		['Unknown']	1		MH576968.1	preVC_702	0.2551	MH576968.1		0.2551		VC_702_0	5.83447	10	Clustered
MH576965	1		['Unknown']	1		MH576965.1	preVC_702	0.2551	MH576965.1		0.2551		VC_702_0	5.83447	10	Clustered
MH576964	1		['Unknown']	1		MH576964.1	preVC_702	0.2551	MH576964.1		0.2551		VC_702_0	5.83447	10	Clustered
MH536814			['Unknown']			MH536814.1			MH536814.1							Overlap (VC_703/VC_704)
MH536811			['Unknown']			MH536811.1			MH536811.1							Overlap (VC_703/VC_704)
MG757153			['Unknown']			MG757153.1			MG757153.1							Overlap (VC_703/VC_704)
MF668286	0		['Unknown']	1		MF668286.1	preVC_701	0	MF668286.1		0		VC_701_1	0	1	Clustered/Singleton
MF347639	1		['Unknown']	0.9455		MF347639.1	preVC_702	0.2862	MF347639.1		0.2862		VC_702_1	7.52268	11	Clustered
MF347638	1		['Unknown']	0.9455		MF347638.1	preVC_702	0.2862	MF347638.1		0.2862		VC_702_1	7.52268	11	Clustered
MF347637	1		['Unknown']	0.9455		MF347637.1	preVC_702	0.2862	MF347637.1		0.2862		VC_702_1	7.52268	11	Clustered
MF347636	1		['Unknown']	0.9455		MF347636.1	preVC_702	0.2862	MF347636.1		0.2862		VC_702_1	7.52268	11	Clustered
MF155946	1		['Unknown']	0.9455		MF155946.1	preVC_702	0.2862	MF155946.1		0.2862		VC_702_1	7.52268	11	Clustered
KM652554	1		['Unknown']	0.9455		KM652554.1	preVC_702	0.2862	KM652554.1		0.2862		VC_702_1	7.52268	11	Clustered
KX774321	0		['Unknown']	1		KX774321.1	preVC_701	0	KX774321.1		0		VC_701_0	0	1	Clustered/Singleton
MK373772			['Unknown']			MK373772.1			MK373772.1							Outlier
Z47794	0		['Other']	1		Z47794.1	preVC_700	1	Z47794.1		0		VC_700_0	1.62611	3	Clustered
KJ617393	0		['Other']	1		KJ617393.1	preVC_700	1	KJ617393.1		0		VC_700_0	1.62611	3	Clustered
LK392619	0		['Other']	1		LK392619.1	preVC_700	1	LK392619.1		0		VC_700_0	1.62611	3	Clustered
KU998233			['Unknown']			KU998233.1			KU998233.1							Outlier
KU963252	0.996781		['Unknown']	1		KU963252.2	preVC_390	0.2588	KU963252.2		0.258		VC_390_0	6.83799	3	Clustered
KX987158	0.99348		['Unknown']	1		KX987158.1	preVC_249	0.8338	KX987158.1		0.8284		VC_249_0	7.25997	3	Clustered
KP696448	0		['Unknown']	1		KP696448.1	preVC_699	1	KP696448.1		0		VC_699_0	4.43857	4	Clustered
KP696447	0		['Unknown']	1		KP696447.1	preVC_699	1	KP696447.1		0		VC_699_0	4.43857	4	Clustered
KF669661	0		['Unknown']	1		KF669661.1	preVC_699	1	KF669661.1		0		VC_699_0	4.43857	4	Clustered
KF669663	0		['Unknown']	1		KF669663.1	preVC_699	1	KF669663.1		0		VC_699_0	4.43857	4	Clustered
KM236248	0.999992		['Unknown']	1		KM236248.1	preVC_374	0.993	KM236248.1		0.993		VC_374_0	2.69665	6	Clustered
KM236247	0.999992		['Unknown']	1		KM236247.1	preVC_374	0.993	KM236247.1		0.993		VC_374_0	2.69665	6	Clustered
KF669660	0.999992		['Unknown']	1		KF669660.1	preVC_374	0.993	KF669660.1		0.993		VC_374_0	2.69665	6	Clustered
KF669655	0.999992		['Unknown']	1		KF669655.1	preVC_374	0.993	KF669655.1		0.993		VC_374_0	2.69665	6	Clustered
KF669657	0.999992		['Unknown']	1		KF669657.1	preVC_374	0.993	KF669657.1		0.993		VC_374_0	2.69665	6	Clustered
MT732432	0.875545		['Other']	1		MT732432.1	preVC_698	0.6948	MT732432.1		0.6083		VC_698_0	0	2	Clustered
MT497091	0.999999		['Unknown']	1		MT497091.1	preVC_697	0.957	MT497091.1		0.957		VC_697_0	3.00661	6	Clustered
MT497072	0.999999		['Unknown']	1		MT497072.1	preVC_697	0.957	MT497072.1		0.957		VC_697_0	3.00661	6	Clustered
MT497071	0.999999		['Unknown']	1		MT497071.1	preVC_697	0.957	MT497071.1		0.957		VC_697_0	3.00661	6	Clustered
MT497068	0.999999		['Unknown']	1		MT497068.1	preVC_697	0.957	MT497068.1		0.957		VC_697_0	3.00661	6	Clustered
MT497067	0.999999		['Unknown']	1		MT497067.1	preVC_697	0.957	MT497067.1		0.957		VC_697_0	3.00661	6	Clustered
KC821614	0.875545		['Other']	1		KC821614.1	preVC_698	0.6948	KC821614.1		0.6083		VC_698_0	0	2	Clustered
MT497017	0.999999		['Unknown']	1		MT497017.1	preVC_697	0.957	MT497017.1		0.957		VC_697_0	3.00661	6	Clustered
KC821627	0.999966		['Unknown']	1		KC821627.1	preVC_696	0.926	KC821627.1		0.926		VC_696_0	3.37965	5	Clustered
KC821619	0.999966		['Unknown']	1		KC821619.1	preVC_696	0.926	KC821619.1		0.926		VC_696_0	3.37965	5	Clustered
KC821617	0.999966		['Unknown']	1		KC821617.1	preVC_696	0.926	KC821617.1		0.926		VC_696_0	3.37965	5	Clustered
KC821613	0.999966		['Unknown']	1		KC821613.1	preVC_696	0.926	KC821613.1		0.926		VC_696_0	3.37965	5	Clustered
KC821615	0.999966		['Unknown']	1		KC821615.1	preVC_696	0.926	KC821615.1		0.926		VC_696_0	3.37965	5	Clustered
KC821609	0.777778		['Unknown']	1		KC821609.1	preVC_695	0.9209	KC821609.1		0.7163		VC_695_0	3.87298	2	Clustered
MT732474			['Other']			MT732474.1			MT732474.1							Outlier
KC821632	0.777778		['Unknown']	1		KC821632.1	preVC_695	0.9209	KC821632.1		0.7163		VC_695_0	3.87298	2	Clustered
KC821620	0.999995		['Other']	1		KC821620.1	preVC_692	0.8874	KC821620.1		0.8874		VC_692_0	7.29903	4	Clustered
MT732457			['Other']			MT732457.1			MT732457.1							Outlier
MT732443	0.994802		['Other']	1		MT732443.1	preVC_693	0.5942	MT732443.1		0.5911		VC_693_0	8.40545	3	Clustered
MN812240	1		['Unknown']	1		MN812240.1	preVC_694	0.9764	MN812240.1		0.9764		VC_694_0	5.12739	12	Clustered
MN812238	1		['Unknown']	1		MN812238.1	preVC_694	0.9764	MN812238.1		0.9764		VC_694_0	5.12739	12	Clustered
MN812234	1		['Unknown']	1		MN812234.1	preVC_694	0.9764	MN812234.1		0.9764		VC_694_0	5.12739	12	Clustered
MN812231	1		['Unknown']	1		MN812231.1	preVC_694	0.9764	MN812231.1		0.9764		VC_694_0	5.12739	12	Clustered
MN812229	1		['Unknown']	1		MN812229.1	preVC_694	0.9764	MN812229.1		0.9764		VC_694_0	5.12739	12	Clustered
MN812227	1		['Unknown']	1		MN812227.1	preVC_694	0.9764	MN812227.1		0.9764		VC_694_0	5.12739	12	Clustered
MN812224	1		['Unknown']	1		MN812224.1	preVC_694	0.9764	MN812224.1		0.9764		VC_694_0	5.12739	12	Clustered
MN812219	1		['Unknown']	1		MN812219.1	preVC_694	0.9764	MN812219.1		0.9764		VC_694_0	5.12739	12	Clustered
MN812212	1		['Unknown']	1		MN812212.1	preVC_694	0.9764	MN812212.1		0.9764		VC_694_0	5.12739	12	Clustered
MN812208	1		['Unknown']	1		MN812208.1	preVC_694	0.9764	MN812208.1		0.9764		VC_694_0	5.12739	12	Clustered
MN812207	1		['Unknown']	1		MN812207.1	preVC_694	0.9764	MN812207.1		0.9764		VC_694_0	5.12739	12	Clustered
MN812206	1		['Unknown']	1		MN812206.1	preVC_694	0.9764	MN812206.1		0.9764		VC_694_0	5.12739	12	Clustered
KC821633	0.999995		['Other']	1		KC821633.1	preVC_692	0.8874	KC821633.1		0.8874		VC_692_0	7.29903	4	Clustered
KC821622	0.999995		['Other']	1		KC821622.1	preVC_692	0.8874	KC821622.1		0.8874		VC_692_0	7.29903	4	Clustered
KC821618	0.994802		['Other']	1		KC821618.1	preVC_693	0.5942	KC821618.1		0.5911		VC_693_0	8.40545	3	Clustered
KC821607	0.994802		['Other']	1		KC821607.1	preVC_693	0.5942	KC821607.1		0.5911		VC_693_0	8.40545	3	Clustered
KC821608	0.999995		['Other']	1		KC821608.1	preVC_692	0.8874	KC821608.1		0.8874		VC_692_0	7.29903	4	Clustered
KC357596	0		['Other']	1		KC357596.1	preVC_0	1	KC357596.1		0		VC_0_0	1.73205	2	Clustered
AB002632	0		['Other']	1		AB002632.1	preVC_0	1	AB002632.1		0		VC_0_0	1.73205	2	Clustered
KC292025			['Other']			KC292025.1			KC292025.1							Outlier
MZ334528			['Other']			MZ334528.1			MZ334528.1							Outlier
MZ334527			['Other']			MZ334527.1			MZ334527.1							Outlier
MZ334526	0.978161		['Other']	1		MZ334526.1	preVC_232	0.8667	MZ334526.1		0.8477		VC_232_0	5.20207	3	Clustered
MG550112	0.978161		['Other']	1		MG550112.1	preVC_232	0.8667	MG550112.1		0.8477		VC_232_0	5.20207	3	Clustered
KC292028	0.5		['Other']	1		KC292028.1	preVC_691	0.5676	KC292028.1		0.2838		VC_691_0	4.69042	2	Clustered
KC292024	0.5		['Other']	1		KC292024.1	preVC_691	0.5676	KC292024.1		0.2838		VC_691_0	4.69042	2	Clustered
JX403940	0		['Unknown']	1		JX403940.1	preVC_472	0.9896	JX403940.1		0		VC_472_0	3.87298	2	Clustered
MW435856	1		['Unknown']	1		MW435856.1	preVC_690	0.9966	MW435856.1		0.9966		VC_690_0	6.64575	43	Clustered
MT711979	1		['Unknown']	1		MT711979.1	preVC_690	0.9966	MT711979.1		0.9966		VC_690_0	6.64575	43	Clustered
MT711978	1		['Unknown']	1		MT711978.1	preVC_690	0.9966	MT711978.1		0.9966		VC_690_0	6.64575	43	Clustered
MT708548	1		['Unknown']	1		MT708548.1	preVC_690	0.9966	MT708548.1		0.9966		VC_690_0	6.64575	43	Clustered
MT701598	1		['Unknown']	1		MT701598.1	preVC_690	0.9966	MT701598.1		0.9966		VC_690_0	6.64575	43	Clustered
MT701597	1		['Unknown']	1		MT701597.1	preVC_690	0.9966	MT701597.1		0.9966		VC_690_0	6.64575	43	Clustered
MT701594	1		['Unknown']	1		MT701594.1	preVC_690	0.9966	MT701594.1		0.9966		VC_690_0	6.64575	43	Clustered
MT310863	1		['Unknown']	1		MT310863.1	preVC_690	0.9966	MT310863.1		0.9966		VC_690_0	6.64575	43	Clustered
MN234208	1		['Unknown']	1		MN234208.1	preVC_690	0.9966	MN234208.1		0.9966		VC_690_0	6.64575	43	Clustered
MN204498	1		['Unknown']	1		MN204498.1	preVC_690	0.9966	MN204498.1		0.9966		VC_690_0	6.64575	43	Clustered
MN096379	1		['Unknown']	1		MN096379.1	preVC_690	0.9966	MN096379.1		0.9966		VC_690_0	6.64575	43	Clustered
MN062705	1		['Unknown']	1		MN062705.1	preVC_690	0.9966	MN062705.1		0.9966		VC_690_0	6.64575	43	Clustered
MK524524	1		['Unknown']	1		MK524524.1	preVC_690	0.9966	MK524524.1		0.9966		VC_690_0	6.64575	43	Clustered
MK392366	1		['Unknown']	1		MK392366.1	preVC_690	0.9966	MK392366.1		0.9966		VC_690_0	6.64575	43	Clustered
MH669004	1		['Unknown']	1		MH669004.1	preVC_690	0.9966	MH669004.1		0.9966		VC_690_0	6.64575	43	Clustered
MH651190	1		['Unknown']	1		MH651190.1	preVC_690	0.9966	MH651190.1		0.9966		VC_690_0	6.64575	43	Clustered
MH248947	1		['Unknown']	1		MH248947.1	preVC_690	0.9966	MH248947.1		0.9966		VC_690_0	6.64575	43	Clustered
MH171097	1		['Unknown']	1		MH171097.1	preVC_690	0.9966	MH171097.1		0.9966		VC_690_0	6.64575	43	Clustered
MH001460	1		['Unknown']	1		MH001460.1	preVC_690	0.9966	MH001460.1		0.9966		VC_690_0	6.64575	43	Clustered
MG593802	1		['Unknown']	1		MG593802.1	preVC_690	0.9966	MG593802.1		0.9966		VC_690_0	6.64575	43	Clustered
MG298964	1		['Unknown']	1		MG298964.1	preVC_690	0.9966	MG298964.1		0.9966		VC_690_0	6.64575	43	Clustered
MF766048	1		['Unknown']	1		MF766048.1	preVC_690	0.9966	MF766048.1		0.9966		VC_690_0	6.64575	43	Clustered
MF766046	1		['Unknown']	1		MF766046.1	preVC_690	0.9966	MF766046.1		0.9966		VC_690_0	6.64575	43	Clustered
MF766045	1		['Unknown']	1		MF766045.1	preVC_690	0.9966	MF766045.1		0.9966		VC_690_0	6.64575	43	Clustered
MF766044	1		['Unknown']	1		MF766044.1	preVC_690	0.9966	MF766044.1		0.9966		VC_690_0	6.64575	43	Clustered
KX815338	1		['Unknown']	1		KX815338.1	preVC_690	0.9966	KX815338.1		0.9966		VC_690_0	6.64575	43	Clustered
KX507343	1		['Unknown']	1		KX507343.1	preVC_690	0.9966	KX507343.1		0.9966		VC_690_0	6.64575	43	Clustered
KX344445	1		['Unknown']	1		KX344445.1	preVC_690	0.9966	KX344445.1		0.9966		VC_690_0	6.64575	43	Clustered
KT186229	1		['Unknown']	1		KT186229.1	preVC_690	0.9966	KT186229.1		0.9966		VC_690_0	6.64575	43	Clustered
KT186228	1		['Unknown']	1		KT186228.1	preVC_690	0.9966	KT186228.1		0.9966		VC_690_0	6.64575	43	Clustered
KT184391	1		['Unknown']	1		KT184391.1	preVC_690	0.9966	KT184391.1		0.9966		VC_690_0	6.64575	43	Clustered
KT184390	1		['Unknown']	1		KT184390.1	preVC_690	0.9966	KT184390.1		0.9966		VC_690_0	6.64575	43	Clustered
KT152029	1		['Unknown']	1		KT152029.1	preVC_690	0.9966	KT152029.1		0.9966		VC_690_0	6.64575	43	Clustered
KT124229	1		['Unknown']	1		KT124229.1	preVC_690	0.9966	KT124229.1		0.9966		VC_690_0	6.64575	43	Clustered
KT124228	1		['Unknown']	1		KT124228.1	preVC_690	0.9966	KT124228.1		0.9966		VC_690_0	6.64575	43	Clustered
KT124227	1		['Unknown']	1		KT124227.1	preVC_690	0.9966	KT124227.1		0.9966		VC_690_0	6.64575	43	Clustered
KC700558	1		['Unknown']	1		KC700558.1	preVC_690	0.9966	KC700558.1		0.9966		VC_690_0	6.64575	43	Clustered
KC700557	1		['Unknown']	1		KC700557.1	preVC_690	0.9966	KC700557.1		0.9966		VC_690_0	6.64575	43	Clustered
KC700556	1		['Unknown']	1		KC700556.1	preVC_690	0.9966	KC700556.1		0.9966		VC_690_0	6.64575	43	Clustered
JX889246	1		['Unknown']	1		JX889246.1	preVC_690	0.9966	JX889246.1		0.9966		VC_690_0	6.64575	43	Clustered
JX262376	1		['Unknown']	1		JX262376.1	preVC_690	0.9966	JX262376.1		0.9966		VC_690_0	6.64575	43	Clustered
JX182369	1		['Unknown']	1		JX182369.1	preVC_690	0.9966	JX182369.1		0.9966		VC_690_0	6.64575	43	Clustered
JX182370	1		['Unknown']	1		JX182370.1	preVC_690	0.9966	JX182370.1		0.9966		VC_690_0	6.64575	43	Clustered
MH588547	0.882353		['Unknown']	1		MH588547.2	preVC_307	0.1707	MH588547.2		0.1506		VC_307_0	4.89898	2	Clustered
MH588546	0.882353		['Unknown']	1		MH588546.1	preVC_307	0.1707	MH588546.1		0.1506		VC_307_0	4.89898	2	Clustered
MH588545	0.882353		['Unknown']	1		MH588545.1	preVC_307	0.1285	MH588545.1		0.1134		VC_307_1	5.38516	2	Clustered
MH588544	0.658801		['Unknown']	1		MH588544.1	preVC_307	0.0946	MH588544.1		0.0623		VC_307_2	4.79583	2	Clustered
JX163858	0.951443		['Unknown']	1		JX163858.1	preVC_307	0.2112	JX163858.1		0.201		VC_307_3	3.94405	3	Clustered
JX100814	0.658801		['Unknown']	1		JX100814.1	preVC_307	0.0946	JX100814.1		0.0623		VC_307_2	4.79583	2	Clustered
JX100813	0.951443		['Unknown']	1		JX100813.1	preVC_307	0.2112	JX100813.1		0.201		VC_307_3	3.94405	3	Clustered
JX100809	0.951443		['Unknown']	1		JX100809.1	preVC_307	0.2112	JX100809.1		0.201		VC_307_3	3.94405	3	Clustered
JX100810	0.882353		['Unknown']	1		JX100810.1	preVC_307	0.1285	JX100810.1		0.1134		VC_307_1	5.38516	2	Clustered
JQ823122	0		['Unknown']	1		JQ823122.1	preVC_689	1	JQ823122.1		0		VC_689_0	2.82843	2	Clustered
JQ823123	0		['Unknown']	1		JQ823123.1	preVC_689	1	JQ823123.1		0		VC_689_0	2.82843	2	Clustered
MW344054	1		['Demerecviridae']	1		MW344054.1	preVC_688	0.7139	MW344054.1		0.7139		VC_688_1	6.39095	14	Clustered
MT460517	1		['Demerecviridae']	1		MT460517.1	preVC_688	0.7139	MT460517.1		0.7139		VC_688_1	6.39095	14	Clustered
MT460516	1		['Demerecviridae']	1		MT460516.1	preVC_688	0.7139	MT460516.1		0.7139		VC_688_1	6.39095	14	Clustered
MT460515	1		['Demerecviridae']	1		MT460515.1	preVC_688	0.7139	MT460515.1		0.7139		VC_688_1	6.39095	14	Clustered
MT460514	1		['Demerecviridae']	1		MT460514.1	preVC_688	0.7139	MT460514.1		0.7139		VC_688_1	6.39095	14	Clustered
MT448617	1		['Demerecviridae']	1		MT448617.1	preVC_688	0.7139	MT448617.1		0.7139		VC_688_1	6.39095	14	Clustered
MN966732	1		['Demerecviridae']	1		MN966732.1	preVC_688	0.7139	MN966732.1		0.7139		VC_688_1	6.39095	14	Clustered
MN958086	1		['Demerecviridae']	1		MN958086.1	preVC_688	0.7139	MN958086.1		0.7139		VC_688_1	6.39095	14	Clustered
MK907780	1		['Demerecviridae']	1		MK907780.1	preVC_688	0.7139	MK907780.1		0.7139		VC_688_1	6.39095	14	Clustered
MK895508	1		['Demerecviridae']	1		MK895508.1	preVC_688	0.7139	MK895508.1		0.7139		VC_688_1	6.39095	14	Clustered
MK796244	1		['Demerecviridae']	1		MK796244.1	preVC_688	0.7139	MK796244.1		0.7139		VC_688_1	6.39095	14	Clustered
MG649967	1		['Demerecviridae']	1		MG649967.1	preVC_688	0.7139	MG649967.1		0.7139		VC_688_1	6.39095	14	Clustered
MG649966	1		['Demerecviridae']	1		MG649966.1	preVC_688	0.7139	MG649966.1		0.7139		VC_688_1	6.39095	14	Clustered
KY883655	0.99625		['Demerecviridae']	1		KY883655.1	preVC_688	0.0948	KY883655.1		0.0945		VC_688_0	3.59835	3	Clustered
KY883654	0.99625		['Demerecviridae']	1		KY883654.1	preVC_688	0.0948	KY883654.1		0.0945		VC_688_0	3.59835	3	Clustered
JQ340389	1		['Demerecviridae']	1		JQ340389.1	preVC_688	0.7139	JQ340389.1		0.7139		VC_688_1	6.39095	14	Clustered
KP280063	0.99625		['Demerecviridae']	1		KP280063.1	preVC_688	0.0948	KP280063.1		0.0945		VC_688_0	3.59835	3	Clustered
JQ312117	0.895295		['Unknown']	1		JQ312117.1	preVC_91	0.0925	JQ312117.1		0.0828		VC_91_0	7.4162	2	Clustered
MG450654	0		['Unknown']	1		MG450654.1	preVC_221	0	MG450654.1		0		VC_221_1	0	1	Clustered/Singleton
MG550113	0		['Other']	1		MG550113.1	preVC_687	1	MG550113.1		0		VC_687_0	2.8274	5	Clustered
MG550111	0		['Other']	1		MG550111.1	preVC_687	1	MG550111.1		0		VC_687_0	2.8274	5	Clustered
MG550110	0		['Other']	1		MG550110.1	preVC_687	1	MG550110.1		0		VC_687_0	2.8274	5	Clustered
JN882267	0		['Other']	1		JN882267.1	preVC_687	1	JN882267.1		0		VC_687_0	2.8274	5	Clustered
KY965934	0		['Other']	1		KY965934.1	preVC_687	1	KY965934.1		0		VC_687_0	2.8274	5	Clustered
OP012469			['Other']			OP012469.1			OP012469.1							Outlier
KY264020	0.6		['Other']	1		KY264020.1	preVC_686	0.5838	KY264020.1		0.3503		VC_686_0	1.41421	2	Clustered
JN882265			['Other']			JN882265.1			JN882265.1							Outlier
KX344510	0.6		['Other']	1		KX344510.1	preVC_686	0.5838	KX344510.1		0.3503		VC_686_0	1.41421	2	Clustered
KU998245	0.88523		['Unknown']	1		KU998245.1	preVC_681	0.1287	KU998245.1		0.114		VC_681_1	6.78233	2	Clustered
KX557279	0.996781		['Unknown']	1		KX557279.1	preVC_390	0.2588	KX557279.1		0.258		VC_390_0	6.83799	3	Clustered
KU998235	0.996781		['Unknown']	1		KU998235.1	preVC_390	0.2588	KU998235.1		0.258		VC_390_0	6.83799	3	Clustered
KU963247	0		['Unknown']	1		KU963247.1	preVC_261	0	KU963247.1		0		VC_261_1	0	1	Clustered/Singleton
MN484600	1		['Unknown']	1		MN484600.1	preVC_685	0.7247	MN484600.1		0.7247		VC_685_0	5.44378	6	Clustered
MH834616	1		['Unknown']	1		MH834616.1	preVC_685	0.7247	MH834616.1		0.7247		VC_685_0	5.44378	6	Clustered
MH834606	1		['Unknown']	1		MH834606.1	preVC_685	0.7247	MH834606.1		0.7247		VC_685_0	5.44378	6	Clustered
MH834595	1		['Unknown']	1		MH834595.1	preVC_685	0.7247	MH834595.1		0.7247		VC_685_0	5.44378	6	Clustered
MF140397	1		['Unknown']	1		MF140397.1	preVC_685	0.7247	MF140397.1		0.7247		VC_685_0	5.44378	6	Clustered
KU160644	1		['Unknown']	1		KU160644.1	preVC_685	0.7247	KU160644.1		0.7247		VC_685_0	5.44378	6	Clustered
MN945905	1		['Unknown']	0.9048		MN945905.1	preVC_683	0.7897	MN945905.1		0.7897		VC_683_1	6.39564	15	Clustered
MN444874	1		['Unknown']	0.9048		MN444874.1	preVC_683	0.7897	MN444874.1		0.7897		VC_683_1	6.39564	15	Clustered
MK967390	1		['Unknown']	0.9048		MK967390.1	preVC_683	0.7897	MK967390.1		0.7897		VC_683_1	6.39564	15	Clustered
MK801733	1		['Unknown']	0.9048		MK801733.1	preVC_683	0.7897	MK801733.1		0.7897		VC_683_1	6.39564	15	Clustered
MK359302	1		['Unknown']	0.9048		MK359302.1	preVC_683	0.7897	MK359302.1		0.7897		VC_683_1	6.39564	15	Clustered
MG770214	1		['Unknown']	0.9048		MG770214.1	preVC_683	0.7897	MG770214.1		0.7897		VC_683_1	6.39564	15	Clustered
MG770211	1		['Unknown']	0.9048		MG770211.1	preVC_683	0.7897	MG770211.1		0.7897		VC_683_1	6.39564	15	Clustered
MG757152	1		['Unknown']	0.9048		MG757152.1	preVC_683	0.7897	MG757152.1		0.7897		VC_683_1	6.39564	15	Clustered
MG099940	1		['Unknown']	0.9048		MG099940.1	preVC_683	0.7897	MG099940.1		0.7897		VC_683_1	6.39564	15	Clustered
KX557281	0.996141		['Unknown']	1		KX557281.1	preVC_682	0.1358	KX557281.1		0.1353		VC_682_0	6.04923	3	Clustered
KU998254			['Unknown']			KU998254.1			KU998254.1							Overlap (VC_683/VC_685)
KU998253			['Unknown']			KU998253.1			KU998253.1							Overlap (VC_683/VC_685)
KU998252			['Unknown']			KU998252.1			KU998252.1							Overlap (VC_683/VC_685)
KU998242	0.901516		['Unknown']	1		KU998242.1	preVC_683	0.0659	KU998242.1		0.0594		VC_683_0	2.44949	2	Clustered
KU998241	1		['Unknown']	0.9048		KU998241.1	preVC_683	0.7897	KU998241.1		0.7897		VC_683_1	6.39564	15	Clustered
KU998240	1		['Unknown']	0.9048		KU998240.1	preVC_683	0.7897	KU998240.1		0.7897		VC_683_1	6.39564	15	Clustered
KU963258	0.901516		['Unknown']	1		KU963258.1	preVC_683	0.0659	KU963258.1		0.0594		VC_683_0	2.44949	2	Clustered
KR063279	0.996141		['Unknown']	1		KR063279.1	preVC_682	0.1358	KR063279.1		0.1353		VC_682_0	6.04923	3	Clustered
KR063278	1		['Unknown']	0.9048		KR063278.1	preVC_683	0.7897	KR063278.1		0.7897		VC_683_1	6.39564	15	Clustered
KR011063	1		['Unknown']	0.9048		KR011063.1	preVC_683	0.7897	KR011063.1		0.7897		VC_683_1	6.39564	15	Clustered
KR011062	1		['Unknown']	0.9048		KR011062.1	preVC_683	0.7897	KR011062.1		0.7897		VC_683_1	6.39564	15	Clustered
JN035618	1		['Unknown']	0.9048		JN035618.1	preVC_683	0.7897	JN035618.1		0.7897		VC_683_1	6.39564	15	Clustered
KP790008	0.996141		['Unknown']	1		KP790008.1	preVC_682	0.1358	KP790008.1		0.1353		VC_682_0	6.04923	3	Clustered
MK388689			['Unknown']			MK388689.1			MK388689.1							Outlier
KU998246	0.994598		['Unknown']	1		KU998246.1	preVC_681	0.2829	KU998246.1		0.2814		VC_681_0	3.82344	3	Clustered
KU998244	0.994598		['Unknown']	1		KU998244.1	preVC_681	0.2829	KU998244.1		0.2814		VC_681_0	3.82344	3	Clustered
MN689779	1		['Drexlerviridae']	1		MN689779.1	preVC_231	0.9627	MN689779.1		0.9627		VC_231_0	4.58825	32	Clustered
MN013083	1		['Drexlerviridae']	1		MN013083.1	preVC_231	0.9627	MN013083.1		0.9627		VC_231_0	4.58825	32	Clustered
MN013080	1		['Drexlerviridae']	1		MN013080.1	preVC_231	0.9627	MN013080.1		0.9627		VC_231_0	4.58825	32	Clustered
MN013079	1		['Drexlerviridae']	1		MN013079.1	preVC_231	0.9627	MN013079.1		0.9627		VC_231_0	4.58825	32	Clustered
MN013076	1		['Drexlerviridae']	1		MN013076.1	preVC_231	0.9627	MN013076.1		0.9627		VC_231_0	4.58825	32	Clustered
MN013075	1		['Drexlerviridae']	1		MN013075.1	preVC_231	0.9627	MN013075.1		0.9627		VC_231_0	4.58825	32	Clustered
MK931445	1		['Drexlerviridae']	1		MK931445.1	preVC_231	0.9627	MK931445.1		0.9627		VC_231_0	4.58825	32	Clustered
MK931444	1		['Drexlerviridae']	1		MK931444.1	preVC_231	0.9627	MK931444.1		0.9627		VC_231_0	4.58825	32	Clustered
MK278861	1		['Drexlerviridae']	1		MK278861.1	preVC_231	0.9627	MK278861.1		0.9627		VC_231_0	4.58825	32	Clustered
MK170446	1		['Drexlerviridae']	1		MK170446.1	preVC_231	0.9627	MK170446.1		0.9627		VC_231_0	4.58825	32	Clustered
MG894052	1		['Drexlerviridae']	1		MG894052.1	preVC_231	0.9627	MG894052.1		0.9627		VC_231_0	4.58825	32	Clustered
MG552615	1		['Drexlerviridae']	1		MG552615.1	preVC_231	0.9627	MG552615.1		0.9627		VC_231_0	4.58825	32	Clustered
MF415412	1		['Drexlerviridae']	1		MF415412.1	preVC_231	0.9627	MF415412.1		0.9627		VC_231_0	4.58825	32	Clustered
KY780482	1		['Drexlerviridae']	1		KY780482.1	preVC_231	0.9627	KY780482.1		0.9627		VC_231_0	4.58825	32	Clustered
KX237515	1		['Drexlerviridae']	1		KX237515.1	preVC_231	0.9627	KX237515.1		0.9627		VC_231_0	4.58825	32	Clustered
KT001920	1		['Drexlerviridae']	1		KT001920.1	preVC_231	0.9627	KT001920.1		0.9627		VC_231_0	4.58825	32	Clustered
JF501022	1		['Drexlerviridae']	1		JF501022.1	preVC_231	0.9627	JF501022.1		0.9627		VC_231_0	4.58825	32	Clustered
MT024868	1		['Unknown']	1		MT024868.1	preVC_677	0.6993	MT024868.1		0.6993		VC_677_0	4.14559	9	Clustered
MN183279	1		['Unknown']	1		MN183279.1	preVC_677	0.6993	MN183279.1		0.6993		VC_677_0	4.14559	9	Clustered
MK524510	1		['Unknown']	1		MK524510.1	preVC_680	0.8001	MK524510.1		0.8001		VC_680_0	4.79851	6	Clustered
MH727556	0.993859		['Unknown']	1		MH727556.1	preVC_679	0.7767	MH727556.1		0.7719		VC_679_0	5.90728	3	Clustered
MH590600	1		['Unknown']	1		MH590600.1	preVC_680	0.8001	MH590600.1		0.8001		VC_680_0	4.79851	6	Clustered
MH271321	1		['Unknown']	1		MH271321.1	preVC_680	0.8001	MH271321.1		0.8001		VC_680_0	4.79851	6	Clustered
MH271312	1		['Unknown']	1		MH271312.1	preVC_680	0.8001	MH271312.1		0.8001		VC_680_0	4.79851	6	Clustered
MH271304	1		['Unknown']	1		MH271304.1	preVC_680	0.8001	MH271304.1		0.8001		VC_680_0	4.79851	6	Clustered
MH271303			['Unknown']			MH271303.1			MH271303.1							Outlier
MH183162			['Unknown']			MH183162.1			MH183162.1							Outlier
MH155873	1		['Unknown']	1		MH155873.1	preVC_680	0.8001	MH155873.1		0.8001		VC_680_0	4.79851	6	Clustered
MH153813	0.993859		['Unknown']	1		MH153813.1	preVC_679	0.7767	MH153813.1		0.7719		VC_679_0	5.90728	3	Clustered
MH153803	0.993859		['Unknown']	1		MH153803.1	preVC_679	0.7767	MH153803.1		0.7719		VC_679_0	5.90728	3	Clustered
MF324907	1		['Unknown']	1		MF324907.1	preVC_677	0.6993	MF324907.1		0.6993		VC_677_0	4.14559	9	Clustered
MF189178	1		['Unknown']	1		MF189178.1	preVC_677	0.6993	MF189178.1		0.6993		VC_677_0	4.14559	9	Clustered
KU647629	1		['Unknown']	1		KU647629.1	preVC_677	0.6993	KU647629.1		0.6993		VC_677_0	4.14559	9	Clustered
KU160669	0.896004		['Unknown']	1		KU160669.1	preVC_678	0.4095	KU160669.1		0.3669		VC_678_0	6.16441	2	Clustered
KU160656	1		['Unknown']	1		KU160656.1	preVC_677	0.6993	KU160656.1		0.6993		VC_677_0	4.14559	9	Clustered
KU160651	1		['Unknown']	1		KU160651.1	preVC_677	0.6993	KU160651.1		0.6993		VC_677_0	4.14559	9	Clustered
	0.896004	Environmental;Terrestrial;Soil;Unclassified	['Environmental', 'Terrestrial', 'Soil']	1	;;;;;;	IMGVR_UViG_3300049135_000064|3300049135|Ga0494663_000010	preVC_678	0.4095	IMGVR_UViG_3300049135_000064|3300049135|Ga0494663_000010	r__Duplodnaviria;k__Heunggongvirae;p__Uroviricota;c__Caudoviricetes;;;;	0.3669	IMGVR_UViG_3300049135_000064	VC_678_0	6.16441	2	Clustered
KT365401	1		['Unknown']	1		KT365401.1	preVC_677	0.6993	KT365401.1		0.6993		VC_677_0	4.14559	9	Clustered
	0.6		Ancient	1		NODE_534_length_26692_cov_46.529977	preVC_670	0.6771	NODE_534_length_26692_cov_46.529977		0.4063		VC_670_0	6.08276	2	Clustered
	0	Host-associated;Mammals: Human;Digestive system;Large intestine	['Host-associated', 'Mammals: Human', 'Digestive system']	1	;;;;;;	IMGVR_UViG_3300045988_182220|3300045988|Ga0495776_039657	preVC_676	1	IMGVR_UViG_3300045988_182220|3300045988|Ga0495776_039657	r__Duplodnaviria;k__Heunggongvirae;p__Uroviricota;c__Caudoviricetes;;;;	0	IMGVR_UViG_3300045988_182220	VC_676_0	0	2	Clustered
	0	Host-associated;Mammals: Human;Digestive system;Large intestine	['Host-associated', 'Mammals: Human', 'Digestive system']	1	;;;;;;	IMGVR_UViG_3300045988_182612|3300045988|Ga0495776_039676	preVC_676	1	IMGVR_UViG_3300045988_182612|3300045988|Ga0495776_039676	r__Duplodnaviria;k__Heunggongvirae;p__Uroviricota;c__Caudoviricetes;;;;	0	IMGVR_UViG_3300045988_182612	VC_676_0	0	2	Clustered
			Ancient			NODE_533_length_26711_cov_23.668780			NODE_533_length_26711_cov_23.668780							Outlier
	0	Host-associated;Mammals: Human;Digestive system;Large intestine	['Host-associated', 'Mammals: Human', 'Digestive system']	1	;;;;;;	IMGVR_UViG_3300045988_179832|3300045988|Ga0495776_117966	preVC_675	1	IMGVR_UViG_3300045988_179832|3300045988|Ga0495776_117966	r__Duplodnaviria;k__Heunggongvirae;p__Uroviricota;c__Caudoviricetes;;;;	0	IMGVR_UViG_3300045988_179832	VC_675_0	7.14143	2	Clustered
	0		Ancient	1		NODE_785_length_21327_cov_1318.193024	preVC_675	1	NODE_785_length_21327_cov_1318.193024		0		VC_675_0	7.14143	2	Clustered
			Ancient			NODE_259_length_13902_cov_77.272408			NODE_259_length_13902_cov_77.272408							Outlier
	0.333333	Host-associated;Mammals: Human;Digestive system;Large intestine	['Host-associated', 'Mammals: Human', 'Digestive system']	1	;;;;;;	IMGVR_UViG_3300045988_176781|3300045988|Ga0495776_094410	preVC_674	0.6462	IMGVR_UViG_3300045988_176781|3300045988|Ga0495776_094410	r__Duplodnaviria;k__Heunggongvirae;p__Uroviricota;c__Caudoviricetes;;;;	0.2154	IMGVR_UViG_3300045988_176781	VC_674_0	1	2	Clustered
	0.333333	Host-associated;Mammals: Human;Digestive system;Large intestine	['Host-associated', 'Mammals: Human', 'Digestive system']	1	;;;;;;	IMGVR_UViG_3300045988_176905|3300045988|Ga0495776_134856	preVC_674	0.6462	IMGVR_UViG_3300045988_176905|3300045988|Ga0495776_134856	r__Duplodnaviria;k__Heunggongvirae;p__Uroviricota;c__Caudoviricetes;;;;	0.2154	IMGVR_UViG_3300045988_176905	VC_674_0	1	2	Clustered
		Host-associated;Human;Digestive system;Large intestine	['Host-associated', 'Human', 'Digestive system']		d__Bacteria;p__Verrucomicrobiota;c__Lentisphaeria;o__Victivallales;f__Victivallaceae;g__Victivallis;	IMGVR_UViG_7000000515_000100|7000000515|SRS049995_LANL_scaffold_41289			IMGVR_UViG_7000000515_000100|7000000515|SRS049995_LANL_scaffold_41289	r__Duplodnaviria;k__Heunggongvirae;p__Uroviricota;c__Caudoviricetes;;;;		IMGVR_UViG_7000000515_000100				Outlier
		Host-associated;Mammals: Human;Digestive system;Large intestine	['Host-associated', 'Mammals: Human', 'Digestive system']		;;;;;;	IMGVR_UViG_3300045988_169140|3300045988|Ga0495776_003825			IMGVR_UViG_3300045988_169140|3300045988|Ga0495776_003825	r__Duplodnaviria;k__Heunggongvirae;p__Uroviricota;c__Caudoviricetes;;;;		IMGVR_UViG_3300045988_169140				Outlier
	0		Ancient	1		NODE_1262_length_20628_cov_34.260536	preVC_602	0	NODE_1262_length_20628_cov_34.260536		0		VC_602_1	0	1	Clustered/Singleton
	0		Ancient	1		NODE_1736_length_16437_cov_43.835429	preVC_673	1	NODE_1736_length_16437_cov_43.835429		0		VC_673_0	1.59139	11	Clustered
	0	Host-associated;Mammals: Human;Digestive system;Large intestine	['Host-associated', 'Mammals: Human', 'Digestive system']	1	;;;;;;	IMGVR_UViG_3300045988_171136|3300045988|Ga0495776_142771	preVC_673	1	IMGVR_UViG_3300045988_171136|3300045988|Ga0495776_142771	r__Duplodnaviria;k__Heunggongvirae;p__Uroviricota;c__Caudoviricetes;;;;	0	IMGVR_UViG_3300045988_171136	VC_673_0	1.59139	11	Clustered
	0	Host-associated;Mammals: Human;Digestive system;Large intestine	['Host-associated', 'Mammals: Human', 'Digestive system']	1	;;;;;;	IMGVR_UViG_3300045988_168794|3300045988|Ga0495776_142399	preVC_673	1	IMGVR_UViG_3300045988_168794|3300045988|Ga0495776_142399	r__Duplodnaviria;k__Heunggongvirae;p__Uroviricota;c__Caudoviricetes;;;;	0	IMGVR_UViG_3300045988_168794	VC_673_0	1.59139	11	Clustered
	0	Host-associated;Mammals: Human;Digestive system;Large intestine	['Host-associated', 'Mammals: Human', 'Digestive system']	1	;;;;;;	IMGVR_UViG_3300045988_167422|3300045988|Ga0495776_142523	preVC_673	1	IMGVR_UViG_3300045988_167422|3300045988|Ga0495776_142523	r__Duplodnaviria;k__Heunggongvirae;p__Uroviricota;c__Caudoviricetes;;;;	0	IMGVR_UViG_3300045988_167422	VC_673_0	1.59139	11	Clustered
	0	Host-associated;Mammals: Human;Digestive system;Large intestine	['Host-associated', 'Mammals: Human', 'Digestive system']	1	d__Bacteria;p__Firmicutes_A;c__Clostridia;o__Oscillospirales;f__CAG-272;;	IMGVR_UViG_3300045988_166563|3300045988|Ga0495776_142249	preVC_673	1	IMGVR_UViG_3300045988_166563|3300045988|Ga0495776_142249	r__Duplodnaviria;k__Heunggongvirae;p__Uroviricota;c__Caudoviricetes;;;;	0	IMGVR_UViG_3300045988_166563	VC_673_0	1.59139	11	Clustered
	0	Host-associated;Mammals: Human;Digestive system;Large intestine	['Host-associated', 'Mammals: Human', 'Digestive system']	1	;;;;;;	IMGVR_UViG_3300045988_166277|3300045988|Ga0495776_142536	preVC_673	1	IMGVR_UViG_3300045988_166277|3300045988|Ga0495776_142536	r__Duplodnaviria;k__Heunggongvirae;p__Uroviricota;c__Caudoviricetes;;;;	0	IMGVR_UViG_3300045988_166277	VC_673_0	1.59139	11	Clustered
	0	Host-associated;Mammals: Human;Digestive system;Large intestine	['Host-associated', 'Mammals: Human', 'Digestive system']	1	;;;;;;	IMGVR_UViG_3300045988_163268|3300045988|Ga0495776_099425	preVC_673	1	IMGVR_UViG_3300045988_163268|3300045988|Ga0495776_099425	r__Duplodnaviria;k__Heunggongvirae;p__Uroviricota;c__Caudoviricetes;;;;	0	IMGVR_UViG_3300045988_163268	VC_673_0	1.59139	11	Clustered
	0	Host-associated;Mammals: Human;Digestive system;Large intestine	['Host-associated', 'Mammals: Human', 'Digestive system']	1	;;;;;;	IMGVR_UViG_3300045988_160784|3300045988|Ga0495776_142534	preVC_673	1	IMGVR_UViG_3300045988_160784|3300045988|Ga0495776_142534	r__Duplodnaviria;k__Heunggongvirae;p__Uroviricota;c__Caudoviricetes;;;;	0	IMGVR_UViG_3300045988_160784	VC_673_0	1.59139	11	Clustered
	0	Host-associated;Mammals: Human;Digestive system;Large intestine	['Host-associated', 'Mammals: Human', 'Digestive system']	1	;;;;;;	IMGVR_UViG_3300045988_158593|3300045988|Ga0495776_058630	preVC_673	1	IMGVR_UViG_3300045988_158593|3300045988|Ga0495776_058630	r__Duplodnaviria;k__Heunggongvirae;p__Uroviricota;c__Caudoviricetes;;;;	0	IMGVR_UViG_3300045988_158593	VC_673_0	1.59139	11	Clustered
	0	Host-associated;Mammals: Human;Digestive system;Large intestine	['Host-associated', 'Mammals: Human', 'Digestive system']	1	;;;;;;	IMGVR_UViG_3300045988_156637|3300045988|Ga0495776_142284	preVC_673	1	IMGVR_UViG_3300045988_156637|3300045988|Ga0495776_142284	r__Duplodnaviria;k__Heunggongvirae;p__Uroviricota;c__Caudoviricetes;;;;	0	IMGVR_UViG_3300045988_156637	VC_673_0	1.59139	11	Clustered
	0	Host-associated;Mammals: Human;Digestive system;Large intestine	['Host-associated', 'Mammals: Human', 'Digestive system']	1	;;;;;;	IMGVR_UViG_3300045988_158451|3300045988|Ga0495776_142582	preVC_673	1	IMGVR_UViG_3300045988_158451|3300045988|Ga0495776_142582	r__Duplodnaviria;k__Heunggongvirae;p__Uroviricota;c__Caudoviricetes;;;;	0	IMGVR_UViG_3300045988_158451	VC_673_0	1.59139	11	Clustered
			Ancient			NODE_51_length_34568_cov_21.421377			NODE_51_length_34568_cov_21.421377							Outlier
			Ancient			NODE_3117_length_10828_cov_31.644296			NODE_3117_length_10828_cov_31.644296							Outlier
	1		Ancient	1		NODE_1063_length_18333_cov_51.375843	preVC_672	0.9334	NODE_1063_length_18333_cov_51.375843		0.9334		VC_672_0	2.99884	11	Clustered
	1	Host-associated;Mammals: Human;Digestive system;Large intestine	['Host-associated', 'Mammals: Human', 'Digestive system']	1	;;;;;;	IMGVR_UViG_3300045988_170954|3300045988|Ga0495776_125201	preVC_672	0.9334	IMGVR_UViG_3300045988_170954|3300045988|Ga0495776_125201	r__Duplodnaviria;k__Heunggongvirae;p__Uroviricota;c__Caudoviricetes;;;;	0.9334	IMGVR_UViG_3300045988_170954	VC_672_0	2.99884	11	Clustered
	1	Host-associated;Mammals: Human;Digestive system;Large intestine	['Host-associated', 'Mammals: Human', 'Digestive system']	1	;;;;;;	IMGVR_UViG_3300045988_169805|3300045988|Ga0495776_007965	preVC_672	0.9334	IMGVR_UViG_3300045988_169805|3300045988|Ga0495776_007965	r__Duplodnaviria;k__Heunggongvirae;p__Uroviricota;c__Caudoviricetes;;;;	0.9334	IMGVR_UViG_3300045988_169805	VC_672_0	2.99884	11	Clustered
	1	Host-associated;Mammals: Human;Digestive system;Large intestine	['Host-associated', 'Mammals: Human', 'Digestive system']	1	;;;;;;	IMGVR_UViG_3300045988_169556|3300045988|Ga0495776_125288	preVC_672	0.9334	IMGVR_UViG_3300045988_169556|3300045988|Ga0495776_125288	r__Duplodnaviria;k__Heunggongvirae;p__Uroviricota;c__Caudoviricetes;;;;	0.9334	IMGVR_UViG_3300045988_169556	VC_672_0	2.99884	11	Clustered
	1	Host-associated;Mammals: Human;Digestive system;Large intestine	['Host-associated', 'Mammals: Human', 'Digestive system']	1	;;;;;;	IMGVR_UViG_3300045988_167879|3300045988|Ga0495776_124796	preVC_672	0.9334	IMGVR_UViG_3300045988_167879|3300045988|Ga0495776_124796	r__Duplodnaviria;k__Heunggongvirae;p__Uroviricota;c__Caudoviricetes;;;;	0.9334	IMGVR_UViG_3300045988_167879	VC_672_0	2.99884	11	Clustered
	1	Host-associated;Mammals: Human;Digestive system;Large intestine	['Host-associated', 'Mammals: Human', 'Digestive system']	1	;;;;;;	IMGVR_UViG_3300045988_167602|3300045988|Ga0495776_125075	preVC_672	0.9334	IMGVR_UViG_3300045988_167602|3300045988|Ga0495776_125075	r__Duplodnaviria;k__Heunggongvirae;p__Uroviricota;c__Caudoviricetes;;;;	0.9334	IMGVR_UViG_3300045988_167602	VC_672_0	2.99884	11	Clustered
	1	Host-associated;Mammals: Human;Digestive system;Large intestine	['Host-associated', 'Mammals: Human', 'Digestive system']	1	;;;;;;	IMGVR_UViG_3300045988_167170|3300045988|Ga0495776_125375	preVC_672	0.9334	IMGVR_UViG_3300045988_167170|3300045988|Ga0495776_125375	r__Duplodnaviria;k__Heunggongvirae;p__Uroviricota;c__Caudoviricetes;;;;	0.9334	IMGVR_UViG_3300045988_167170	VC_672_0	2.99884	11	Clustered
	1	Host-associated;Mammals: Human;Digestive system;Large intestine	['Host-associated', 'Mammals: Human', 'Digestive system']	1	d__Bacteria;p__Firmicutes_A;c__Clostridia;o__Clostridiales;f__Clostridiaceae;;	IMGVR_UViG_3300045988_165453|3300045988|Ga0495776_040977	preVC_636	0.7614	IMGVR_UViG_3300045988_165453|3300045988|Ga0495776_040977	r__Duplodnaviria;k__Heunggongvirae;p__Uroviricota;c__Caudoviricetes;;;;	0.7614	IMGVR_UViG_3300045988_165453	VC_636_0	2.72477	8	Clustered
	1	Host-associated;Mammals: Human;Digestive system;Large intestine	['Host-associated', 'Mammals: Human', 'Digestive system']	1	;;;;;;	IMGVR_UViG_3300045988_164091|3300045988|Ga0495776_040706	preVC_636	0.7614	IMGVR_UViG_3300045988_164091|3300045988|Ga0495776_040706	r__Duplodnaviria;k__Heunggongvirae;p__Uroviricota;c__Caudoviricetes;;;;	0.7614	IMGVR_UViG_3300045988_164091	VC_636_0	2.72477	8	Clustered
	1	Host-associated;Mammals: Human;Digestive system;Large intestine	['Host-associated', 'Mammals: Human', 'Digestive system']	1	;;;;;;	IMGVR_UViG_3300045988_163537|3300045988|Ga0495776_125126	preVC_636	0.7614	IMGVR_UViG_3300045988_163537|3300045988|Ga0495776_125126	r__Duplodnaviria;k__Heunggongvirae;p__Uroviricota;c__Caudoviricetes;;;;	0.7614	IMGVR_UViG_3300045988_163537	VC_636_0	2.72477	8	Clustered
	1	Host-associated;Mammals: Human;Digestive system;Large intestine	['Host-associated', 'Mammals: Human', 'Digestive system']	1	;;;;;;	IMGVR_UViG_3300045988_157627|3300045988|Ga0495776_040447	preVC_672	0.9334	IMGVR_UViG_3300045988_157627|3300045988|Ga0495776_040447	r__Duplodnaviria;k__Heunggongvirae;p__Uroviricota;c__Caudoviricetes;;;;	0.9334	IMGVR_UViG_3300045988_157627	VC_672_0	2.99884	11	Clustered
	1	Host-associated;Mammals: Human;Digestive system;Large intestine	['Host-associated', 'Mammals: Human', 'Digestive system']	1	;;;;;;	IMGVR_UViG_3300045988_156228|3300045988|Ga0495776_007966	preVC_636	0.7614	IMGVR_UViG_3300045988_156228|3300045988|Ga0495776_007966	r__Duplodnaviria;k__Heunggongvirae;p__Uroviricota;c__Caudoviricetes;;;;	0.7614	IMGVR_UViG_3300045988_156228	VC_636_0	2.72477	8	Clustered
	1	Host-associated;Mammals: Human;Digestive system;Large intestine	['Host-associated', 'Mammals: Human', 'Digestive system']	1	;;;;;;	IMGVR_UViG_3300045988_155698|3300045988|Ga0495776_123329	preVC_672	0.9334	IMGVR_UViG_3300045988_155698|3300045988|Ga0495776_123329	r__Duplodnaviria;k__Heunggongvirae;p__Uroviricota;c__Caudoviricetes;;;;	0.9334	IMGVR_UViG_3300045988_155698	VC_672_0	2.99884	11	Clustered
	1	Host-associated;Mammals: Human;Digestive system;Large intestine	['Host-associated', 'Mammals: Human', 'Digestive system']	1	;;;;;;	IMGVR_UViG_3300045988_155401|3300045988|Ga0495776_123328	preVC_672	0.9334	IMGVR_UViG_3300045988_155401|3300045988|Ga0495776_123328	r__Duplodnaviria;k__Heunggongvirae;p__Uroviricota;c__Caudoviricetes;;;;	0.9334	IMGVR_UViG_3300045988_155401	VC_672_0	2.99884	11	Clustered
	1	Host-associated;Mammals: Human;Digestive system;Large intestine	['Host-associated', 'Mammals: Human', 'Digestive system']	1	;;;;;;	IMGVR_UViG_3300045988_153158|3300045988|Ga0495776_040446	preVC_672	0.9334	IMGVR_UViG_3300045988_153158|3300045988|Ga0495776_040446	r__Duplodnaviria;k__Heunggongvirae;p__Uroviricota;c__Caudoviricetes;;;;	0.9334	IMGVR_UViG_3300045988_153158	VC_672_0	2.99884	11	Clustered
	1	Host-associated;Mammals: Human;Digestive system;Large intestine	['Host-associated', 'Mammals: Human', 'Digestive system']	1	d__Bacteria;p__Firmicutes_A;c__Clostridia;o__Clostridiales;f__Clostridiaceae;;	IMGVR_UViG_3300045988_151872|3300045988|Ga0495776_080384	preVC_636	0.7614	IMGVR_UViG_3300045988_151872|3300045988|Ga0495776_080384	r__Duplodnaviria;k__Heunggongvirae;p__Uroviricota;c__Caudoviricetes;;;;	0.7614	IMGVR_UViG_3300045988_151872	VC_636_0	2.72477	8	Clustered
	1	Host-associated;Mammals: Human;Digestive system;Large intestine	['Host-associated', 'Mammals: Human', 'Digestive system']	1	d__Bacteria;p__Firmicutes_A;c__Clostridia;o__Clostridiales;f__Clostridiaceae;g__Clostridium;	IMGVR_UViG_3300045988_139350|3300045988|Ga0495776_015795	preVC_636	0.7614	IMGVR_UViG_3300045988_139350|3300045988|Ga0495776_015795	r__Duplodnaviria;k__Heunggongvirae;p__Uroviricota;c__Caudoviricetes;;;;	0.7614	IMGVR_UViG_3300045988_139350	VC_636_0	2.72477	8	Clustered
	1	Host-associated;Mammals: Human;Digestive system;Large intestine	['Host-associated', 'Mammals: Human', 'Digestive system']	1	;;;;;;	IMGVR_UViG_3300045988_147567|3300045988|Ga0495776_015791	preVC_636	0.7614	IMGVR_UViG_3300045988_147567|3300045988|Ga0495776_015791	r__Duplodnaviria;k__Heunggongvirae;p__Uroviricota;c__Caudoviricetes;;;;	0.7614	IMGVR_UViG_3300045988_147567	VC_636_0	2.72477	8	Clustered
		Host-associated;Mammals: Human;Digestive system;Large intestine	['Host-associated', 'Mammals: Human', 'Digestive system']		;;;;;;	IMGVR_UViG_3300045988_138974|3300045988|Ga0495776_012676			IMGVR_UViG_3300045988_138974|3300045988|Ga0495776_012676	r__Duplodnaviria;k__Heunggongvirae;p__Uroviricota;c__Caudoviricetes;;;;		IMGVR_UViG_3300045988_138974				Outlier
	0.982059		Ancient	1		NODE_236_length_27522_cov_289.287072	preVC_671	0.9985	NODE_236_length_27522_cov_289.287072		0.9806		VC_671_0	3.89424	11	Clustered
	0.982059	Host-associated;Mammals: Human;Digestive system;Large intestine	['Host-associated', 'Mammals: Human', 'Digestive system']	1	d__Bacteria;p__Firmicutes_A;c__Clostridia;o__Christensenellales;f__CAG-917;g__CAG-349;	IMGVR_UViG_3300045988_174642|3300045988|Ga0495776_091673	preVC_671	0.9985	IMGVR_UViG_3300045988_174642|3300045988|Ga0495776_091673	r__Duplodnaviria;k__Heunggongvirae;p__Uroviricota;c__Caudoviricetes;;;;	0.9806	IMGVR_UViG_3300045988_174642	VC_671_0	3.89424	11	Clustered
	0.982059	Host-associated;Mammals: Human;Digestive system;Large intestine	['Host-associated', 'Mammals: Human', 'Digestive system']	1	d__Bacteria;p__Firmicutes_A;c__Clostridia;o__Christensenellales;f__CAG-917;g__CAG-349;	IMGVR_UViG_3300045988_163197|3300045988|Ga0495776_009152	preVC_671	0.9985	IMGVR_UViG_3300045988_163197|3300045988|Ga0495776_009152	r__Duplodnaviria;k__Heunggongvirae;p__Uroviricota;c__Caudoviricetes;;;;	0.9806	IMGVR_UViG_3300045988_163197	VC_671_0	3.89424	11	Clustered
	0.982059	Host-associated;Mammals: Human;Digestive system;Large intestine	['Host-associated', 'Mammals: Human', 'Digestive system']	1	d__Bacteria;p__Firmicutes_A;c__Clostridia;o__Christensenellales;f__CAG-917;g__CAG-349;	IMGVR_UViG_3300045988_162020|3300045988|Ga0495776_052578	preVC_671	0.9985	IMGVR_UViG_3300045988_162020|3300045988|Ga0495776_052578	r__Duplodnaviria;k__Heunggongvirae;p__Uroviricota;c__Caudoviricetes;;;;	0.9806	IMGVR_UViG_3300045988_162020	VC_671_0	3.89424	11	Clustered
	0.982059	Host-associated;Mammals: Human;Digestive system;Large intestine	['Host-associated', 'Mammals: Human', 'Digestive system']	1	d__Bacteria;p__Firmicutes_A;c__Clostridia;o__Christensenellales;f__CAG-917;g__CAG-349;	IMGVR_UViG_3300045988_160374|3300045988|Ga0495776_011360	preVC_671	0.9985	IMGVR_UViG_3300045988_160374|3300045988|Ga0495776_011360	r__Duplodnaviria;k__Heunggongvirae;p__Uroviricota;c__Caudoviricetes;;;;	0.9806	IMGVR_UViG_3300045988_160374	VC_671_0	3.89424	11	Clustered
	0.982059	Host-associated;Mammals: Human;Digestive system;Large intestine	['Host-associated', 'Mammals: Human', 'Digestive system']	1	d__Bacteria;p__Firmicutes_A;c__Clostridia;o__Christensenellales;f__CAG-917;g__CAG-349;	IMGVR_UViG_3300045988_157232|3300045988|Ga0495776_011362	preVC_671	0.9985	IMGVR_UViG_3300045988_157232|3300045988|Ga0495776_011362	r__Duplodnaviria;k__Heunggongvirae;p__Uroviricota;c__Caudoviricetes;;;;	0.9806	IMGVR_UViG_3300045988_157232	VC_671_0	3.89424	11	Clustered
	0.982059	Host-associated;Mammals: Human;Digestive system;Large intestine	['Host-associated', 'Mammals: Human', 'Digestive system']	1	d__Bacteria;p__Firmicutes_A;c__Clostridia;o__Christensenellales;f__CAG-917;g__CAG-349;	IMGVR_UViG_3300045988_154373|3300045988|Ga0495776_009127	preVC_671	0.9985	IMGVR_UViG_3300045988_154373|3300045988|Ga0495776_009127	r__Duplodnaviria;k__Heunggongvirae;p__Uroviricota;c__Caudoviricetes;;;;	0.9806	IMGVR_UViG_3300045988_154373	VC_671_0	3.89424	11	Clustered
	0.982059	Host-associated;Mammals: Human;Digestive system;Large intestine	['Host-associated', 'Mammals: Human', 'Digestive system']	1	d__Bacteria;p__Firmicutes_A;c__Clostridia;o__Christensenellales;f__CAG-917;g__CAG-349;	IMGVR_UViG_3300045988_145507|3300045988|Ga0495776_131048	preVC_671	0.9985	IMGVR_UViG_3300045988_145507|3300045988|Ga0495776_131048	r__Duplodnaviria;k__Heunggongvirae;p__Uroviricota;c__Caudoviricetes;;;;	0.9806	IMGVR_UViG_3300045988_145507	VC_671_0	3.89424	11	Clustered
	0.982059	Host-associated;Mammals: Human;Digestive system;Large intestine	['Host-associated', 'Mammals: Human', 'Digestive system']	1	d__Bacteria;p__Firmicutes_A;c__Clostridia;o__Christensenellales;f__CAG-917;g__CAG-349;	IMGVR_UViG_3300045988_141613|3300045988|Ga0495776_009128	preVC_671	0.9985	IMGVR_UViG_3300045988_141613|3300045988|Ga0495776_009128	r__Duplodnaviria;k__Heunggongvirae;p__Uroviricota;c__Caudoviricetes;;;;	0.9806	IMGVR_UViG_3300045988_141613	VC_671_0	3.89424	11	Clustered
	0.982059	Host-associated;Mammals: Human;Digestive system;Large intestine	['Host-associated', 'Mammals: Human', 'Digestive system']	1	d__Bacteria;p__Firmicutes_A;c__Clostridia;o__Christensenellales;f__CAG-917;g__CAG-349;	IMGVR_UViG_3300045988_111817|3300045988|Ga0495776_002316	preVC_671	0.9985	IMGVR_UViG_3300045988_111817|3300045988|Ga0495776_002316	r__Duplodnaviria;k__Heunggongvirae;p__Uroviricota;c__Caudoviricetes;;;;	0.9806	IMGVR_UViG_3300045988_111817	VC_671_0	3.89424	11	Clustered
	0.982059	Host-associated;Mammals: Human;Digestive system;Large intestine	['Host-associated', 'Mammals: Human', 'Digestive system']	1	d__Bacteria;p__Firmicutes_A;c__Clostridia;o__Christensenellales;f__CAG-917;g__CAG-349;	IMGVR_UViG_3300045988_132839|3300045988|Ga0495776_034319	preVC_671	0.9985	IMGVR_UViG_3300045988_132839|3300045988|Ga0495776_034319	r__Duplodnaviria;k__Heunggongvirae;p__Uroviricota;c__Caudoviricetes;;;;	0.9806	IMGVR_UViG_3300045988_132839	VC_671_0	3.89424	11	Clustered
	0.995624	Host-associated;Human;Digestive system;Large intestine	['Host-associated', 'Human', 'Digestive system']	1	d__Bacteria;p__Firmicutes_A;c__Clostridia;o__Lachnospirales;f__Lachnospiraceae;g__Enterocloster;	IMGVR_UViG_7000000499_000002|7000000499|C4414194	preVC_656	0.456	IMGVR_UViG_7000000499_000002|7000000499|C4414194	r__Duplodnaviria;k__Heunggongvirae;p__Uroviricota;c__Caudoviricetes;;;;	0.454	IMGVR_UViG_7000000499_000002	VC_656_0	4.2168	3	Clustered
	0.6	Host-associated;Mammals: Human;Digestive system;Large intestine	['Host-associated', 'Mammals: Human', 'Digestive system']	1	d__Bacteria;p__Firmicutes_A;c__Clostridia;o__Christensenellales;;;	IMGVR_UViG_3300045988_183852|3300045988|Ga0495776_026924	preVC_670	0.6771	IMGVR_UViG_3300045988_183852|3300045988|Ga0495776_026924	r__Duplodnaviria;k__Heunggongvirae;p__Uroviricota;c__Caudoviricetes;;;;	0.4063	IMGVR_UViG_3300045988_183852	VC_670_0	6.08276	2	Clustered
	1	Host-associated;Mammals: Human;Digestive system;Large intestine	['Host-associated', 'Mammals: Human', 'Digestive system']	0.9636	d__Bacteria;p__Bacteroidota;c__Bacteroidia;o__Bacteroidales;f__Bacteroidaceae;;	IMGVR_UViG_3300045988_079340|3300045988|Ga0495776_159895	preVC_421	0.9938	IMGVR_UViG_3300045988_079340|3300045988|Ga0495776_159895	r__Duplodnaviria;k__Heunggongvirae;p__Uroviricota;c__Caudoviricetes;;;;	0.9938	IMGVR_UViG_3300045988_079340	VC_421_0	6.60712	11	Clustered
	1	Host-associated;Mammals: Human;Digestive system;Large intestine	['Host-associated', 'Mammals: Human', 'Digestive system']	0.8667	d__Bacteria;p__Bacteroidota;c__Bacteroidia;o__Bacteroidales;f__Bacteroidaceae;g__Bacteroides;	IMGVR_UViG_3300045988_156344|3300045988|Ga0495776_006628	preVC_518	0.8641	IMGVR_UViG_3300045988_156344|3300045988|Ga0495776_006628	r__Duplodnaviria;k__Heunggongvirae;p__Uroviricota;c__Caudoviricetes;;;;	0.8641	IMGVR_UViG_3300045988_156344	VC_518_0	7.50868	10	Clustered
	1	Host-associated;Mammals: Human;Digestive system;Large intestine	['Host-associated', 'Mammals: Human', 'Digestive system']	0.8667	d__Bacteria;p__Bacteroidota;c__Bacteroidia;o__Bacteroidales;f__Bacteroidaceae;g__Bacteroides;	IMGVR_UViG_3300045988_133829|3300045988|Ga0495776_008680	preVC_518	0.8641	IMGVR_UViG_3300045988_133829|3300045988|Ga0495776_008680	r__Duplodnaviria;k__Heunggongvirae;p__Uroviricota;c__Caudoviricetes;;;;	0.8641	IMGVR_UViG_3300045988_133829	VC_518_0	7.50868	10	Clustered
	1		Ancient	0.8545		NODE_321_length_28765_cov_40.881017	preVC_516	0.7977	NODE_321_length_28765_cov_40.881017		0.7977		VC_516_0	7.69589	11	Clustered
		Host-associated;Mammals: Human;Digestive system;Large intestine	['Host-associated', 'Mammals: Human', 'Digestive system']		d__Bacteria;p__Bacteroidota;c__Bacteroidia;o__Bacteroidales;f__Bacteroidaceae;g__Phocaeicola;	IMGVR_UViG_3300045988_151195|3300045988|Ga0495776_052258			IMGVR_UViG_3300045988_151195|3300045988|Ga0495776_052258	r__Duplodnaviria;k__Heunggongvirae;p__Uroviricota;c__Caudoviricetes;;;;		IMGVR_UViG_3300045988_151195				Outlier
	1	Host-associated;Mammals: Human;Digestive system;Large intestine	['Host-associated', 'Mammals: Human', 'Digestive system']	0.8545	d__Bacteria;p__Bacteroidota;c__Bacteroidia;o__Bacteroidales;f__Bacteroidaceae;g__Phocaeicola;	IMGVR_UViG_3300045988_070548|3300045988|Ga0495776_042642	preVC_516	0.7977	IMGVR_UViG_3300045988_070548|3300045988|Ga0495776_042642	r__Duplodnaviria;k__Heunggongvirae;p__Uroviricota;c__Caudoviricetes;;;;	0.7977	IMGVR_UViG_3300045988_070548	VC_516_0	7.69589	11	Clustered
	1	Host-associated;Mammals: Human;Digestive system;Large intestine	['Host-associated', 'Mammals: Human', 'Digestive system']	0.8545	d__Bacteria;p__Bacteroidota;c__Bacteroidia;o__Bacteroidales;f__Bacteroidaceae;;	IMGVR_UViG_3300045988_068538|3300045988|Ga0495776_159253	preVC_516	0.7977	IMGVR_UViG_3300045988_068538|3300045988|Ga0495776_159253	r__Duplodnaviria;k__Heunggongvirae;p__Uroviricota;c__Caudoviricetes;;;;	0.7977	IMGVR_UViG_3300045988_068538	VC_516_0	7.69589	11	Clustered
	1	Host-associated;Mammals: Human;Digestive system;Large intestine	['Host-associated', 'Mammals: Human', 'Digestive system']	0.8545	;;;;;;	IMGVR_UViG_3300045988_064216|3300045988|Ga0495776_185991	preVC_516	0.7977	IMGVR_UViG_3300045988_064216|3300045988|Ga0495776_185991	r__Duplodnaviria;k__Heunggongvirae;p__Uroviricota;c__Caudoviricetes;;;;	0.7977	IMGVR_UViG_3300045988_064216	VC_516_0	7.69589	11	Clustered
			Ancient			NODE_522_length_29547_cov_40.160247			NODE_522_length_29547_cov_40.160247							Outlier
	1		Ancient	1		NODE_306_length_37144_cov_31.606083	preVC_669	0.9246	NODE_306_length_37144_cov_31.606083		0.9246		VC_669_0	6.39494	11	Clustered
KX925554			['Unknown']			KX925554.1			KX925554.1							Outlier
JN712910			['Unknown']			JN712910.1			JN712910.1							Outlier
	1	Host-associated;Mammals: Human;Digestive system;Large intestine	['Host-associated', 'Mammals: Human', 'Digestive system']	1	d__Bacteria;p__Firmicutes_A;c__Clostridia;o__Lachnospirales;f__Lachnospiraceae;;	IMGVR_UViG_3300045988_111402|3300045988|Ga0495776_096642	preVC_669	0.9246	IMGVR_UViG_3300045988_111402|3300045988|Ga0495776_096642	r__Duplodnaviria;k__Heunggongvirae;p__Uroviricota;c__Caudoviricetes;;;;	0.9246	IMGVR_UViG_3300045988_111402	VC_669_0	6.39494	11	Clustered
	1	Host-associated;Mammals: Human;Digestive system;Large intestine	['Host-associated', 'Mammals: Human', 'Digestive system']	1	d__Bacteria;p__Firmicutes_A;c__Clostridia;o__Lachnospirales;f__Lachnospiraceae;;	IMGVR_UViG_3300045988_107309|3300045988|Ga0495776_006215	preVC_669	0.9246	IMGVR_UViG_3300045988_107309|3300045988|Ga0495776_006215	r__Duplodnaviria;k__Heunggongvirae;p__Uroviricota;c__Caudoviricetes;;;;	0.9246	IMGVR_UViG_3300045988_107309	VC_669_0	6.39494	11	Clustered
	1	Host-associated;Mammals: Human;Digestive system;Large intestine	['Host-associated', 'Mammals: Human', 'Digestive system']	1	d__Bacteria;p__Firmicutes_A;c__Clostridia;o__Lachnospirales;f__Lachnospiraceae;;	IMGVR_UViG_3300045988_102009|3300045988|Ga0495776_092967	preVC_669	0.9246	IMGVR_UViG_3300045988_102009|3300045988|Ga0495776_092967	r__Duplodnaviria;k__Heunggongvirae;p__Uroviricota;c__Caudoviricetes;;;;	0.9246	IMGVR_UViG_3300045988_102009	VC_669_0	6.39494	11	Clustered
	1	Host-associated;Mammals: Human;Digestive system;Large intestine	['Host-associated', 'Mammals: Human', 'Digestive system']	1	d__Bacteria;p__Firmicutes_A;c__Clostridia;o__Lachnospirales;f__Lachnospiraceae;;	IMGVR_UViG_3300045988_100564|3300045988|Ga0495776_173506	preVC_669	0.9246	IMGVR_UViG_3300045988_100564|3300045988|Ga0495776_173506	r__Duplodnaviria;k__Heunggongvirae;p__Uroviricota;c__Caudoviricetes;;;;	0.9246	IMGVR_UViG_3300045988_100564	VC_669_0	6.39494	11	Clustered
	1	Host-associated;Mammals: Human;Digestive system;Large intestine	['Host-associated', 'Mammals: Human', 'Digestive system']	1	d__Bacteria;p__Firmicutes_A;c__Clostridia;o__Lachnospirales;f__Lachnospiraceae;;	IMGVR_UViG_3300045988_092438|3300045988|Ga0495776_019337	preVC_669	0.9246	IMGVR_UViG_3300045988_092438|3300045988|Ga0495776_019337	r__Duplodnaviria;k__Heunggongvirae;p__Uroviricota;c__Caudoviricetes;;;;	0.9246	IMGVR_UViG_3300045988_092438	VC_669_0	6.39494	11	Clustered
	1	Host-associated;Mammals: Human;Digestive system;Large intestine	['Host-associated', 'Mammals: Human', 'Digestive system']	1	d__Bacteria;p__Firmicutes_A;c__Clostridia;o__Lachnospirales;f__Lachnospiraceae;;	IMGVR_UViG_3300045988_088160|3300045988|Ga0495776_117868	preVC_669	0.9246	IMGVR_UViG_3300045988_088160|3300045988|Ga0495776_117868	r__Duplodnaviria;k__Heunggongvirae;p__Uroviricota;c__Caudoviricetes;;;;	0.9246	IMGVR_UViG_3300045988_088160	VC_669_0	6.39494	11	Clustered
	1	Host-associated;Mammals: Human;Digestive system;Large intestine	['Host-associated', 'Mammals: Human', 'Digestive system']	1	;;;;;;	IMGVR_UViG_3300045988_083447|3300045988|Ga0495776_072298	preVC_669	0.9246	IMGVR_UViG_3300045988_083447|3300045988|Ga0495776_072298	r__Duplodnaviria;k__Heunggongvirae;p__Uroviricota;c__Caudoviricetes;;;;	0.9246	IMGVR_UViG_3300045988_083447	VC_669_0	6.39494	11	Clustered
	1	Host-associated;Mammals: Human;Digestive system;Large intestine	['Host-associated', 'Mammals: Human', 'Digestive system']	1	d__Bacteria;p__Firmicutes_A;c__Clostridia;o__Lachnospirales;f__Lachnospiraceae;;	IMGVR_UViG_3300045988_081419|3300045988|Ga0495776_019250	preVC_669	0.9246	IMGVR_UViG_3300045988_081419|3300045988|Ga0495776_019250	r__Duplodnaviria;k__Heunggongvirae;p__Uroviricota;c__Caudoviricetes;;;;	0.9246	IMGVR_UViG_3300045988_081419	VC_669_0	6.39494	11	Clustered
	1	Host-associated;Mammals: Human;Digestive system;Large intestine	['Host-associated', 'Mammals: Human', 'Digestive system']	1	;;;;;;	IMGVR_UViG_3300039380_000030|3300039380|Ga0169855_00108	preVC_669	0.9246	IMGVR_UViG_3300039380_000030|3300039380|Ga0169855_00108	r__Duplodnaviria;k__Heunggongvirae;p__Uroviricota;c__Caudoviricetes;;;;	0.9246	IMGVR_UViG_3300039380_000030	VC_669_0	6.39494	11	Clustered
	1	Engineered;Bioreactor;Anaerobic;Unclassified	['Engineered', 'Bioreactor', 'Anaerobic']	1	d__Bacteria;p__Firmicutes_A;c__Clostridia;o__Lachnospirales;f__Lachnospiraceae;;	IMGVR_UViG_3300043821_000015|3300043821|Ga0455827_0120	preVC_669	0.9246	IMGVR_UViG_3300043821_000015|3300043821|Ga0455827_0120	r__Duplodnaviria;k__Heunggongvirae;p__Uroviricota;c__Caudoviricetes;;;;	0.9246	IMGVR_UViG_3300043821_000015	VC_669_0	6.39494	11	Clustered
		Environmental;Aquatic;Marine;Oceanic	['Environmental', 'Aquatic', 'Marine']		;;;;;;	IMGVR_UViG_3300037634_000137|3300037634|Ga0394429_003757			IMGVR_UViG_3300037634_000137|3300037634|Ga0394429_003757	r__Duplodnaviria;k__Heunggongvirae;p__Uroviricota;c__Caudoviricetes;;;;		IMGVR_UViG_3300037634_000137				Outlier
	0.333333	Host-associated;Human;Digestive system;Large intestine	['Host-associated', 'Human', 'Digestive system']	1	d__Bacteria;p__Cyanobacteria;;;;;	IMGVR_UViG_3300035644_000195|3300035644|Ga0134398_00054|5490-66199	preVC_668	0.4591	IMGVR_UViG_3300035644_000195|3300035644|Ga0134398_00054|5490-66199	r__Duplodnaviria;k__Heunggongvirae;p__Uroviricota;c__Caudoviricetes;;;;	0.153	IMGVR_UViG_3300035644_000195	VC_668_0	7.68115	2	Clustered
	0.333333	Host-associated;Mammals: Human;Digestive system;Large intestine	['Host-associated', 'Mammals: Human', 'Digestive system']	1	d__Bacteria;p__Proteobacteria;c__Alphaproteobacteria;o__RF32;f__CAG-239;;	IMGVR_UViG_3300045988_160052|3300045988|Ga0495776_014524	preVC_668	0.4591	IMGVR_UViG_3300045988_160052|3300045988|Ga0495776_014524	r__Duplodnaviria;k__Heunggongvirae;p__Uroviricota;c__Caudoviricetes;;;;	0.153	IMGVR_UViG_3300045988_160052	VC_668_0	7.68115	2	Clustered
		Host-associated;Mammals;Digestive system;Stomach	['Host-associated', 'Mammals', 'Digestive system']		;;;;;;	IMGVR_UViG_3300031760_003901|3300031760|Ga0326513_10001767			IMGVR_UViG_3300031760_003901|3300031760|Ga0326513_10001767	r__Duplodnaviria;k__Heunggongvirae;p__Uroviricota;c__Caudoviricetes;;;;		IMGVR_UViG_3300031760_003901				Outlier
		Environmental;Terrestrial;Soil;Wetlands	['Environmental', 'Terrestrial', 'Soil']		;;;;;;	IMGVR_UViG_3300031521_000136|3300031521|Ga0311364_10000759			IMGVR_UViG_3300031521_000136|3300031521|Ga0311364_10000759	r__Duplodnaviria;k__Heunggongvirae;p__Uroviricota;c__Caudoviricetes;;;;		IMGVR_UViG_3300031521_000136				Outlier
	1		Ancient	1		NODE_425_length_33476_cov_24.551360	preVC_551	0.724	NODE_425_length_33476_cov_24.551360		0.724		VC_551_1	5.38469	8	Clustered
	1	Host-associated;Mammals: Human;Digestive system;Large intestine	['Host-associated', 'Mammals: Human', 'Digestive system']	1	d__Bacteria;p__Firmicutes_A;c__Clostridia;o__Oscillospirales;f__CAG-272;g__CAG-272;	IMGVR_UViG_3300045988_163999|3300045988|Ga0495776_132547	preVC_551	0.724	IMGVR_UViG_3300045988_163999|3300045988|Ga0495776_132547	r__Duplodnaviria;k__Heunggongvirae;p__Uroviricota;c__Caudoviricetes;;;;	0.724	IMGVR_UViG_3300045988_163999	VC_551_1	5.38469	8	Clustered
	1	Host-associated;Mammals: Human;Digestive system;Large intestine	['Host-associated', 'Mammals: Human', 'Digestive system']	1	d__Bacteria;p__Firmicutes_A;c__Clostridia;o__Oscillospirales;f__CAG-272;g__CAG-272;	IMGVR_UViG_3300045988_151320|3300045988|Ga0495776_035110	preVC_551	0.724	IMGVR_UViG_3300045988_151320|3300045988|Ga0495776_035110	r__Duplodnaviria;k__Heunggongvirae;p__Uroviricota;c__Caudoviricetes;;;;	0.724	IMGVR_UViG_3300045988_151320	VC_551_1	5.38469	8	Clustered
	1	Host-associated;Mammals: Human;Digestive system;Large intestine	['Host-associated', 'Mammals: Human', 'Digestive system']	1	d__Bacteria;p__Proteobacteria;;;;;	IMGVR_UViG_3300045988_147434|3300045988|Ga0495776_038943	preVC_551	0.724	IMGVR_UViG_3300045988_147434|3300045988|Ga0495776_038943	r__Duplodnaviria;k__Heunggongvirae;p__Uroviricota;c__Caudoviricetes;;;;	0.724	IMGVR_UViG_3300045988_147434	VC_551_1	5.38469	8	Clustered
	1	Host-associated;Mammals: Human;Digestive system;Large intestine	['Host-associated', 'Mammals: Human', 'Digestive system']	1	d__Bacteria;p__Firmicutes_A;c__Clostridia;o__Oscillospirales;f__CAG-272;g__CAG-272;	IMGVR_UViG_3300045988_144911|3300045988|Ga0495776_012239	preVC_551	0.724	IMGVR_UViG_3300045988_144911|3300045988|Ga0495776_012239	r__Duplodnaviria;k__Heunggongvirae;p__Uroviricota;c__Caudoviricetes;;;;	0.724	IMGVR_UViG_3300045988_144911	VC_551_1	5.38469	8	Clustered
	1	Host-associated;Mammals: Human;Digestive system;Large intestine	['Host-associated', 'Mammals: Human', 'Digestive system']	1	d__Bacteria;p__Proteobacteria;;;;;	IMGVR_UViG_3300045988_139242|3300045988|Ga0495776_012597	preVC_551	0.724	IMGVR_UViG_3300045988_139242|3300045988|Ga0495776_012597	r__Duplodnaviria;k__Heunggongvirae;p__Uroviricota;c__Caudoviricetes;;;;	0.724	IMGVR_UViG_3300045988_139242	VC_551_1	5.38469	8	Clustered
	1	Host-associated;Mammals: Human;Digestive system;Large intestine	['Host-associated', 'Mammals: Human', 'Digestive system']	1	d__Bacteria;p__Firmicutes_A;c__Clostridia;o__Oscillospirales;f__CAG-272;g__CAG-272;	IMGVR_UViG_3300045988_107214|3300045988|Ga0495776_038964	preVC_551	0.724	IMGVR_UViG_3300045988_107214|3300045988|Ga0495776_038964	r__Duplodnaviria;k__Heunggongvirae;p__Uroviricota;c__Caudoviricetes;;;;	0.724	IMGVR_UViG_3300045988_107214	VC_551_1	5.38469	8	Clustered
	1	Host-associated;Human;Digestive system;Large intestine	['Host-associated', 'Human', 'Digestive system']	1	d__Bacteria;p__Proteobacteria;;;;;	IMGVR_UViG_3300030040_000142|3300030040|Ga0134560_1000195	preVC_551	0.724	IMGVR_UViG_3300030040_000142|3300030040|Ga0134560_1000195	r__Duplodnaviria;k__Heunggongvirae;p__Uroviricota;c__Caudoviricetes;;;;	0.724	IMGVR_UViG_3300030040_000142	VC_551_1	5.38469	8	Clustered
	0		Ancient	1		NODE_16_length_70956_cov_50.962920	preVC_518	0	NODE_16_length_70956_cov_50.962920		0		VC_518_1	0	1	Clustered/Singleton
	1	Host-associated;Mammals: Human;Digestive system;Large intestine	['Host-associated', 'Mammals: Human', 'Digestive system']	0.8667	d__Bacteria;p__Bacteroidota;c__Bacteroidia;o__Bacteroidales;f__Bacteroidaceae;g__Bacteroides;	IMGVR_UViG_3300045988_156978|3300045988|Ga0495776_059203	preVC_518	0.8641	IMGVR_UViG_3300045988_156978|3300045988|Ga0495776_059203	r__Duplodnaviria;k__Heunggongvirae;p__Uroviricota;c__Caudoviricetes;;;;	0.8641	IMGVR_UViG_3300045988_156978	VC_518_0	7.50868	10	Clustered
	1	Host-associated;Mammals: Human;Digestive system;Large intestine	['Host-associated', 'Mammals: Human', 'Digestive system']	0.8667	d__Bacteria;p__Bacteroidota;c__Bacteroidia;o__Bacteroidales;f__Bacteroidaceae;g__Bacteroides;	IMGVR_UViG_3300045988_152556|3300045988|Ga0495776_006447	preVC_518	0.8641	IMGVR_UViG_3300045988_152556|3300045988|Ga0495776_006447	r__Duplodnaviria;k__Heunggongvirae;p__Uroviricota;c__Caudoviricetes;;;;	0.8641	IMGVR_UViG_3300045988_152556	VC_518_0	7.50868	10	Clustered
	1	Host-associated;Mammals: Human;Digestive system;Large intestine	['Host-associated', 'Mammals: Human', 'Digestive system']	0.8667	d__Bacteria;p__Bacteroidota;c__Bacteroidia;o__Bacteroidales;f__Bacteroidaceae;g__Bacteroides;	IMGVR_UViG_3300045988_152333|3300045988|Ga0495776_030335	preVC_518	0.8641	IMGVR_UViG_3300045988_152333|3300045988|Ga0495776_030335	r__Duplodnaviria;k__Heunggongvirae;p__Uroviricota;c__Caudoviricetes;;;;	0.8641	IMGVR_UViG_3300045988_152333	VC_518_0	7.50868	10	Clustered
	1	Host-associated;Mammals: Human;Digestive system;Large intestine	['Host-associated', 'Mammals: Human', 'Digestive system']	0.8667	d__Bacteria;p__Bacteroidota;c__Bacteroidia;o__Bacteroidales;f__Bacteroidaceae;g__Bacteroides;	IMGVR_UViG_3300045988_151750|3300045988|Ga0495776_039861	preVC_518	0.8641	IMGVR_UViG_3300045988_151750|3300045988|Ga0495776_039861	r__Duplodnaviria;k__Heunggongvirae;p__Uroviricota;c__Caudoviricetes;;;;	0.8641	IMGVR_UViG_3300045988_151750	VC_518_0	7.50868	10	Clustered
	1	Host-associated;Mammals: Human;Digestive system;Large intestine	['Host-associated', 'Mammals: Human', 'Digestive system']	0.8667	d__Bacteria;p__Bacteroidota;c__Bacteroidia;o__Bacteroidales;f__Bacteroidaceae;g__Bacteroides;	IMGVR_UViG_3300045988_151041|3300045988|Ga0495776_136925	preVC_518	0.8641	IMGVR_UViG_3300045988_151041|3300045988|Ga0495776_136925	r__Duplodnaviria;k__Heunggongvirae;p__Uroviricota;c__Caudoviricetes;;;;	0.8641	IMGVR_UViG_3300045988_151041	VC_518_0	7.50868	10	Clustered
	1	Host-associated;Mammals: Human;Digestive system;Large intestine	['Host-associated', 'Mammals: Human', 'Digestive system']	0.8667	d__Bacteria;p__Bacteroidota;c__Bacteroidia;o__Bacteroidales;f__Bacteroidaceae;g__Bacteroides;	IMGVR_UViG_3300045988_149148|3300045988|Ga0495776_030376	preVC_518	0.8641	IMGVR_UViG_3300045988_149148|3300045988|Ga0495776_030376	r__Duplodnaviria;k__Heunggongvirae;p__Uroviricota;c__Caudoviricetes;;;;	0.8641	IMGVR_UViG_3300045988_149148	VC_518_0	7.50868	10	Clustered
	1	Host-associated;Mammals: Human;Digestive system;Large intestine	['Host-associated', 'Mammals: Human', 'Digestive system']	0.8667	d__Bacteria;p__Bacteroidota;c__Bacteroidia;o__Bacteroidales;f__Bacteroidaceae;g__Bacteroides;	IMGVR_UViG_3300045988_144274|3300045988|Ga0495776_006174	preVC_518	0.8641	IMGVR_UViG_3300045988_144274|3300045988|Ga0495776_006174	r__Duplodnaviria;k__Heunggongvirae;p__Uroviricota;c__Caudoviricetes;;;;	0.8641	IMGVR_UViG_3300045988_144274	VC_518_0	7.50868	10	Clustered
	1	Host-associated;Mammals: Human;Digestive system;Large intestine	['Host-associated', 'Mammals: Human', 'Digestive system']	0.8545	d__Bacteria;p__Bacteroidota;c__Bacteroidia;o__Bacteroidales;f__Bacteroidaceae;g__Prevotella;	IMGVR_UViG_3300045988_126111|3300045988|Ga0495776_150025	preVC_516	0.7977	IMGVR_UViG_3300045988_126111|3300045988|Ga0495776_150025	r__Duplodnaviria;k__Heunggongvirae;p__Uroviricota;c__Caudoviricetes;;;;	0.7977	IMGVR_UViG_3300045988_126111	VC_516_0	7.69589	11	Clustered
			Ancient			NODE_10512_length_6127_cov_81.440711			NODE_10512_length_6127_cov_81.440711							Outlier
	0.99596	Host-associated;Mammals: Human;Digestive system;Large intestine	['Host-associated', 'Mammals: Human', 'Digestive system']	1	;;;;;;	IMGVR_UViG_3300045988_001780|3300045988|Ga0495776_082439	preVC_667	0.7893	IMGVR_UViG_3300045988_001780|3300045988|Ga0495776_082439	r__Monodnaviria;k__Sangervirae;p__Phixviricota;c__Malgrandaviricetes;o__Petitvirales;f__Microviridae;;	0.7861	IMGVR_UViG_3300045988_001780	VC_667_0	0	4	Clustered
	0.99596	Host-associated;Mammals: Human;Digestive system;Large intestine	['Host-associated', 'Mammals: Human', 'Digestive system']	1	;;;;;;	IMGVR_UViG_3300045988_001755|3300045988|Ga0495776_066250	preVC_667	0.7893	IMGVR_UViG_3300045988_001755|3300045988|Ga0495776_066250	r__Monodnaviria;k__Sangervirae;p__Phixviricota;c__Malgrandaviricetes;o__Petitvirales;f__Microviridae;;	0.7861	IMGVR_UViG_3300045988_001755	VC_667_0	0	4	Clustered
	0.99596	Host-associated;Human;Digestive system;Large intestine	['Host-associated', 'Human', 'Digestive system']	1	;;;;;;	IMGVR_UViG_3300029793_000108|3300029793|Ga0243738_1005689	preVC_667	0.7893	IMGVR_UViG_3300029793_000108|3300029793|Ga0243738_1005689	r__Monodnaviria;k__Sangervirae;p__Phixviricota;c__Malgrandaviricetes;o__Petitvirales;f__Microviridae;;	0.7861	IMGVR_UViG_3300029793_000108	VC_667_0	0	4	Clustered
	0.99596	Host-associated;Human;Digestive system;Large intestine	['Host-associated', 'Human', 'Digestive system']	1	;;;;;;	IMGVR_UViG_3300035644_000003|3300035644|Ga0134398_02295	preVC_667	0.7893	IMGVR_UViG_3300035644_000003|3300035644|Ga0134398_02295	r__Monodnaviria;k__Sangervirae;p__Phixviricota;c__Malgrandaviricetes;o__Petitvirales;f__Microviridae;;	0.7861	IMGVR_UViG_3300035644_000003	VC_667_0	0	4	Clustered
	1	Host-associated;Mammals: Human;Digestive system;Large intestine	['Host-associated', 'Mammals: Human', 'Digestive system']	0.8889	d__Bacteria;p__Firmicutes_A;c__Clostridia;o__Oscillospirales;f__Oscillospiraceae;;	IMGVR_UViG_3300045988_051255|3300045988|Ga0495776_086352	preVC_581	0.5132	IMGVR_UViG_3300045988_051255|3300045988|Ga0495776_086352	r__Duplodnaviria;k__Heunggongvirae;p__Uroviricota;c__Caudoviricetes;;;;	0.5132	IMGVR_UViG_3300045988_051255	VC_581_1	7.62476	9	Clustered
	1	Host-associated;Mammals: Human;Digestive system;Large intestine	['Host-associated', 'Mammals: Human', 'Digestive system']	0.8889	d__Bacteria;p__Firmicutes_A;c__Clostridia;o__Oscillospirales;f__Oscillospiraceae;;	IMGVR_UViG_3300045988_013834|3300045988|Ga0495776_136264	preVC_581	0.5132	IMGVR_UViG_3300045988_013834|3300045988|Ga0495776_136264	r__Duplodnaviria;k__Heunggongvirae;p__Uroviricota;c__Caudoviricetes;;;;	0.5132	IMGVR_UViG_3300045988_013834	VC_581_1	7.62476	9	Clustered
	0		Ancient	1		NODE_372_length_13524_cov_72.632889	preVC_666	1	NODE_372_length_13524_cov_72.632889		0		VC_666_0	1.93794	11	Clustered
	0	Host-associated;Mammals: Human;Digestive system;Large intestine	['Host-associated', 'Mammals: Human', 'Digestive system']	1	d__Bacteria;p__Firmicutes_A;c__Clostridia;o__Christensenellales;f__CAG-74;g__UBA11524;	IMGVR_UViG_3300045988_156009|3300045988|Ga0495776_007270	preVC_666	1	IMGVR_UViG_3300045988_156009|3300045988|Ga0495776_007270	r__Duplodnaviria;k__Heunggongvirae;p__Uroviricota;c__Caudoviricetes;;;;	0	IMGVR_UViG_3300045988_156009	VC_666_0	1.93794	11	Clustered
	0	Host-associated;Mammals: Human;Digestive system;Large intestine	['Host-associated', 'Mammals: Human', 'Digestive system']	1	d__Bacteria;p__Firmicutes_A;c__Clostridia;o__Christensenellales;f__CAG-74;g__UBA11524;	IMGVR_UViG_3300045988_155533|3300045988|Ga0495776_135082	preVC_666	1	IMGVR_UViG_3300045988_155533|3300045988|Ga0495776_135082	r__Duplodnaviria;k__Heunggongvirae;p__Uroviricota;c__Caudoviricetes;;;;	0	IMGVR_UViG_3300045988_155533	VC_666_0	1.93794	11	Clustered
	0	Host-associated;Mammals: Human;Digestive system;Large intestine	['Host-associated', 'Mammals: Human', 'Digestive system']	1	d__Bacteria;p__Firmicutes_A;c__Clostridia;o__Christensenellales;f__CAG-74;g__UBA11524;	IMGVR_UViG_3300045988_136584|3300045988|Ga0495776_134819	preVC_666	1	IMGVR_UViG_3300045988_136584|3300045988|Ga0495776_134819	r__Duplodnaviria;k__Heunggongvirae;p__Uroviricota;c__Caudoviricetes;;;;	0	IMGVR_UViG_3300045988_136584	VC_666_0	1.93794	11	Clustered
	0	Host-associated;Mammals: Human;Digestive system;Large intestine	['Host-associated', 'Mammals: Human', 'Digestive system']	1	d__Bacteria;p__Firmicutes_A;c__Clostridia;o__Christensenellales;f__CAG-74;g__UBA11524;	IMGVR_UViG_3300045988_106820|3300045988|Ga0495776_020880	preVC_666	1	IMGVR_UViG_3300045988_106820|3300045988|Ga0495776_020880	r__Duplodnaviria;k__Heunggongvirae;p__Uroviricota;c__Caudoviricetes;;;;	0	IMGVR_UViG_3300045988_106820	VC_666_0	1.93794	11	Clustered
	0	Host-associated;Mammals: Human;Digestive system;Large intestine	['Host-associated', 'Mammals: Human', 'Digestive system']	1	d__Bacteria;p__Firmicutes_A;c__Clostridia;o__Christensenellales;f__CAG-74;g__UBA11524;	IMGVR_UViG_3300045988_099202|3300045988|Ga0495776_020638	preVC_666	1	IMGVR_UViG_3300045988_099202|3300045988|Ga0495776_020638	r__Duplodnaviria;k__Heunggongvirae;p__Uroviricota;c__Caudoviricetes;;;;	0	IMGVR_UViG_3300045988_099202	VC_666_0	1.93794	11	Clustered
	0	Host-associated;Mammals: Human;Digestive system;Large intestine	['Host-associated', 'Mammals: Human', 'Digestive system']	1	d__Bacteria;p__Firmicutes_A;c__Clostridia;o__Christensenellales;f__CAG-74;g__UBA11524;	IMGVR_UViG_3300045988_080637|3300045988|Ga0495776_020604	preVC_666	1	IMGVR_UViG_3300045988_080637|3300045988|Ga0495776_020604	r__Duplodnaviria;k__Heunggongvirae;p__Uroviricota;c__Caudoviricetes;;;;	0	IMGVR_UViG_3300045988_080637	VC_666_0	1.93794	11	Clustered
	0	Host-associated;Mammals: Human;Digestive system;Large intestine	['Host-associated', 'Mammals: Human', 'Digestive system']	1	d__Bacteria;p__Firmicutes_A;c__Clostridia;o__Christensenellales;f__CAG-74;g__UBA11524;	IMGVR_UViG_3300045988_080360|3300045988|Ga0495776_094285	preVC_666	1	IMGVR_UViG_3300045988_080360|3300045988|Ga0495776_094285	r__Duplodnaviria;k__Heunggongvirae;p__Uroviricota;c__Caudoviricetes;;;;	0	IMGVR_UViG_3300045988_080360	VC_666_0	1.93794	11	Clustered
	0	Host-associated;Mammals: Human;Digestive system;Large intestine	['Host-associated', 'Mammals: Human', 'Digestive system']	1	d__Bacteria;p__Firmicutes_A;c__Clostridia;o__Christensenellales;f__CAG-74;g__UBA11524;	IMGVR_UViG_3300045988_077296|3300045988|Ga0495776_134865	preVC_666	1	IMGVR_UViG_3300045988_077296|3300045988|Ga0495776_134865	r__Duplodnaviria;k__Heunggongvirae;p__Uroviricota;c__Caudoviricetes;;;;	0	IMGVR_UViG_3300045988_077296	VC_666_0	1.93794	11	Clustered
	0	Host-associated;Human;Digestive system;Large intestine	['Host-associated', 'Human', 'Digestive system']	1	d__Bacteria;p__Firmicutes_A;c__Clostridia;o__Christensenellales;f__CAG-74;g__UBA11524;	IMGVR_UViG_3300029708_000050|3300029708|Ga0245189_102447	preVC_666	1	IMGVR_UViG_3300029708_000050|3300029708|Ga0245189_102447	r__Duplodnaviria;k__Heunggongvirae;p__Uroviricota;c__Caudoviricetes;;;;	0	IMGVR_UViG_3300029708_000050	VC_666_0	1.93794	11	Clustered
	0	Host-associated;Mammals: Human;Digestive system;Large intestine	['Host-associated', 'Mammals: Human', 'Digestive system']	1	d__Bacteria;p__Firmicutes_A;c__Clostridia;o__Christensenellales;f__CAG-74;g__UBA11524;	IMGVR_UViG_3300045988_044270|3300045988|Ga0495776_007252	preVC_666	1	IMGVR_UViG_3300045988_044270|3300045988|Ga0495776_007252	r__Duplodnaviria;k__Heunggongvirae;p__Uroviricota;c__Caudoviricetes;;;;	0	IMGVR_UViG_3300045988_044270	VC_666_0	1.93794	11	Clustered
			Ancient			NODE_854_length_24002_cov_21.637408			NODE_854_length_24002_cov_21.637408							Outlier
	0.999999	Host-associated;Mammals: Human;Digestive system;Large intestine	['Host-associated', 'Mammals: Human', 'Digestive system']	1	d__Bacteria;p__Firmicutes_A;c__Clostridia;o__Christensenellales;f__CAG-74;g__SFMI01;	IMGVR_UViG_3300045988_118579|3300045988|Ga0495776_019606	preVC_665	0.9436	IMGVR_UViG_3300045988_118579|3300045988|Ga0495776_019606	r__Duplodnaviria;k__Heunggongvirae;p__Uroviricota;c__Caudoviricetes;;;;	0.9436	IMGVR_UViG_3300045988_118579	VC_665_0	4.54616	10	Clustered
	0.999999	Host-associated;Mammals: Human;Digestive system;Large intestine	['Host-associated', 'Mammals: Human', 'Digestive system']	1	d__Bacteria;p__Firmicutes_A;c__Clostridia;o__Christensenellales;f__CAG-74;g__SFMI01;	IMGVR_UViG_3300045988_113672|3300045988|Ga0495776_015844	preVC_665	0.9436	IMGVR_UViG_3300045988_113672|3300045988|Ga0495776_015844	r__Duplodnaviria;k__Heunggongvirae;p__Uroviricota;c__Caudoviricetes;;;;	0.9436	IMGVR_UViG_3300045988_113672	VC_665_0	4.54616	10	Clustered
	0.999999	Host-associated;Mammals: Human;Digestive system;Large intestine	['Host-associated', 'Mammals: Human', 'Digestive system']	1	d__Bacteria;p__Firmicutes_A;c__Clostridia;o__Christensenellales;f__CAG-74;g__SFMI01;	IMGVR_UViG_3300045988_112921|3300045988|Ga0495776_097513	preVC_665	0.9436	IMGVR_UViG_3300045988_112921|3300045988|Ga0495776_097513	r__Duplodnaviria;k__Heunggongvirae;p__Uroviricota;c__Caudoviricetes;;;;	0.9436	IMGVR_UViG_3300045988_112921	VC_665_0	4.54616	10	Clustered
	0.999999	Host-associated;Mammals: Human;Digestive system;Large intestine	['Host-associated', 'Mammals: Human', 'Digestive system']	1	d__Bacteria;p__Firmicutes_A;c__Clostridia;o__Christensenellales;f__CAG-74;g__SFMI01;	IMGVR_UViG_3300045988_111854|3300045988|Ga0495776_092987	preVC_665	0.9436	IMGVR_UViG_3300045988_111854|3300045988|Ga0495776_092987	r__Duplodnaviria;k__Heunggongvirae;p__Uroviricota;c__Caudoviricetes;;;;	0.9436	IMGVR_UViG_3300045988_111854	VC_665_0	4.54616	10	Clustered
	0.999999	Host-associated;Mammals: Human;Digestive system;Large intestine	['Host-associated', 'Mammals: Human', 'Digestive system']	1	d__Bacteria;p__Firmicutes_A;c__Clostridia;o__Christensenellales;f__CAG-74;g__SFMI01;	IMGVR_UViG_3300045988_105581|3300045988|Ga0495776_019438	preVC_665	0.9436	IMGVR_UViG_3300045988_105581|3300045988|Ga0495776_019438	r__Duplodnaviria;k__Heunggongvirae;p__Uroviricota;c__Caudoviricetes;;;;	0.9436	IMGVR_UViG_3300045988_105581	VC_665_0	4.54616	10	Clustered
	0.999999	Host-associated;Mammals: Human;Digestive system;Large intestine	['Host-associated', 'Mammals: Human', 'Digestive system']	1	d__Bacteria;p__Firmicutes_A;c__Clostridia;o__Christensenellales;f__CAG-74;g__SFMI01;	IMGVR_UViG_3300045988_101032|3300045988|Ga0495776_002175	preVC_665	0.9436	IMGVR_UViG_3300045988_101032|3300045988|Ga0495776_002175	r__Duplodnaviria;k__Heunggongvirae;p__Uroviricota;c__Caudoviricetes;;;;	0.9436	IMGVR_UViG_3300045988_101032	VC_665_0	4.54616	10	Clustered
	0.999999	Host-associated;Mammals: Human;Digestive system;Large intestine	['Host-associated', 'Mammals: Human', 'Digestive system']	1	d__Bacteria;p__Firmicutes_A;c__Clostridia;o__Christensenellales;f__CAG-74;g__SFMI01;	IMGVR_UViG_3300045988_088824|3300045988|Ga0495776_014175	preVC_665	0.9436	IMGVR_UViG_3300045988_088824|3300045988|Ga0495776_014175	r__Duplodnaviria;k__Heunggongvirae;p__Uroviricota;c__Caudoviricetes;;;;	0.9436	IMGVR_UViG_3300045988_088824	VC_665_0	4.54616	10	Clustered
	0.999999	Host-associated;Mammals: Human;Digestive system;Large intestine	['Host-associated', 'Mammals: Human', 'Digestive system']	1	d__Bacteria;p__Firmicutes_A;c__Clostridia;o__Christensenellales;f__CAG-74;g__SFMI01;	IMGVR_UViG_3300045988_084297|3300045988|Ga0495776_115083	preVC_665	0.9436	IMGVR_UViG_3300045988_084297|3300045988|Ga0495776_115083	r__Duplodnaviria;k__Heunggongvirae;p__Uroviricota;c__Caudoviricetes;;;;	0.9436	IMGVR_UViG_3300045988_084297	VC_665_0	4.54616	10	Clustered
	0.999999	Host-associated;Human;Digestive system;Large intestine	['Host-associated', 'Human', 'Digestive system']	1	d__Bacteria;p__Firmicutes_A;c__Clostridia;o__Christensenellales;f__CAG-74;g__SFMI01;	IMGVR_UViG_3300029616_000014|3300029616|Ga0245133_100776	preVC_665	0.9436	IMGVR_UViG_3300029616_000014|3300029616|Ga0245133_100776	r__Duplodnaviria;k__Heunggongvirae;p__Uroviricota;c__Caudoviricetes;;;;	0.9436	IMGVR_UViG_3300029616_000014	VC_665_0	4.54616	10	Clustered
	0.999999	Host-associated;Human;Digestive system;Large intestine	['Host-associated', 'Human', 'Digestive system']	1	d__Bacteria;p__Firmicutes_A;c__Clostridia;o__Christensenellales;f__CAG-74;g__SFMI01;	IMGVR_UViG_3300029720_000025|3300029720|Ga0245229_1000735	preVC_665	0.9436	IMGVR_UViG_3300029720_000025|3300029720|Ga0245229_1000735	r__Duplodnaviria;k__Heunggongvirae;p__Uroviricota;c__Caudoviricetes;;;;	0.9436	IMGVR_UViG_3300029720_000025	VC_665_0	4.54616	10	Clustered
			Ancient			NODE_887_length_21803_cov_32.800487			NODE_887_length_21803_cov_32.800487							Outlier
	1	Host-associated;Mammals: Human;Digestive system;Large intestine	['Host-associated', 'Mammals: Human', 'Digestive system']	0.8889	d__Bacteria;p__Firmicutes_A;c__Clostridia;o__Oscillospirales;f__Oscillospiraceae;g__CAG-83;	IMGVR_UViG_3300045988_034924|3300045988|Ga0495776_184557	preVC_581	0.5132	IMGVR_UViG_3300045988_034924|3300045988|Ga0495776_184557	r__Duplodnaviria;k__Heunggongvirae;p__Uroviricota;c__Caudoviricetes;;;;	0.5132	IMGVR_UViG_3300045988_034924	VC_581_1	7.62476	9	Clustered
	1	Host-associated;Mammals: Human;Digestive system;Large intestine	['Host-associated', 'Mammals: Human', 'Digestive system']	0.8889	d__Bacteria;p__Firmicutes_A;c__Clostridia;o__Oscillospirales;f__Oscillospiraceae;;	IMGVR_UViG_3300045988_024447|3300045988|Ga0495776_099826	preVC_581	0.5132	IMGVR_UViG_3300045988_024447|3300045988|Ga0495776_099826	r__Duplodnaviria;k__Heunggongvirae;p__Uroviricota;c__Caudoviricetes;;;;	0.5132	IMGVR_UViG_3300045988_024447	VC_581_1	7.62476	9	Clustered
	1		Ancient	1		NODE_308_length_37100_cov_30.771521	preVC_639	0.7346	NODE_308_length_37100_cov_30.771521		0.7346		VC_639_0	7.38448	8	Clustered
	1	Host-associated;Mammals: Human;Digestive system;Large intestine	['Host-associated', 'Mammals: Human', 'Digestive system']	1	d__Bacteria;p__Firmicutes_C;c__Negativicutes;o__Acidaminococcales;f__Acidaminococcaceae;g__Phascolarctobacterium_A;	IMGVR_UViG_3300045988_099711|3300045988|Ga0495776_102066	preVC_639	0.7346	IMGVR_UViG_3300045988_099711|3300045988|Ga0495776_102066	r__Duplodnaviria;k__Heunggongvirae;p__Uroviricota;c__Caudoviricetes;;;;	0.7346	IMGVR_UViG_3300045988_099711	VC_639_0	7.38448	8	Clustered
	1	Host-associated;Mammals: Human;Digestive system;Large intestine	['Host-associated', 'Mammals: Human', 'Digestive system']	1	d__Bacteria;p__Firmicutes_C;c__Negativicutes;o__Acidaminococcales;f__Acidaminococcaceae;g__Phascolarctobacterium_A;	IMGVR_UViG_3300045988_092308|3300045988|Ga0495776_130213	preVC_639	0.7346	IMGVR_UViG_3300045988_092308|3300045988|Ga0495776_130213	r__Duplodnaviria;k__Heunggongvirae;p__Uroviricota;c__Caudoviricetes;;;;	0.7346	IMGVR_UViG_3300045988_092308	VC_639_0	7.38448	8	Clustered
	1	Host-associated;Mammals: Human;Digestive system;Large intestine	['Host-associated', 'Mammals: Human', 'Digestive system']	1	;;;;;;	IMGVR_UViG_3300045988_076600|3300045988|Ga0495776_012639	preVC_639	0.7346	IMGVR_UViG_3300045988_076600|3300045988|Ga0495776_012639	r__Duplodnaviria;k__Heunggongvirae;p__Uroviricota;c__Caudoviricetes;;;;	0.7346	IMGVR_UViG_3300045988_076600	VC_639_0	7.38448	8	Clustered
	1	Host-associated;Mammals: Human;Digestive system;Large intestine	['Host-associated', 'Mammals: Human', 'Digestive system']	1	d__Bacteria;p__Firmicutes_C;c__Negativicutes;o__Acidaminococcales;f__Acidaminococcaceae;g__Phascolarctobacterium_A;	IMGVR_UViG_3300045988_062272|3300045988|Ga0495776_141728	preVC_639	0.7346	IMGVR_UViG_3300045988_062272|3300045988|Ga0495776_141728	r__Duplodnaviria;k__Heunggongvirae;p__Uroviricota;c__Caudoviricetes;;;;	0.7346	IMGVR_UViG_3300045988_062272	VC_639_0	7.38448	8	Clustered
	1	Host-associated;Mammals: Human;Digestive system;Large intestine	['Host-associated', 'Mammals: Human', 'Digestive system']	1	d__Bacteria;p__Firmicutes_C;c__Negativicutes;o__Acidaminococcales;f__Acidaminococcaceae;g__Phascolarctobacterium_A;	IMGVR_UViG_3300045988_043114|3300045988|Ga0495776_174849	preVC_639	0.7346	IMGVR_UViG_3300045988_043114|3300045988|Ga0495776_174849	r__Duplodnaviria;k__Heunggongvirae;p__Uroviricota;c__Caudoviricetes;;;;	0.7346	IMGVR_UViG_3300045988_043114	VC_639_0	7.38448	8	Clustered
	1	Host-associated;Human;Digestive system;Large intestine	['Host-associated', 'Human', 'Digestive system']	1	d__Bacteria;p__Firmicutes_C;c__Negativicutes;o__Acidaminococcales;f__Acidaminococcaceae;g__Phascolarctobacterium_A;	IMGVR_UViG_3300029573_000365|3300029573|Ga0245101_100210|108-53623	preVC_639	0.7346	IMGVR_UViG_3300029573_000365|3300029573|Ga0245101_100210|108-53623	r__Duplodnaviria;k__Heunggongvirae;p__Uroviricota;c__Caudoviricetes;;;;	0.7346	IMGVR_UViG_3300029573_000365	VC_639_0	7.38448	8	Clustered
KU599889	0.999998		['Other']	1		KU599889.1	preVC_483	0.8708	KU599889.1		0.8708		VC_483_0	4.44022	5	Clustered
	0		Ancient	1		NODE_87_length_56659_cov_60.809077	preVC_485	0	NODE_87_length_56659_cov_60.809077		0		VC_485_1	0	1	Clustered/Singleton
	1		Ancient	0.8889		NODE_60_length_39460_cov_28.471920	preVC_581	0.5132	NODE_60_length_39460_cov_28.471920		0.5132		VC_581_1	7.62476	9	Clustered
	1	Host-associated;Mammals: Human;Digestive system;Large intestine	['Host-associated', 'Mammals: Human', 'Digestive system']	1	d__Bacteria;p__Firmicutes_A;c__Clostridia;o__Oscillospirales;f__Ruminococcaceae;g__Angelakisella;	IMGVR_UViG_3300045988_098918|3300045988|Ga0495776_103199	preVC_660	0.9832	IMGVR_UViG_3300045988_098918|3300045988|Ga0495776_103199	r__Duplodnaviria;k__Heunggongvirae;p__Uroviricota;c__Caudoviricetes;;;;	0.9832	IMGVR_UViG_3300045988_098918	VC_660_0	5.97949	11	Clustered
	1	Host-associated;Mammals: Human;Digestive system;Large intestine	['Host-associated', 'Mammals: Human', 'Digestive system']	1	d__Bacteria;p__Firmicutes_A;c__Clostridia;o__Oscillospirales;;;	IMGVR_UViG_3300045988_090946|3300045988|Ga0495776_126033	preVC_660	0.9832	IMGVR_UViG_3300045988_090946|3300045988|Ga0495776_126033	r__Duplodnaviria;k__Heunggongvirae;p__Uroviricota;c__Caudoviricetes;;;;	0.9832	IMGVR_UViG_3300045988_090946	VC_660_0	5.97949	11	Clustered
	1	Host-associated;Mammals: Human;Digestive system;Large intestine	['Host-associated', 'Mammals: Human', 'Digestive system']	1	d__Bacteria;p__Firmicutes_A;c__Clostridia;o__Oscillospirales;f__Ruminococcaceae;g__Angelakisella;	IMGVR_UViG_3300045988_084518|3300045988|Ga0495776_009966	preVC_660	0.9832	IMGVR_UViG_3300045988_084518|3300045988|Ga0495776_009966	r__Duplodnaviria;k__Heunggongvirae;p__Uroviricota;c__Caudoviricetes;;;;	0.9832	IMGVR_UViG_3300045988_084518	VC_660_0	5.97949	11	Clustered
	1	Host-associated;Mammals: Human;Digestive system;Large intestine	['Host-associated', 'Mammals: Human', 'Digestive system']	1	d__Bacteria;p__Firmicutes_A;c__Clostridia;o__Oscillospirales;f__Ruminococcaceae;g__Angelakisella;	IMGVR_UViG_3300045988_072803|3300045988|Ga0495776_085523	preVC_660	0.9832	IMGVR_UViG_3300045988_072803|3300045988|Ga0495776_085523	r__Duplodnaviria;k__Heunggongvirae;p__Uroviricota;c__Caudoviricetes;;;;	0.9832	IMGVR_UViG_3300045988_072803	VC_660_0	5.97949	11	Clustered
	1	Host-associated;Mammals: Human;Digestive system;Large intestine	['Host-associated', 'Mammals: Human', 'Digestive system']	1	d__Bacteria;p__Firmicutes_A;c__Clostridia;o__Oscillospirales;f__Ruminococcaceae;g__Angelakisella;	IMGVR_UViG_3300045988_050697|3300045988|Ga0495776_158885	preVC_660	0.9832	IMGVR_UViG_3300045988_050697|3300045988|Ga0495776_158885	r__Duplodnaviria;k__Heunggongvirae;p__Uroviricota;c__Caudoviricetes;;;;	0.9832	IMGVR_UViG_3300045988_050697	VC_660_0	5.97949	11	Clustered
	1	Host-associated;Mammals: Human;Digestive system;Large intestine	['Host-associated', 'Mammals: Human', 'Digestive system']	1	d__Bacteria;p__Firmicutes_A;c__Clostridia;o__Oscillospirales;;;	IMGVR_UViG_3300045988_041488|3300045988|Ga0495776_085518	preVC_660	0.9832	IMGVR_UViG_3300045988_041488|3300045988|Ga0495776_085518	r__Duplodnaviria;k__Heunggongvirae;p__Uroviricota;c__Caudoviricetes;;;;	0.9832	IMGVR_UViG_3300045988_041488	VC_660_0	5.97949	11	Clustered
	1	Host-associated;Mammals: Human;Digestive system;Large intestine	['Host-associated', 'Mammals: Human', 'Digestive system']	1	d__Bacteria;p__Firmicutes_A;c__Clostridia;o__Oscillospirales;f__Ruminococcaceae;g__Angelakisella;	IMGVR_UViG_3300045988_033604|3300045988|Ga0495776_070690	preVC_660	0.9832	IMGVR_UViG_3300045988_033604|3300045988|Ga0495776_070690	r__Duplodnaviria;k__Heunggongvirae;p__Uroviricota;c__Caudoviricetes;;;;	0.9832	IMGVR_UViG_3300045988_033604	VC_660_0	5.97949	11	Clustered
	1	Host-associated;Human;Digestive system;Large intestine	['Host-associated', 'Human', 'Digestive system']	1	d__Bacteria;p__Firmicutes_A;c__Clostridia;o__Oscillospirales;f__Ruminococcaceae;g__Angelakisella;	IMGVR_UViG_3300029487_000023|3300029487|Ga0244179_100503	preVC_660	0.9832	IMGVR_UViG_3300029487_000023|3300029487|Ga0244179_100503	r__Duplodnaviria;k__Heunggongvirae;p__Uroviricota;c__Caudoviricetes;;;;	0.9832	IMGVR_UViG_3300029487_000023	VC_660_0	5.97949	11	Clustered
	0.995624	Host-associated;Mammals: Human;Digestive system;Large intestine	['Host-associated', 'Mammals: Human', 'Digestive system']	1	d__Bacteria;p__Firmicutes_A;c__Clostridia;o__Lachnospirales;f__Lachnospiraceae;g__Enterocloster;	IMGVR_UViG_3300045988_108584|3300045988|Ga0495776_131334	preVC_656	0.456	IMGVR_UViG_3300045988_108584|3300045988|Ga0495776_131334	r__Duplodnaviria;k__Heunggongvirae;p__Uroviricota;c__Caudoviricetes;;;;	0.454	IMGVR_UViG_3300045988_108584	VC_656_0	4.2168	3	Clustered
	0.523219	Host-associated;Human;Digestive system;Large intestine	['Host-associated', 'Human', 'Digestive system']	1	d__Bacteria;p__Firmicutes_A;c__Clostridia;o__Lachnospirales;f__Lachnospiraceae;g__Lachnospira;	IMGVR_UViG_3300029791_000291|3300029791|Ga0243849_1001179	preVC_574	0.1533	IMGVR_UViG_3300029791_000291|3300029791|Ga0243849_1001179	r__Duplodnaviria;k__Heunggongvirae;p__Uroviricota;c__Caudoviricetes;;;;	0.0802	IMGVR_UViG_3300029791_000291	VC_574_0	4.31937	3	Clustered
	0.523219	Host-associated;Human;Digestive system;Large intestine	['Host-associated', 'Human', 'Digestive system']	1	d__Bacteria;p__Firmicutes_A;c__Clostridia;o__Lachnospirales;f__Lachnospiraceae;g__Blautia_A;	IMGVR_UViG_3300029376_000293|3300029376|Ga0243980_1004830	preVC_574	0.1533	IMGVR_UViG_3300029376_000293|3300029376|Ga0243980_1004830	r__Duplodnaviria;k__Heunggongvirae;p__Uroviricota;c__Caudoviricetes;;;;	0.0802	IMGVR_UViG_3300029376_000293	VC_574_0	4.31937	3	Clustered
	0	Host-associated;Mammals;Digestive system;Large intestine	['Host-associated', 'Mammals', 'Digestive system']	1	;;;;;;	IMGVR_UViG_3300029305_002784|3300029305|Ga0307249_10016404	preVC_664	1	IMGVR_UViG_3300029305_002784|3300029305|Ga0307249_10016404	r__Duplodnaviria;k__Heunggongvirae;p__Uroviricota;c__Caudoviricetes;;;;	0	IMGVR_UViG_3300029305_002784	VC_664_0	0	2	Clustered
	0	Host-associated;Mammals;Digestive system;Large intestine	['Host-associated', 'Mammals', 'Digestive system']	1	;;;;;;	IMGVR_UViG_3300029705_000194|3300029705|Ga0224414_10007165	preVC_664	1	IMGVR_UViG_3300029705_000194|3300029705|Ga0224414_10007165	r__Duplodnaviria;k__Heunggongvirae;p__Uroviricota;c__Caudoviricetes;;;;	0	IMGVR_UViG_3300029705_000194	VC_664_0	0	2	Clustered
	0.951548	Host-associated;Mammals;Digestive system;Stomach	['Host-associated', 'Mammals', 'Digestive system']	1	;;;;;;	IMGVR_UViG_3300032007_000682|3300032007|Ga0310695_10014877	preVC_404	0.2362	IMGVR_UViG_3300032007_000682|3300032007|Ga0310695_10014877	r__Duplodnaviria;k__Heunggongvirae;p__Uroviricota;c__Caudoviricetes;;;;	0.2247	IMGVR_UViG_3300032007_000682	VC_404_0	1.1547	3	Clustered
	0.951548	Host-associated;Mammals;Digestive system;Large intestine	['Host-associated', 'Mammals', 'Digestive system']	1	;;;;;;	IMGVR_UViG_3300031555_000983|3300031555|Ga0318466_10096174	preVC_404	0.2362	IMGVR_UViG_3300031555_000983|3300031555|Ga0318466_10096174	r__Duplodnaviria;k__Heunggongvirae;p__Uroviricota;c__Caudoviricetes;;;;	0.2247	IMGVR_UViG_3300031555_000983	VC_404_0	1.1547	3	Clustered
	0.951548	Host-associated;Mammals;Digestive system;Large intestine	['Host-associated', 'Mammals', 'Digestive system']	1	;;;;;;	IMGVR_UViG_3300029305_001129|3300029305|Ga0307249_10095862	preVC_404	0.2362	IMGVR_UViG_3300029305_001129|3300029305|Ga0307249_10095862	r__Duplodnaviria;k__Heunggongvirae;p__Uroviricota;c__Caudoviricetes;;;;	0.2247	IMGVR_UViG_3300029305_001129	VC_404_0	1.1547	3	Clustered
	1	Host-associated;Mammals: Human;Digestive system;Large intestine	['Host-associated', 'Mammals: Human', 'Digestive system']	1	d__Bacteria;p__Firmicutes_A;c__Clostridia;o__Oscillospirales;f__Oscillospiraceae;g__CAG-83;	IMGVR_UViG_3300045988_067264|3300045988|Ga0495776_126770	preVC_655	0.7466	IMGVR_UViG_3300045988_067264|3300045988|Ga0495776_126770	r__Duplodnaviria;k__Heunggongvirae;p__Uroviricota;c__Caudoviricetes;;;;	0.7466	IMGVR_UViG_3300045988_067264	VC_655_0	3.77158	8	Clustered
	1	Host-associated;Mammals: Human;Digestive system;Large intestine	['Host-associated', 'Mammals: Human', 'Digestive system']	1	d__Bacteria;p__Firmicutes_A;c__Clostridia;o__Oscillospirales;f__Oscillospiraceae;g__CAG-83;	IMGVR_UViG_3300045988_061103|3300045988|Ga0495776_183005	preVC_655	0.7466	IMGVR_UViG_3300045988_061103|3300045988|Ga0495776_183005	r__Duplodnaviria;k__Heunggongvirae;p__Uroviricota;c__Caudoviricetes;;;;	0.7466	IMGVR_UViG_3300045988_061103	VC_655_0	3.77158	8	Clustered
	1	Host-associated;Mammals: Human;Digestive system;Large intestine	['Host-associated', 'Mammals: Human', 'Digestive system']	1	d__Bacteria;p__Firmicutes_A;c__Clostridia;o__Oscillospirales;f__Oscillospiraceae;g__CAG-83;	IMGVR_UViG_3300045988_060802|3300045988|Ga0495776_182809	preVC_655	0.7466	IMGVR_UViG_3300045988_060802|3300045988|Ga0495776_182809	r__Duplodnaviria;k__Heunggongvirae;p__Uroviricota;c__Caudoviricetes;;;;	0.7466	IMGVR_UViG_3300045988_060802	VC_655_0	3.77158	8	Clustered
	1	Host-associated;Mammals: Human;Digestive system;Large intestine	['Host-associated', 'Mammals: Human', 'Digestive system']	1	d__Bacteria;p__Firmicutes_A;c__Clostridia;o__Oscillospirales;f__Oscillospiraceae;;	IMGVR_UViG_3300045988_055278|3300045988|Ga0495776_177309	preVC_655	0.7466	IMGVR_UViG_3300045988_055278|3300045988|Ga0495776_177309	r__Duplodnaviria;k__Heunggongvirae;p__Uroviricota;c__Caudoviricetes;;;;	0.7466	IMGVR_UViG_3300045988_055278	VC_655_0	3.77158	8	Clustered
	1	Host-associated;Mammals: Human;Digestive system;Large intestine	['Host-associated', 'Mammals: Human', 'Digestive system']	1	d__Bacteria;p__Firmicutes_A;c__Clostridia;o__Oscillospirales;f__Oscillospiraceae;g__CAG-83;	IMGVR_UViG_3300045988_050426|3300045988|Ga0495776_151653	preVC_655	0.7466	IMGVR_UViG_3300045988_050426|3300045988|Ga0495776_151653	r__Duplodnaviria;k__Heunggongvirae;p__Uroviricota;c__Caudoviricetes;;;;	0.7466	IMGVR_UViG_3300045988_050426	VC_655_0	3.77158	8	Clustered
	1	Host-associated;Mammals: Human;Digestive system;Large intestine	['Host-associated', 'Mammals: Human', 'Digestive system']	1	d__Bacteria;p__Firmicutes_A;c__Clostridia;o__Oscillospirales;f__Oscillospiraceae;g__CAG-83;	IMGVR_UViG_3300045988_029526|3300045988|Ga0495776_172868	preVC_655	0.7466	IMGVR_UViG_3300045988_029526|3300045988|Ga0495776_172868	r__Duplodnaviria;k__Heunggongvirae;p__Uroviricota;c__Caudoviricetes;;;;	0.7466	IMGVR_UViG_3300045988_029526	VC_655_0	3.77158	8	Clustered
	1	Host-associated;Mammals: Human;Digestive system;Large intestine	['Host-associated', 'Mammals: Human', 'Digestive system']	1	d__Bacteria;p__Firmicutes_A;c__Clostridia;o__Oscillospirales;f__Oscillospiraceae;;	IMGVR_UViG_3300045988_019462|3300045988|Ga0495776_169644	preVC_655	0.7466	IMGVR_UViG_3300045988_019462|3300045988|Ga0495776_169644	r__Duplodnaviria;k__Heunggongvirae;p__Uroviricota;c__Caudoviricetes;;;;	0.7466	IMGVR_UViG_3300045988_019462	VC_655_0	3.77158	8	Clustered
	1		Ancient	1		NODE_1229_length_20169_cov_68.008352	preVC_662	0.9101	NODE_1229_length_20169_cov_68.008352		0.9101		VC_662_0	4.89899	11	Clustered
	1		Ancient	1		NODE_1220_length_20979_cov_72.600793	preVC_663	0.8384	NODE_1220_length_20979_cov_72.600793		0.8384		VC_663_0	2.44004	11	Clustered
	1	Host-associated;Mammals: Human;Digestive system;Large intestine	['Host-associated', 'Mammals: Human', 'Digestive system']	1	d__Bacteria;p__Firmicutes_A;c__Clostridia;o__Christensenellales;f__CAG-138;g__PeH17;	IMGVR_UViG_3300045988_171494|3300045988|Ga0495776_053296	preVC_663	0.8384	IMGVR_UViG_3300045988_171494|3300045988|Ga0495776_053296	r__Duplodnaviria;k__Heunggongvirae;p__Uroviricota;c__Caudoviricetes;;;;	0.8384	IMGVR_UViG_3300045988_171494	VC_663_0	2.44004	11	Clustered
	1	Host-associated;Mammals: Human;Digestive system;Large intestine	['Host-associated', 'Mammals: Human', 'Digestive system']	1	d__Bacteria;p__Firmicutes_A;c__Clostridia;o__Christensenellales;f__CAG-138;g__PeH17;	IMGVR_UViG_3300045988_170515|3300045988|Ga0495776_017783	preVC_663	0.8384	IMGVR_UViG_3300045988_170515|3300045988|Ga0495776_017783	r__Duplodnaviria;k__Heunggongvirae;p__Uroviricota;c__Caudoviricetes;;;;	0.8384	IMGVR_UViG_3300045988_170515	VC_663_0	2.44004	11	Clustered
	1	Host-associated;Mammals: Human;Digestive system;Large intestine	['Host-associated', 'Mammals: Human', 'Digestive system']	1	d__Bacteria;p__Firmicutes_A;c__Clostridia;o__Christensenellales;f__CAG-138;g__PeH17;	IMGVR_UViG_3300045988_168137|3300045988|Ga0495776_156765	preVC_663	0.8384	IMGVR_UViG_3300045988_168137|3300045988|Ga0495776_156765	r__Duplodnaviria;k__Heunggongvirae;p__Uroviricota;c__Caudoviricetes;;;;	0.8384	IMGVR_UViG_3300045988_168137	VC_663_0	2.44004	11	Clustered
	1	Host-associated;Mammals: Human;Digestive system;Large intestine	['Host-associated', 'Mammals: Human', 'Digestive system']	1	d__Bacteria;p__Firmicutes_A;c__Clostridia;o__Christensenellales;f__CAG-138;g__PeH17;	IMGVR_UViG_3300045988_158279|3300045988|Ga0495776_058794	preVC_663	0.8384	IMGVR_UViG_3300045988_158279|3300045988|Ga0495776_058794	r__Duplodnaviria;k__Heunggongvirae;p__Uroviricota;c__Caudoviricetes;;;;	0.8384	IMGVR_UViG_3300045988_158279	VC_663_0	2.44004	11	Clustered
	1	Host-associated;Mammals: Human;Digestive system;Large intestine	['Host-associated', 'Mammals: Human', 'Digestive system']	1	d__Bacteria;p__Firmicutes_A;c__Clostridia;o__Christensenellales;f__CAG-138;g__PeH17;	IMGVR_UViG_3300045988_154538|3300045988|Ga0495776_142319	preVC_663	0.8384	IMGVR_UViG_3300045988_154538|3300045988|Ga0495776_142319	r__Duplodnaviria;k__Heunggongvirae;p__Uroviricota;c__Caudoviricetes;;;;	0.8384	IMGVR_UViG_3300045988_154538	VC_663_0	2.44004	11	Clustered
	1	Host-associated;Mammals: Human;Digestive system;Large intestine	['Host-associated', 'Mammals: Human', 'Digestive system']	1	d__Bacteria;p__Firmicutes_A;c__Clostridia;o__Christensenellales;f__CAG-138;g__PeH17;	IMGVR_UViG_3300045988_149536|3300045988|Ga0495776_167138	preVC_663	0.8384	IMGVR_UViG_3300045988_149536|3300045988|Ga0495776_167138	r__Duplodnaviria;k__Heunggongvirae;p__Uroviricota;c__Caudoviricetes;;;;	0.8384	IMGVR_UViG_3300045988_149536	VC_663_0	2.44004	11	Clustered
	1	Host-associated;Mammals: Human;Digestive system;Large intestine	['Host-associated', 'Mammals: Human', 'Digestive system']	1	d__Bacteria;p__Firmicutes_A;c__Clostridia;o__Christensenellales;f__CAG-138;g__PeH17;	IMGVR_UViG_3300045988_104844|3300045988|Ga0495776_124873	preVC_663	0.8384	IMGVR_UViG_3300045988_104844|3300045988|Ga0495776_124873	r__Duplodnaviria;k__Heunggongvirae;p__Uroviricota;c__Caudoviricetes;;;;	0.8384	IMGVR_UViG_3300045988_104844	VC_663_0	2.44004	11	Clustered
	1	Host-associated;Mammals: Human;Digestive system;Large intestine	['Host-associated', 'Mammals: Human', 'Digestive system']	1	d__Bacteria;p__Firmicutes_A;c__Clostridia;o__Oscillospirales;f__Oscillospiraceae;g__CAG-103;	IMGVR_UViG_3300045988_010429|3300045988|Ga0495776_124647	preVC_662	0.9101	IMGVR_UViG_3300045988_010429|3300045988|Ga0495776_124647	r__Duplodnaviria;k__Heunggongvirae;p__Uroviricota;c__Caudoviricetes;;;;	0.9101	IMGVR_UViG_3300045988_010429	VC_662_0	4.89899	11	Clustered
	1	Host-associated;Mammals: Human;Digestive system;Large intestine	['Host-associated', 'Mammals: Human', 'Digestive system']	1	d__Bacteria;p__Firmicutes_A;c__Clostridia;o__Christensenellales;f__CAG-138;g__PeH17;	IMGVR_UViG_3300039328_000105|3300039328|Ga0169860_00873	preVC_663	0.8384	IMGVR_UViG_3300039328_000105|3300039328|Ga0169860_00873	r__Duplodnaviria;k__Heunggongvirae;p__Uroviricota;c__Caudoviricetes;;;;	0.8384	IMGVR_UViG_3300039328_000105	VC_663_0	2.44004	11	Clustered
	1	Host-associated;Human;Digestive system;Large intestine	['Host-associated', 'Human', 'Digestive system']	1	d__Bacteria;p__Firmicutes_A;c__Clostridia;o__Oscillospirales;f__Oscillospiraceae;g__CAG-103;	IMGVR_UViG_3300029873_000392|3300029873|Ga0245321_100614|5540-36730	preVC_662	0.9101	IMGVR_UViG_3300029873_000392|3300029873|Ga0245321_100614|5540-36730	r__Duplodnaviria;k__Heunggongvirae;p__Uroviricota;c__Caudoviricetes;;;;	0.9101	IMGVR_UViG_3300029873_000392	VC_662_0	4.89899	11	Clustered
	1	Host-associated;Human;Digestive system;Large intestine	['Host-associated', 'Human', 'Digestive system']	1	d__Bacteria;p__Firmicutes_A;c__Clostridia;o__Oscillospirales;f__Oscillospiraceae;g__CAG-103;	IMGVR_UViG_3300029871_000043|3300029871|Ga0245314_101533	preVC_662	0.9101	IMGVR_UViG_3300029871_000043|3300029871|Ga0245314_101533	r__Duplodnaviria;k__Heunggongvirae;p__Uroviricota;c__Caudoviricetes;;;;	0.9101	IMGVR_UViG_3300029871_000043	VC_662_0	4.89899	11	Clustered
	1	Host-associated;Human;Digestive system;Large intestine	['Host-associated', 'Human', 'Digestive system']	1	d__Bacteria;p__Firmicutes_A;c__Clostridia;o__Oscillospirales;f__Oscillospiraceae;g__CAG-103;	IMGVR_UViG_3300029848_000341|3300029848|Ga0245285_1000082|142124-163978	preVC_662	0.9101	IMGVR_UViG_3300029848_000341|3300029848|Ga0245285_1000082|142124-163978	r__Duplodnaviria;k__Heunggongvirae;p__Uroviricota;c__Caudoviricetes;;;;	0.9101	IMGVR_UViG_3300029848_000341	VC_662_0	4.89899	11	Clustered
	1	Host-associated;Human;Digestive system;Large intestine	['Host-associated', 'Human', 'Digestive system']	1	d__Bacteria;p__Firmicutes_A;c__Clostridia;o__Oscillospirales;f__Oscillospiraceae;g__CAG-103;	IMGVR_UViG_3300029748_000451|3300029748|Ga0245205_1000072|70334-99539	preVC_662	0.9101	IMGVR_UViG_3300029748_000451|3300029748|Ga0245205_1000072|70334-99539	r__Duplodnaviria;k__Heunggongvirae;p__Uroviricota;c__Caudoviricetes;;;;	0.9101	IMGVR_UViG_3300029748_000451	VC_662_0	4.89899	11	Clustered
	1	Host-associated;Human;Digestive system;Large intestine	['Host-associated', 'Human', 'Digestive system']	1	d__Bacteria;p__Firmicutes_A;c__Clostridia;o__Oscillospirales;f__Oscillospiraceae;g__CAG-103;	IMGVR_UViG_3300029747_000318|3300029747|Ga0245228_100165|28447-59572	preVC_662	0.9101	IMGVR_UViG_3300029747_000318|3300029747|Ga0245228_100165|28447-59572	r__Duplodnaviria;k__Heunggongvirae;p__Uroviricota;c__Caudoviricetes;;;;	0.9101	IMGVR_UViG_3300029747_000318	VC_662_0	4.89899	11	Clustered
	1	Host-associated;Human;Digestive system;Large intestine	['Host-associated', 'Human', 'Digestive system']	1	d__Bacteria;p__Firmicutes_A;c__Clostridia;o__Christensenellales;f__CAG-138;g__PeH17;	IMGVR_UViG_3300029745_000321|3300029745|Ga0245251_100406|55743-76404	preVC_663	0.8384	IMGVR_UViG_3300029745_000321|3300029745|Ga0245251_100406|55743-76404	r__Duplodnaviria;k__Heunggongvirae;p__Uroviricota;c__Caudoviricetes;;;;	0.8384	IMGVR_UViG_3300029745_000321	VC_663_0	2.44004	11	Clustered
	1	Host-associated;Human;Digestive system;Large intestine	['Host-associated', 'Human', 'Digestive system']	1	d__Bacteria;p__Firmicutes_A;c__Clostridia;o__Oscillospirales;f__Oscillospiraceae;g__CAG-103;	IMGVR_UViG_3300029613_000364|3300029613|Ga0245150_100224|19648-51563	preVC_662	0.9101	IMGVR_UViG_3300029613_000364|3300029613|Ga0245150_100224|19648-51563	r__Duplodnaviria;k__Heunggongvirae;p__Uroviricota;c__Caudoviricetes;;;;	0.9101	IMGVR_UViG_3300029613_000364	VC_662_0	4.89899	11	Clustered
	1	Host-associated;Human;Digestive system;Large intestine	['Host-associated', 'Human', 'Digestive system']	1	d__Bacteria;p__Firmicutes_A;c__Clostridia;o__Oscillospirales;f__Oscillospiraceae;g__CAG-103;	IMGVR_UViG_3300029494_000301|3300029494|Ga0244011_1001032|3562-36769	preVC_662	0.9101	IMGVR_UViG_3300029494_000301|3300029494|Ga0244011_1001032|3562-36769	r__Duplodnaviria;k__Heunggongvirae;p__Uroviricota;c__Caudoviricetes;;;;	0.9101	IMGVR_UViG_3300029494_000301	VC_662_0	4.89899	11	Clustered
	1	Host-associated;Human;Digestive system;Large intestine	['Host-associated', 'Human', 'Digestive system']	1	d__Bacteria;p__Firmicutes_A;c__Clostridia;o__Oscillospirales;f__Oscillospiraceae;g__CAG-103;	IMGVR_UViG_3300029494_000140|3300029494|Ga0244011_1001032	preVC_662	0.9101	IMGVR_UViG_3300029494_000140|3300029494|Ga0244011_1001032	r__Duplodnaviria;k__Heunggongvirae;p__Uroviricota;c__Caudoviricetes;;;;	0.9101	IMGVR_UViG_3300029494_000140	VC_662_0	4.89899	11	Clustered
	1	Host-associated;Human;Digestive system;Large intestine	['Host-associated', 'Human', 'Digestive system']	1	d__Bacteria;p__Firmicutes_A;c__Clostridia;o__Christensenellales;f__CAG-138;g__PeH17;	IMGVR_UViG_3300029251_000092|3300029251|Ga0167475_101599	preVC_663	0.8384	IMGVR_UViG_3300029251_000092|3300029251|Ga0167475_101599	r__Duplodnaviria;k__Heunggongvirae;p__Uroviricota;c__Caudoviricetes;;;;	0.8384	IMGVR_UViG_3300029251_000092	VC_663_0	2.44004	11	Clustered
	1	Host-associated;Human;Digestive system;Large intestine	['Host-associated', 'Human', 'Digestive system']	1	d__Bacteria;p__Firmicutes_A;c__Clostridia;o__Oscillospirales;f__Oscillospiraceae;g__CAG-103;	IMGVR_UViG_3300029362_000050|3300029362|Ga0243852_1001534	preVC_662	0.9101	IMGVR_UViG_3300029362_000050|3300029362|Ga0243852_1001534	r__Duplodnaviria;k__Heunggongvirae;p__Uroviricota;c__Caudoviricetes;;;;	0.9101	IMGVR_UViG_3300029362_000050	VC_662_0	4.89899	11	Clustered
	1		Ancient	1		NODE_310_length_36983_cov_28.516681	preVC_661	0.8323	NODE_310_length_36983_cov_28.516681		0.8323		VC_661_0	2.21012	12	Clustered
MG711460	1		['Unknown']	1		MG711460.1	preVC_661	0.8323	MG711460.1		0.8323		VC_661_0	2.21012	12	Clustered
	1	Host-associated;Mammals: Human;Digestive system;Large intestine	['Host-associated', 'Mammals: Human', 'Digestive system']	1	d__Bacteria;p__Firmicutes_A;c__Clostridia;o__Oscillospirales;;;	IMGVR_UViG_3300045988_160641|3300045988|Ga0495776_111806	preVC_661	0.8323	IMGVR_UViG_3300045988_160641|3300045988|Ga0495776_111806	r__Duplodnaviria;k__Heunggongvirae;p__Uroviricota;c__Caudoviricetes;;;;	0.8323	IMGVR_UViG_3300045988_160641	VC_661_0	2.21012	12	Clustered
	1	Host-associated;Mammals: Human;Digestive system;Large intestine	['Host-associated', 'Mammals: Human', 'Digestive system']	1	d__Bacteria;p__Firmicutes_A;c__Clostridia;o__Oscillospirales;;;	IMGVR_UViG_3300045988_157899|3300045988|Ga0495776_073974	preVC_661	0.8323	IMGVR_UViG_3300045988_157899|3300045988|Ga0495776_073974	r__Duplodnaviria;k__Heunggongvirae;p__Uroviricota;c__Caudoviricetes;;;;	0.8323	IMGVR_UViG_3300045988_157899	VC_661_0	2.21012	12	Clustered
	1	Host-associated;Mammals: Human;Digestive system;Large intestine	['Host-associated', 'Mammals: Human', 'Digestive system']	1	d__Bacteria;p__Firmicutes_A;c__Clostridia;o__Oscillospirales;;;	IMGVR_UViG_3300045988_157427|3300045988|Ga0495776_090922	preVC_661	0.8323	IMGVR_UViG_3300045988_157427|3300045988|Ga0495776_090922	r__Duplodnaviria;k__Heunggongvirae;p__Uroviricota;c__Caudoviricetes;;;;	0.8323	IMGVR_UViG_3300045988_157427	VC_661_0	2.21012	12	Clustered
	1	Host-associated;Mammals: Human;Digestive system;Large intestine	['Host-associated', 'Mammals: Human', 'Digestive system']	1	d__Bacteria;p__Firmicutes_A;c__Clostridia;o__Oscillospirales;;;	IMGVR_UViG_3300045988_107561|3300045988|Ga0495776_179641	preVC_661	0.8323	IMGVR_UViG_3300045988_107561|3300045988|Ga0495776_179641	r__Duplodnaviria;k__Heunggongvirae;p__Uroviricota;c__Caudoviricetes;;;;	0.8323	IMGVR_UViG_3300045988_107561	VC_661_0	2.21012	12	Clustered
	1	Host-associated;Mammals: Human;Digestive system;Large intestine	['Host-associated', 'Mammals: Human', 'Digestive system']	1	d__Bacteria;p__Firmicutes_A;c__Clostridia;o__Oscillospirales;;;	IMGVR_UViG_3300045988_063782|3300045988|Ga0495776_170729	preVC_661	0.8323	IMGVR_UViG_3300045988_063782|3300045988|Ga0495776_170729	r__Duplodnaviria;k__Heunggongvirae;p__Uroviricota;c__Caudoviricetes;;;;	0.8323	IMGVR_UViG_3300045988_063782	VC_661_0	2.21012	12	Clustered
	1	Host-associated;Mammals: Human;Digestive system;Large intestine	['Host-associated', 'Mammals: Human', 'Digestive system']	1	d__Bacteria;p__Firmicutes_A;c__Clostridia;o__Oscillospirales;;;	IMGVR_UViG_3300045988_027401|3300045988|Ga0495776_126907	preVC_661	0.8323	IMGVR_UViG_3300045988_027401|3300045988|Ga0495776_126907	r__Duplodnaviria;k__Heunggongvirae;p__Uroviricota;c__Caudoviricetes;;;;	0.8323	IMGVR_UViG_3300045988_027401	VC_661_0	2.21012	12	Clustered
	1	Host-associated;Mammals: Human;Digestive system;Large intestine	['Host-associated', 'Mammals: Human', 'Digestive system']	1	d__Bacteria;p__Firmicutes_A;c__Clostridia;o__Oscillospirales;;;	IMGVR_UViG_3300045988_016822|3300045988|Ga0495776_167537	preVC_661	0.8323	IMGVR_UViG_3300045988_016822|3300045988|Ga0495776_167537	r__Duplodnaviria;k__Heunggongvirae;p__Uroviricota;c__Caudoviricetes;;;;	0.8323	IMGVR_UViG_3300045988_016822	VC_661_0	2.21012	12	Clustered
	1	Host-associated;Mammals: Human;Digestive system;Large intestine	['Host-associated', 'Mammals: Human', 'Digestive system']	1	d__Bacteria;p__Firmicutes_A;c__Clostridia;o__Oscillospirales;;;	IMGVR_UViG_3300045988_016077|3300045988|Ga0495776_146815	preVC_661	0.8323	IMGVR_UViG_3300045988_016077|3300045988|Ga0495776_146815	r__Duplodnaviria;k__Heunggongvirae;p__Uroviricota;c__Caudoviricetes;;;;	0.8323	IMGVR_UViG_3300045988_016077	VC_661_0	2.21012	12	Clustered
	1	Host-associated;Mammals: Human;Digestive system;Large intestine	['Host-associated', 'Mammals: Human', 'Digestive system']	1	d__Bacteria;p__Firmicutes_A;c__Clostridia;o__Oscillospirales;;;	IMGVR_UViG_3300045988_009887|3300045988|Ga0495776_087186	preVC_661	0.8323	IMGVR_UViG_3300045988_009887|3300045988|Ga0495776_087186	r__Duplodnaviria;k__Heunggongvirae;p__Uroviricota;c__Caudoviricetes;;;;	0.8323	IMGVR_UViG_3300045988_009887	VC_661_0	2.21012	12	Clustered
	1	Host-associated;Mammals: Human;Digestive system;Large intestine	['Host-associated', 'Mammals: Human', 'Digestive system']	1	d__Bacteria;p__Firmicutes_A;c__Clostridia;o__Oscillospirales;;;	IMGVR_UViG_3300045988_006856|3300045988|Ga0495776_127247	preVC_661	0.8323	IMGVR_UViG_3300045988_006856|3300045988|Ga0495776_127247	r__Duplodnaviria;k__Heunggongvirae;p__Uroviricota;c__Caudoviricetes;;;;	0.8323	IMGVR_UViG_3300045988_006856	VC_661_0	2.21012	12	Clustered
		Host-associated;Human;Digestive system;Large intestine	['Host-associated', 'Human', 'Digestive system']		d__Bacteria;p__Firmicutes_A;c__Clostridia;o__Lachnospirales;f__Lachnospiraceae;;	IMGVR_UViG_3300029815_000187|3300029815|Ga0244882_1001201			IMGVR_UViG_3300029815_000187|3300029815|Ga0244882_1001201	r__Duplodnaviria;k__Heunggongvirae;p__Uroviricota;c__Caudoviricetes;;;;		IMGVR_UViG_3300029815_000187				Outlier
	0.999932	Host-associated;Mammals: Human;Digestive system;Large intestine	['Host-associated', 'Mammals: Human', 'Digestive system']	1	d__Bacteria;p__Firmicutes;c__Bacilli;o__RF39;f__UBA660;g__CAG-1000;	IMGVR_UViG_3300045988_171609|3300045988|Ga0495776_021040	preVC_629	0.9992	IMGVR_UViG_3300045988_171609|3300045988|Ga0495776_021040	r__Duplodnaviria;k__Heunggongvirae;p__Uroviricota;c__Caudoviricetes;;;;	0.9991	IMGVR_UViG_3300045988_171609	VC_629_0	4.22058	11	Clustered
	0.999932	Host-associated;Mammals: Human;Digestive system;Large intestine	['Host-associated', 'Mammals: Human', 'Digestive system']	1	d__Bacteria;p__Firmicutes;c__Bacilli;o__RF39;f__UBA660;g__CAG-1000;	IMGVR_UViG_3300045988_169156|3300045988|Ga0495776_021693	preVC_629	0.9992	IMGVR_UViG_3300045988_169156|3300045988|Ga0495776_021693	r__Duplodnaviria;k__Heunggongvirae;p__Uroviricota;c__Caudoviricetes;;;;	0.9991	IMGVR_UViG_3300045988_169156	VC_629_0	4.22058	11	Clustered
	0.999932	Host-associated;Mammals: Human;Digestive system;Large intestine	['Host-associated', 'Mammals: Human', 'Digestive system']	1	;;;;;;	IMGVR_UViG_3300045988_123619|3300045988|Ga0495776_062856	preVC_629	0.9992	IMGVR_UViG_3300045988_123619|3300045988|Ga0495776_062856	r__Duplodnaviria;k__Heunggongvirae;p__Uroviricota;c__Caudoviricetes;;;;	0.9991	IMGVR_UViG_3300045988_123619	VC_629_0	4.22058	11	Clustered
	0.999932	Host-associated;Human;Digestive system;Large intestine	['Host-associated', 'Human', 'Digestive system']	1	d__Bacteria;p__Firmicutes;c__Bacilli;o__RF39;f__UBA660;;	IMGVR_UViG_3300029851_000265|3300029851|Ga0245290_100091|59898-102791	preVC_629	0.9992	IMGVR_UViG_3300029851_000265|3300029851|Ga0245290_100091|59898-102791	r__Duplodnaviria;k__Heunggongvirae;p__Uroviricota;c__Caudoviricetes;;;;	0.9991	IMGVR_UViG_3300029851_000265	VC_629_0	4.22058	11	Clustered
	0.999932	Host-associated;Human;Digestive system;Large intestine	['Host-associated', 'Human', 'Digestive system']	1	d__Bacteria;p__Firmicutes;c__Bacilli;o__RF39;f__UBA660;g__CAG-1000;	IMGVR_UViG_3300029621_000383|3300029621|Ga0245126_1000700|10478-49701	preVC_629	0.9992	IMGVR_UViG_3300029621_000383|3300029621|Ga0245126_1000700|10478-49701	r__Duplodnaviria;k__Heunggongvirae;p__Uroviricota;c__Caudoviricetes;;;;	0.9991	IMGVR_UViG_3300029621_000383	VC_629_0	4.22058	11	Clustered
	1		Ancient	1		NODE_27_length_39290_cov_27.145584	preVC_660	0.9832	NODE_27_length_39290_cov_27.145584		0.9832		VC_660_0	5.97949	11	Clustered
	1		Ancient	1		NODE_153_length_36331_cov_22.312962	preVC_659	0.9422	NODE_153_length_36331_cov_22.312962		0.9422		VC_659_0	5.5182	11	Clustered
	1	Host-associated;Mammals: Human;Digestive system;Large intestine	['Host-associated', 'Mammals: Human', 'Digestive system']	1	d__Bacteria;p__Firmicutes_A;c__Clostridia;o__Oscillospirales;f__Ruminococcaceae;g__Angelakisella;	IMGVR_UViG_3300045988_107676|3300045988|Ga0495776_006951	preVC_660	0.9832	IMGVR_UViG_3300045988_107676|3300045988|Ga0495776_006951	r__Duplodnaviria;k__Heunggongvirae;p__Uroviricota;c__Caudoviricetes;;;;	0.9832	IMGVR_UViG_3300045988_107676	VC_660_0	5.97949	11	Clustered
	1	Host-associated;Mammals: Human;Digestive system;Large intestine	['Host-associated', 'Mammals: Human', 'Digestive system']	1	d__Bacteria;p__Firmicutes_A;c__Clostridia;o__Oscillospirales;f__Ruminococcaceae;g__Angelakisella;	IMGVR_UViG_3300045988_087491|3300045988|Ga0495776_128534	preVC_660	0.9832	IMGVR_UViG_3300045988_087491|3300045988|Ga0495776_128534	r__Duplodnaviria;k__Heunggongvirae;p__Uroviricota;c__Caudoviricetes;;;;	0.9832	IMGVR_UViG_3300045988_087491	VC_660_0	5.97949	11	Clustered
	1	Host-associated;Mammals: Human;Digestive system;Large intestine	['Host-associated', 'Mammals: Human', 'Digestive system']	1	d__Bacteria;p__Firmicutes_A;c__Clostridia;o__Oscillospirales;f__Oscillospiraceae;g__UBA738;	IMGVR_UViG_3300045988_026458|3300045988|Ga0495776_027974	preVC_659	0.9422	IMGVR_UViG_3300045988_026458|3300045988|Ga0495776_027974	r__Duplodnaviria;k__Heunggongvirae;p__Uroviricota;c__Caudoviricetes;;;;	0.9422	IMGVR_UViG_3300045988_026458	VC_659_0	5.5182	11	Clustered
	1	Host-associated;Mammals: Human;Digestive system;Large intestine	['Host-associated', 'Mammals: Human', 'Digestive system']	0.8889	d__Bacteria;p__Firmicutes_A;c__Clostridia;o__Oscillospirales;f__Oscillospiraceae;g__CAG-83;	IMGVR_UViG_3300045988_022847|3300045988|Ga0495776_009227	preVC_581	0.5132	IMGVR_UViG_3300045988_022847|3300045988|Ga0495776_009227	r__Duplodnaviria;k__Heunggongvirae;p__Uroviricota;c__Caudoviricetes;;;;	0.5132	IMGVR_UViG_3300045988_022847	VC_581_1	7.62476	9	Clustered
	1	Host-associated;Mammals: Human;Digestive system;Large intestine	['Host-associated', 'Mammals: Human', 'Digestive system']	1	d__Bacteria;p__Firmicutes_A;c__Clostridia;o__Oscillospirales;f__Oscillospiraceae;g__UBA738;	IMGVR_UViG_3300045988_019246|3300045988|Ga0495776_071615	preVC_659	0.9422	IMGVR_UViG_3300045988_019246|3300045988|Ga0495776_071615	r__Duplodnaviria;k__Heunggongvirae;p__Uroviricota;c__Caudoviricetes;;;;	0.9422	IMGVR_UViG_3300045988_019246	VC_659_0	5.5182	11	Clustered
	1	Host-associated;Mammals: Human;Digestive system;Large intestine	['Host-associated', 'Mammals: Human', 'Digestive system']	1	d__Bacteria;p__Firmicutes_A;c__Clostridia;o__Oscillospirales;f__Oscillospiraceae;g__UBA738;	IMGVR_UViG_3300045988_016275|3300045988|Ga0495776_071964	preVC_659	0.9422	IMGVR_UViG_3300045988_016275|3300045988|Ga0495776_071964	r__Duplodnaviria;k__Heunggongvirae;p__Uroviricota;c__Caudoviricetes;;;;	0.9422	IMGVR_UViG_3300045988_016275	VC_659_0	5.5182	11	Clustered
	1	Host-associated;Mammals: Human;Digestive system;Large intestine	['Host-associated', 'Mammals: Human', 'Digestive system']	1	d__Bacteria;p__Firmicutes_A;c__Clostridia;o__Oscillospirales;f__Oscillospiraceae;g__UBA738;	IMGVR_UViG_3300045988_016161|3300045988|Ga0495776_024863	preVC_659	0.9422	IMGVR_UViG_3300045988_016161|3300045988|Ga0495776_024863	r__Duplodnaviria;k__Heunggongvirae;p__Uroviricota;c__Caudoviricetes;;;;	0.9422	IMGVR_UViG_3300045988_016161	VC_659_0	5.5182	11	Clustered
	0.908985	Host-associated;Mammals: Human;Digestive system;Large intestine	['Host-associated', 'Mammals: Human', 'Digestive system']	1	d__Bacteria;p__Firmicutes_A;c__Clostridia;o__Oscillospirales;f__Oscillospiraceae;;	IMGVR_UViG_3300045988_012398|3300045988|Ga0495776_138434	preVC_581	0.1052	IMGVR_UViG_3300045988_012398|3300045988|Ga0495776_138434	r__Duplodnaviria;k__Heunggongvirae;p__Uroviricota;c__Caudoviricetes;;;;	0.0957	IMGVR_UViG_3300045988_012398	VC_581_0	6.32456	2	Clustered
	0.908985	Host-associated;Mammals: Human;Digestive system;Large intestine	['Host-associated', 'Mammals: Human', 'Digestive system']	1	d__Bacteria;p__Firmicutes_A;c__Clostridia;o__Oscillospirales;f__Oscillospiraceae;;	IMGVR_UViG_3300045988_012177|3300045988|Ga0495776_114066	preVC_581	0.1052	IMGVR_UViG_3300045988_012177|3300045988|Ga0495776_114066	r__Duplodnaviria;k__Heunggongvirae;p__Uroviricota;c__Caudoviricetes;;;;	0.0957	IMGVR_UViG_3300045988_012177	VC_581_0	6.32456	2	Clustered
	1	Host-associated;Mammals: Human;Digestive system;Large intestine	['Host-associated', 'Mammals: Human', 'Digestive system']	1	d__Bacteria;p__Firmicutes_A;c__Clostridia;o__Oscillospirales;f__Oscillospiraceae;g__UBA738;	IMGVR_UViG_3300045988_009894|3300045988|Ga0495776_111250	preVC_659	0.9422	IMGVR_UViG_3300045988_009894|3300045988|Ga0495776_111250	r__Duplodnaviria;k__Heunggongvirae;p__Uroviricota;c__Caudoviricetes;;;;	0.9422	IMGVR_UViG_3300045988_009894	VC_659_0	5.5182	11	Clustered
	1	Host-associated;Mammals: Human;Digestive system;Large intestine	['Host-associated', 'Mammals: Human', 'Digestive system']	0.8889	d__Bacteria;p__Firmicutes_A;c__Clostridia;o__Oscillospirales;f__Oscillospiraceae;g__CAG-83;	IMGVR_UViG_3300045988_009526|3300045988|Ga0495776_021190	preVC_581	0.5132	IMGVR_UViG_3300045988_009526|3300045988|Ga0495776_021190	r__Duplodnaviria;k__Heunggongvirae;p__Uroviricota;c__Caudoviricetes;;;;	0.5132	IMGVR_UViG_3300045988_009526	VC_581_1	7.62476	9	Clustered
	1	Host-associated;Mammals: Human;Digestive system;Large intestine	['Host-associated', 'Mammals: Human', 'Digestive system']	0.8889	d__Bacteria;p__Firmicutes_A;c__Clostridia;o__Oscillospirales;f__Oscillospiraceae;g__CAG-83;	IMGVR_UViG_3300045988_009473|3300045988|Ga0495776_042222	preVC_581	0.5132	IMGVR_UViG_3300045988_009473|3300045988|Ga0495776_042222	r__Duplodnaviria;k__Heunggongvirae;p__Uroviricota;c__Caudoviricetes;;;;	0.5132	IMGVR_UViG_3300045988_009473	VC_581_1	7.62476	9	Clustered
	1	Host-associated;Mammals: Human;Digestive system;Large intestine	['Host-associated', 'Mammals: Human', 'Digestive system']	1	d__Bacteria;p__Firmicutes_A;c__Clostridia;o__Oscillospirales;f__Oscillospiraceae;g__UBA738;	IMGVR_UViG_3300045988_007823|3300045988|Ga0495776_006845	preVC_659	0.9422	IMGVR_UViG_3300045988_007823|3300045988|Ga0495776_006845	r__Duplodnaviria;k__Heunggongvirae;p__Uroviricota;c__Caudoviricetes;;;;	0.9422	IMGVR_UViG_3300045988_007823	VC_659_0	5.5182	11	Clustered
	1	Host-associated;Human;Digestive system;Large intestine	['Host-associated', 'Human', 'Digestive system']	1	d__Bacteria;p__Firmicutes_A;c__Clostridia;o__Oscillospirales;f__Oscillospiraceae;g__UBA738;	IMGVR_UViG_3300029875_000012|3300029875|Ga0245324_100766	preVC_659	0.9422	IMGVR_UViG_3300029875_000012|3300029875|Ga0245324_100766	r__Duplodnaviria;k__Heunggongvirae;p__Uroviricota;c__Caudoviricetes;;;;	0.9422	IMGVR_UViG_3300029875_000012	VC_659_0	5.5182	11	Clustered
	1	Host-associated;Human;Digestive system;Large intestine	['Host-associated', 'Human', 'Digestive system']	1	d__Bacteria;p__Firmicutes_A;c__Clostridia;o__Oscillospirales;f__Oscillospiraceae;g__UBA738;	IMGVR_UViG_3300029735_000075|3300029735|Ga0245259_100574	preVC_659	0.9422	IMGVR_UViG_3300029735_000075|3300029735|Ga0245259_100574	r__Duplodnaviria;k__Heunggongvirae;p__Uroviricota;c__Caudoviricetes;;;;	0.9422	IMGVR_UViG_3300029735_000075	VC_659_0	5.5182	11	Clustered
	1	Host-associated;Human;Digestive system;Large intestine	['Host-associated', 'Human', 'Digestive system']	1	d__Bacteria;p__Firmicutes_A;c__Clostridia;o__Oscillospirales;f__Oscillospiraceae;g__UBA738;	IMGVR_UViG_3300029245_000022|3300029245|Ga0168762_100727	preVC_659	0.9422	IMGVR_UViG_3300029245_000022|3300029245|Ga0168762_100727	r__Duplodnaviria;k__Heunggongvirae;p__Uroviricota;c__Caudoviricetes;;;;	0.9422	IMGVR_UViG_3300029245_000022	VC_659_0	5.5182	11	Clustered
	1	Host-associated;Human;Digestive system;Large intestine	['Host-associated', 'Human', 'Digestive system']	1	d__Bacteria;p__Firmicutes_A;c__Clostridia;o__Oscillospirales;f__Oscillospiraceae;g__UBA738;	IMGVR_UViG_3300029573_000338|3300029573|Ga0245101_100078|46159-87151	preVC_659	0.9422	IMGVR_UViG_3300029573_000338|3300029573|Ga0245101_100078|46159-87151	r__Duplodnaviria;k__Heunggongvirae;p__Uroviricota;c__Caudoviricetes;;;;	0.9422	IMGVR_UViG_3300029573_000338	VC_659_0	5.5182	11	Clustered
			Ancient			NODE_537_length_24704_cov_27.640148			NODE_537_length_24704_cov_27.640148							Outlier
			Ancient			NODE_689_length_7996_cov_176.476262			NODE_689_length_7996_cov_176.476262							Overlap (VC_564/VC_627/VC_659)
		Host-associated;Mammals: Human;Digestive system;Large intestine	['Host-associated', 'Mammals: Human', 'Digestive system']		;;;;;;	IMGVR_UViG_3300045988_178030|3300045988|Ga0495776_001569			IMGVR_UViG_3300045988_178030|3300045988|Ga0495776_001569	r__Duplodnaviria;k__Heunggongvirae;p__Uroviricota;c__Caudoviricetes;;;;		IMGVR_UViG_3300045988_178030				Overlap (VC_564/VC_627/VC_659)
	0.873664	Host-associated;Mammals: Human;Digestive system;Large intestine	['Host-associated', 'Mammals: Human', 'Digestive system']	1	d__Bacteria;p__Firmicutes_A;c__Clostridia;o__Oscillospirales;f__Oscillospiraceae;g__Faecousia;	IMGVR_UViG_3300045988_065836|3300045988|Ga0495776_015691	preVC_658	0.0559	IMGVR_UViG_3300045988_065836|3300045988|Ga0495776_015691	r__Duplodnaviria;k__Heunggongvirae;p__Uroviricota;c__Caudoviricetes;;;;	0.0488	IMGVR_UViG_3300045988_065836	VC_658_0	7.48331	2	Clustered
		Host-associated;Human;Digestive system;Large intestine	['Host-associated', 'Human', 'Digestive system']		d__Bacteria;p__Firmicutes_A;c__Clostridia;o__Lachnospirales;f__Lachnospiraceae;;	IMGVR_UViG_3300030438_000298|3300030438|Ga0168793_1000192|207-19158			IMGVR_UViG_3300030438_000298|3300030438|Ga0168793_1000192|207-19158	r__Duplodnaviria;k__Heunggongvirae;p__Uroviricota;c__Caudoviricetes;;;;		IMGVR_UViG_3300030438_000298				Overlap (VC_658/VC_659)
		Host-associated;Human;Digestive system;Large intestine	['Host-associated', 'Human', 'Digestive system']		d__Bacteria;p__Firmicutes_A;c__Clostridia;o__Oscillospirales;f__Oscillospiraceae;;	IMGVR_UViG_3300030030_000296|3300030030|Ga0245278_100503|38545-57825			IMGVR_UViG_3300030030_000296|3300030030|Ga0245278_100503|38545-57825	r__Duplodnaviria;k__Heunggongvirae;p__Uroviricota;c__Caudoviricetes;;;;		IMGVR_UViG_3300030030_000296				Overlap (VC_564/VC_659)
		Host-associated;Human;Digestive system;Large intestine	['Host-associated', 'Human', 'Digestive system']		d__Bacteria;p__Firmicutes_A;c__Clostridia;o__Oscillospirales;f__Oscillospiraceae;;	IMGVR_UViG_3300029860_000391|3300029860|Ga0245305_1001783|7882-19510			IMGVR_UViG_3300029860_000391|3300029860|Ga0245305_1001783|7882-19510	r__Duplodnaviria;k__Heunggongvirae;p__Uroviricota;c__Caudoviricetes;;;;		IMGVR_UViG_3300029860_000391				Overlap (VC_564/VC_659)
		Host-associated;Human;Digestive system;Large intestine	['Host-associated', 'Human', 'Digestive system']		d__Bacteria;p__Firmicutes_A;c__Clostridia;o__Oscillospirales;f__Oscillospiraceae;g__Faecousia;	IMGVR_UViG_3300029839_000138|3300029839|Ga0245267_100293|23310-36858			IMGVR_UViG_3300029839_000138|3300029839|Ga0245267_100293|23310-36858	r__Duplodnaviria;k__Heunggongvirae;p__Uroviricota;c__Caudoviricetes;;;;		IMGVR_UViG_3300029839_000138				Overlap (VC_564/VC_659)
		Host-associated;Human;Digestive system;Large intestine	['Host-associated', 'Human', 'Digestive system']		;;;;;;	IMGVR_UViG_3300029241_000266|3300029241|Ga0167490_100197|124-13526			IMGVR_UViG_3300029241_000266|3300029241|Ga0167490_100197|124-13526	r__Duplodnaviria;k__Heunggongvirae;p__Uroviricota;c__Caudoviricetes;;;;		IMGVR_UViG_3300029241_000266				Overlap (VC_658/VC_659)
	0	Host-associated;Human;Digestive system;Large intestine	['Host-associated', 'Human', 'Digestive system']	1	;;;;;;	IMGVR_UViG_3300029743_000255|3300029743|Ga0245246_100078|118279-128223	preVC_563	0	IMGVR_UViG_3300029743_000255|3300029743|Ga0245246_100078|118279-128223	r__Duplodnaviria;k__Heunggongvirae;p__Uroviricota;c__Caudoviricetes;;;;	0	IMGVR_UViG_3300029743_000255	VC_563_0	0	1	Clustered/Singleton
	0.981944	Host-associated;Mammals: Human;Digestive system;Large intestine	['Host-associated', 'Mammals: Human', 'Digestive system']	1	;;;;;;	IMGVR_UViG_3300045988_113532|3300045988|Ga0495776_138919	preVC_334	0.9991	IMGVR_UViG_3300045988_113532|3300045988|Ga0495776_138919	r__Duplodnaviria;k__Heunggongvirae;p__Uroviricota;c__Caudoviricetes;;;;	0.9811	IMGVR_UViG_3300045988_113532	VC_334_0	3.33173	11	Clustered
	0.981944	Host-associated;Mammals: Human;Digestive system;Large intestine	['Host-associated', 'Mammals: Human', 'Digestive system']	1	;;;;;;	IMGVR_UViG_3300045988_111870|3300045988|Ga0495776_099013	preVC_334	0.9991	IMGVR_UViG_3300045988_111870|3300045988|Ga0495776_099013	r__Duplodnaviria;k__Heunggongvirae;p__Uroviricota;c__Caudoviricetes;;;;	0.9811	IMGVR_UViG_3300045988_111870	VC_334_0	3.33173	11	Clustered
	0.981944	Host-associated;Mammals: Human;Digestive system;Large intestine	['Host-associated', 'Mammals: Human', 'Digestive system']	1	;;;;;;	IMGVR_UViG_3300045988_088932|3300045988|Ga0495776_058483	preVC_334	0.9991	IMGVR_UViG_3300045988_088932|3300045988|Ga0495776_058483	r__Duplodnaviria;k__Heunggongvirae;p__Uroviricota;c__Caudoviricetes;;;;	0.9811	IMGVR_UViG_3300045988_088932	VC_334_0	3.33173	11	Clustered
	0.981944	Host-associated;Mammals: Human;Digestive system;Large intestine	['Host-associated', 'Mammals: Human', 'Digestive system']	1	;;;;;;	IMGVR_UViG_3300045988_082347|3300045988|Ga0495776_111956	preVC_334	0.9991	IMGVR_UViG_3300045988_082347|3300045988|Ga0495776_111956	r__Duplodnaviria;k__Heunggongvirae;p__Uroviricota;c__Caudoviricetes;;;;	0.9811	IMGVR_UViG_3300045988_082347	VC_334_0	3.33173	11	Clustered
	0.981944	Host-associated;Mammals: Human;Digestive system;Large intestine	['Host-associated', 'Mammals: Human', 'Digestive system']	1	;;;;;;	IMGVR_UViG_3300045988_073019|3300045988|Ga0495776_142395	preVC_334	0.9991	IMGVR_UViG_3300045988_073019|3300045988|Ga0495776_142395	r__Duplodnaviria;k__Heunggongvirae;p__Uroviricota;c__Caudoviricetes;;;;	0.9811	IMGVR_UViG_3300045988_073019	VC_334_0	3.33173	11	Clustered
	0.981944	Host-associated;Mammals: Human;Digestive system;Large intestine	['Host-associated', 'Mammals: Human', 'Digestive system']	1	;;;;;;	IMGVR_UViG_3300045988_060805|3300045988|Ga0495776_058949	preVC_334	0.9991	IMGVR_UViG_3300045988_060805|3300045988|Ga0495776_058949	r__Duplodnaviria;k__Heunggongvirae;p__Uroviricota;c__Caudoviricetes;;;;	0.9811	IMGVR_UViG_3300045988_060805	VC_334_0	3.33173	11	Clustered
	0.981944	Host-associated;Human;Digestive system;Large intestine	['Host-associated', 'Human', 'Digestive system']	1	;;;;;;	IMGVR_UViG_3300030438_000052|3300030438|Ga0168793_1002037	preVC_334	0.9991	IMGVR_UViG_3300030438_000052|3300030438|Ga0168793_1002037	r__Duplodnaviria;k__Heunggongvirae;p__Uroviricota;c__Caudoviricetes;;;;	0.9811	IMGVR_UViG_3300030438_000052	VC_334_0	3.33173	11	Clustered
	0.981944	Host-associated;Human;Digestive system;Large intestine	['Host-associated', 'Human', 'Digestive system']	1	;;;;;;	IMGVR_UViG_3300029240_000046|3300029240|Ga0168677_102085	preVC_334	0.9991	IMGVR_UViG_3300029240_000046|3300029240|Ga0168677_102085	r__Duplodnaviria;k__Heunggongvirae;p__Uroviricota;c__Caudoviricetes;;;;	0.9811	IMGVR_UViG_3300029240_000046	VC_334_0	3.33173	11	Clustered
	0.981944	Host-associated;Human;Digestive system;Large intestine	['Host-associated', 'Human', 'Digestive system']	1	;;;;;;	IMGVR_UViG_3300029719_000058|3300029719|Ga0245179_1002256	preVC_334	0.9991	IMGVR_UViG_3300029719_000058|3300029719|Ga0245179_1002256	r__Duplodnaviria;k__Heunggongvirae;p__Uroviricota;c__Caudoviricetes;;;;	0.9811	IMGVR_UViG_3300029719_000058	VC_334_0	3.33173	11	Clustered
			Ancient			NODE_646_length_23940_cov_149.458489			NODE_646_length_23940_cov_149.458489							Outlier
	1	Host-associated;Mammals: Human;Digestive system;Large intestine	['Host-associated', 'Mammals: Human', 'Digestive system']	1	d__Bacteria;p__Firmicutes_A;c__Clostridia;o__Oscillospirales;f__Oscillospiraceae;g__CAG-83;	IMGVR_UViG_3300045988_032617|3300045988|Ga0495776_089313	preVC_655	0.7466	IMGVR_UViG_3300045988_032617|3300045988|Ga0495776_089313	r__Duplodnaviria;k__Heunggongvirae;p__Uroviricota;c__Caudoviricetes;;;;	0.7466	IMGVR_UViG_3300045988_032617	VC_655_0	3.77158	8	Clustered
	1		Ancient	1		NODE_597_length_23127_cov_50.024402	preVC_619	0.6677	NODE_597_length_23127_cov_50.024402		0.6677		VC_619_0	4.27573	11	Clustered
	1		Ancient	1		NODE_147_length_21731_cov_36.036584	preVC_214	0.7588	NODE_147_length_21731_cov_36.036584		0.7588		VC_214_0	2.51403	11	Clustered
	1	Host-associated;Mammals: Human;Digestive system;Large intestine	['Host-associated', 'Mammals: Human', 'Digestive system']	1	d__Bacteria;p__Firmicutes_A;c__Clostridia;o__Oscillospirales;f__Acutalibacteraceae;g__CAG-177;	IMGVR_UViG_3300045988_177759|3300045988|Ga0495776_088339	preVC_619	0.6677	IMGVR_UViG_3300045988_177759|3300045988|Ga0495776_088339	r__Duplodnaviria;k__Heunggongvirae;p__Uroviricota;c__Caudoviricetes;;;;	0.6677	IMGVR_UViG_3300045988_177759	VC_619_0	4.27573	11	Clustered
	1	Host-associated;Mammals: Human;Digestive system;Large intestine	['Host-associated', 'Mammals: Human', 'Digestive system']	1	d__Bacteria;p__Firmicutes_A;c__Clostridia;o__Oscillospirales;f__Acutalibacteraceae;g__CAG-177;	IMGVR_UViG_3300045988_124277|3300045988|Ga0495776_133059	preVC_619	0.6677	IMGVR_UViG_3300045988_124277|3300045988|Ga0495776_133059	r__Duplodnaviria;k__Heunggongvirae;p__Uroviricota;c__Caudoviricetes;;;;	0.6677	IMGVR_UViG_3300045988_124277	VC_619_0	4.27573	11	Clustered
	1	Host-associated;Mammals: Human;Digestive system;Large intestine	['Host-associated', 'Mammals: Human', 'Digestive system']	1	d__Bacteria;p__Firmicutes_A;c__Clostridia;o__Oscillospirales;f__Acutalibacteraceae;g__CAG-177;	IMGVR_UViG_3300045988_112201|3300045988|Ga0495776_051968	preVC_619	0.6677	IMGVR_UViG_3300045988_112201|3300045988|Ga0495776_051968	r__Duplodnaviria;k__Heunggongvirae;p__Uroviricota;c__Caudoviricetes;;;;	0.6677	IMGVR_UViG_3300045988_112201	VC_619_0	4.27573	11	Clustered
	0.995624	Host-associated;Mammals: Human;Digestive system;Large intestine	['Host-associated', 'Mammals: Human', 'Digestive system']	1	d__Bacteria;p__Firmicutes_A;c__Clostridia;o__Lachnospirales;f__Lachnospiraceae;g__Enterocloster;	IMGVR_UViG_3300045988_102515|3300045988|Ga0495776_005635	preVC_656	0.456	IMGVR_UViG_3300045988_102515|3300045988|Ga0495776_005635	r__Duplodnaviria;k__Heunggongvirae;p__Uroviricota;c__Caudoviricetes;;;;	0.454	IMGVR_UViG_3300045988_102515	VC_656_0	4.2168	3	Clustered
	1	Host-associated;Mammals: Human;Digestive system;Large intestine	['Host-associated', 'Mammals: Human', 'Digestive system']	1	d__Bacteria;p__Firmicutes_A;c__Clostridia;o__Oscillospirales;f__Acutalibacteraceae;g__CAG-177;	IMGVR_UViG_3300045988_090355|3300045988|Ga0495776_050193	preVC_619	0.6677	IMGVR_UViG_3300045988_090355|3300045988|Ga0495776_050193	r__Duplodnaviria;k__Heunggongvirae;p__Uroviricota;c__Caudoviricetes;;;;	0.6677	IMGVR_UViG_3300045988_090355	VC_619_0	4.27573	11	Clustered
	1	Host-associated;Human;Digestive system;Large intestine	['Host-associated', 'Human', 'Digestive system']	1	d__Bacteria;p__Firmicutes_A;c__Clostridia;o__Oscillospirales;f__Oscillospiraceae;g__CAG-83;	IMGVR_UViG_3300030029_000343|3300030029|Ga0245284_1000444|19169-31859	preVC_214	0.7588	IMGVR_UViG_3300030029_000343|3300030029|Ga0245284_1000444|19169-31859	r__Duplodnaviria;k__Heunggongvirae;p__Uroviricota;c__Caudoviricetes;;;;	0.7588	IMGVR_UViG_3300030029_000343	VC_214_0	2.51403	11	Clustered
	1	Host-associated;Human;Digestive system;Large intestine	['Host-associated', 'Human', 'Digestive system']	1	d__Bacteria;p__Firmicutes_A;c__Clostridia;o__Oscillospirales;f__Oscillospiraceae;g__CAG-83;	IMGVR_UViG_3300029872_000111|3300029872|Ga0245317_102035	preVC_214	0.7588	IMGVR_UViG_3300029872_000111|3300029872|Ga0245317_102035	r__Duplodnaviria;k__Heunggongvirae;p__Uroviricota;c__Caudoviricetes;;;;	0.7588	IMGVR_UViG_3300029872_000111	VC_214_0	2.51403	11	Clustered
	1	Host-associated;Human;Digestive system;Large intestine	['Host-associated', 'Human', 'Digestive system']	1	d__Bacteria;p__Firmicutes_A;c__Clostridia;o__Oscillospirales;f__Oscillospiraceae;g__CAG-83;	IMGVR_UViG_3300029828_000278|3300029828|Ga0244885_100160|10962-23658	preVC_214	0.7588	IMGVR_UViG_3300029828_000278|3300029828|Ga0244885_100160|10962-23658	r__Duplodnaviria;k__Heunggongvirae;p__Uroviricota;c__Caudoviricetes;;;;	0.7588	IMGVR_UViG_3300029828_000278	VC_214_0	2.51403	11	Clustered
	1	Host-associated;Human;Digestive system;Large intestine	['Host-associated', 'Human', 'Digestive system']	1	d__Bacteria;p__Firmicutes_A;c__Clostridia;o__Oscillospirales;f__Oscillospiraceae;g__CAG-83;	IMGVR_UViG_3300029717_000450|3300029717|Ga0245160_1000195|11128-23824	preVC_214	0.7588	IMGVR_UViG_3300029717_000450|3300029717|Ga0245160_1000195|11128-23824	r__Duplodnaviria;k__Heunggongvirae;p__Uroviricota;c__Caudoviricetes;;;;	0.7588	IMGVR_UViG_3300029717_000450	VC_214_0	2.51403	11	Clustered
	1	Host-associated;Human;Digestive system;Large intestine	['Host-associated', 'Human', 'Digestive system']	1	d__Bacteria;p__Firmicutes_A;c__Clostridia;o__Oscillospirales;f__Oscillospiraceae;g__CAG-83;	IMGVR_UViG_3300029623_000519|3300029623|Ga0245138_1001771|7575-22069	preVC_214	0.7588	IMGVR_UViG_3300029623_000519|3300029623|Ga0245138_1001771|7575-22069	r__Duplodnaviria;k__Heunggongvirae;p__Uroviricota;c__Caudoviricetes;;;;	0.7588	IMGVR_UViG_3300029623_000519	VC_214_0	2.51403	11	Clustered
	1	Host-associated;Human;Digestive system;Large intestine	['Host-associated', 'Human', 'Digestive system']	1	d__Bacteria;p__Firmicutes_A;c__Clostridia;o__Oscillospirales;f__Oscillospiraceae;g__CAG-83;	IMGVR_UViG_3300029623_000251|3300029623|Ga0245138_1002323	preVC_214	0.7588	IMGVR_UViG_3300029623_000251|3300029623|Ga0245138_1002323	r__Duplodnaviria;k__Heunggongvirae;p__Uroviricota;c__Caudoviricetes;;;;	0.7588	IMGVR_UViG_3300029623_000251	VC_214_0	2.51403	11	Clustered
	1	Host-associated;Human;Digestive system;Large intestine	['Host-associated', 'Human', 'Digestive system']	1	d__Bacteria;p__Firmicutes_A;c__Clostridia;o__Oscillospirales;f__Oscillospiraceae;g__CAG-83;	IMGVR_UViG_3300029567_000285|3300029567|Ga0244886_100128|78545-91596	preVC_214	0.7588	IMGVR_UViG_3300029567_000285|3300029567|Ga0244886_100128|78545-91596	r__Duplodnaviria;k__Heunggongvirae;p__Uroviricota;c__Caudoviricetes;;;;	0.7588	IMGVR_UViG_3300029567_000285	VC_214_0	2.51403	11	Clustered
		Host-associated;Mammals;Digestive system;Large intestine	['Host-associated', 'Mammals', 'Digestive system']		;;;;;;	IMGVR_UViG_3300029305_011321|3300029305|Ga0307249_10019991|116-26572			IMGVR_UViG_3300029305_011321|3300029305|Ga0307249_10019991|116-26572	r__Duplodnaviria;k__Heunggongvirae;p__Uroviricota;c__Caudoviricetes;;;;		IMGVR_UViG_3300029305_011321				Outlier
		Host-associated;Mammals;Digestive system;Large intestine	['Host-associated', 'Mammals', 'Digestive system']		;;;;;;	IMGVR_UViG_3300029305_000807|3300029305|Ga0307249_10051285			IMGVR_UViG_3300029305_000807|3300029305|Ga0307249_10051285	r__Duplodnaviria;k__Heunggongvirae;p__Uroviricota;c__Caudoviricetes;;;;		IMGVR_UViG_3300029305_000807				Outlier
	1	Host-associated;Human;Digestive system;Large intestine	['Host-associated', 'Human', 'Digestive system']	1	d__Bacteria;p__Firmicutes_A;c__Clostridia;o__Oscillospirales;f__Oscillospiraceae;g__CAG-83;	IMGVR_UViG_3300029230_000169|3300029230|Ga0168685_100026|178390-207520	preVC_214	0.7588	IMGVR_UViG_3300029230_000169|3300029230|Ga0168685_100026|178390-207520	r__Duplodnaviria;k__Heunggongvirae;p__Uroviricota;c__Caudoviricetes;;;;	0.7588	IMGVR_UViG_3300029230_000169	VC_214_0	2.51403	11	Clustered
	1	Host-associated;Human;Digestive system;Large intestine	['Host-associated', 'Human', 'Digestive system']	1	d__Bacteria;p__Firmicutes_A;c__Clostridia;o__Oscillospirales;f__Oscillospiraceae;g__CAG-83;	IMGVR_UViG_3300029237_000377|3300029237|Ga0167477_100040|12768-25464	preVC_214	0.7588	IMGVR_UViG_3300029237_000377|3300029237|Ga0167477_100040|12768-25464	r__Duplodnaviria;k__Heunggongvirae;p__Uroviricota;c__Caudoviricetes;;;;	0.7588	IMGVR_UViG_3300029237_000377	VC_214_0	2.51403	11	Clustered
MG711465			['Unknown']			MG711465.1			MG711465.1							Outlier
			Ancient			NODE_925_length_21479_cov_50.596341			NODE_925_length_21479_cov_50.596341							Outlier
			Ancient			NODE_236_length_34437_cov_46.558112			NODE_236_length_34437_cov_46.558112							Outlier
	0.929823	Host-associated;Mammals: Human;Digestive system;Large intestine	['Host-associated', 'Mammals: Human', 'Digestive system']	1	;;;;;;	IMGVR_UViG_3300045988_179634|3300045988|Ga0495776_073036	preVC_651	0.1408	IMGVR_UViG_3300045988_179634|3300045988|Ga0495776_073036	r__Duplodnaviria;k__Heunggongvirae;p__Uroviricota;c__Caudoviricetes;;;;	0.1309	IMGVR_UViG_3300045988_179634	VC_651_1	5.85095	3	Clustered
	0.929823	Host-associated;Mammals: Human;Digestive system;Large intestine	['Host-associated', 'Mammals: Human', 'Digestive system']	1	;;;;;;	IMGVR_UViG_3300045988_177679|3300045988|Ga0495776_073025	preVC_651	0.1408	IMGVR_UViG_3300045988_177679|3300045988|Ga0495776_073025	r__Duplodnaviria;k__Heunggongvirae;p__Uroviricota;c__Caudoviricetes;;;;	0.1309	IMGVR_UViG_3300045988_177679	VC_651_1	5.85095	3	Clustered
	0.929823	Host-associated;Mammals: Human;Digestive system;Large intestine	['Host-associated', 'Mammals: Human', 'Digestive system']	1	;;;;;;	IMGVR_UViG_3300045988_176375|3300045988|Ga0495776_034681	preVC_651	0.1408	IMGVR_UViG_3300045988_176375|3300045988|Ga0495776_034681	r__Duplodnaviria;k__Heunggongvirae;p__Uroviricota;c__Caudoviricetes;;;;	0.1309	IMGVR_UViG_3300045988_176375	VC_651_1	5.85095	3	Clustered
		Host-associated;Mammals: Human;Digestive system;Large intestine	['Host-associated', 'Mammals: Human', 'Digestive system']		d__Bacteria;p__Verrucomicrobiota;c__Lentisphaeria;o__Victivallales;f__Victivallaceae;g__Victivallis;	IMGVR_UViG_3300045988_131156|3300045988|Ga0495776_032569			IMGVR_UViG_3300045988_131156|3300045988|Ga0495776_032569	r__Duplodnaviria;k__Heunggongvirae;p__Uroviricota;c__Caudoviricetes;;;;		IMGVR_UViG_3300045988_131156				Outlier
	1	Host-associated;Mammals: Human;Digestive system;Large intestine	['Host-associated', 'Mammals: Human', 'Digestive system']	1	d__Bacteria;p__Bacteroidota;c__Bacteroidia;o__Bacteroidales;f__Tannerellaceae;g__Parabacteroides;	IMGVR_UViG_3300045988_162778|3300045988|Ga0495776_186519	preVC_512	0.7602	IMGVR_UViG_3300045988_162778|3300045988|Ga0495776_186519	r__Duplodnaviria;k__Heunggongvirae;p__Uroviricota;c__Caudoviricetes;;;;	0.7602	IMGVR_UViG_3300045988_162778	VC_512_0	5.55113	7	Clustered
	1	Host-associated;Mammals: Human;Digestive system;Large intestine	['Host-associated', 'Mammals: Human', 'Digestive system']	1	d__Bacteria;p__Bacteroidota;c__Bacteroidia;o__Bacteroidales;f__Tannerellaceae;g__Parabacteroides;	IMGVR_UViG_3300045988_161112|3300045988|Ga0495776_038267	preVC_512	0.7602	IMGVR_UViG_3300045988_161112|3300045988|Ga0495776_038267	r__Duplodnaviria;k__Heunggongvirae;p__Uroviricota;c__Caudoviricetes;;;;	0.7602	IMGVR_UViG_3300045988_161112	VC_512_0	5.55113	7	Clustered
	1	Host-associated;Mammals: Human;Digestive system;Large intestine	['Host-associated', 'Mammals: Human', 'Digestive system']	1	d__Bacteria;p__Firmicutes_A;c__Clostridia;o__Oscillospirales;f__Acutalibacteraceae;g__CAG-177;	IMGVR_UViG_3300045988_168403|3300045988|Ga0495776_043597	preVC_619	0.6677	IMGVR_UViG_3300045988_168403|3300045988|Ga0495776_043597	r__Duplodnaviria;k__Heunggongvirae;p__Uroviricota;c__Caudoviricetes;;;;	0.6677	IMGVR_UViG_3300045988_168403	VC_619_0	4.27573	11	Clustered
	1	Host-associated;Mammals: Human;Digestive system;Large intestine	['Host-associated', 'Mammals: Human', 'Digestive system']	1	d__Bacteria;p__Firmicutes_A;c__Clostridia;o__Oscillospirales;f__Acutalibacteraceae;g__CAG-177;	IMGVR_UViG_3300045988_156048|3300045988|Ga0495776_086724	preVC_619	0.6677	IMGVR_UViG_3300045988_156048|3300045988|Ga0495776_086724	r__Duplodnaviria;k__Heunggongvirae;p__Uroviricota;c__Caudoviricetes;;;;	0.6677	IMGVR_UViG_3300045988_156048	VC_619_0	4.27573	11	Clustered
	1	Host-associated;Mammals: Human;Digestive system;Large intestine	['Host-associated', 'Mammals: Human', 'Digestive system']	1	d__Bacteria;p__Firmicutes_A;c__Clostridia;o__Oscillospirales;f__Acutalibacteraceae;g__CAG-177;	IMGVR_UViG_3300045988_130795|3300045988|Ga0495776_154923	preVC_619	0.6677	IMGVR_UViG_3300045988_130795|3300045988|Ga0495776_154923	r__Duplodnaviria;k__Heunggongvirae;p__Uroviricota;c__Caudoviricetes;;;;	0.6677	IMGVR_UViG_3300045988_130795	VC_619_0	4.27573	11	Clustered
	1	Host-associated;Mammals: Human;Digestive system;Large intestine	['Host-associated', 'Mammals: Human', 'Digestive system']	1	d__Bacteria;p__Firmicutes_A;c__Clostridia;o__Oscillospirales;f__Acutalibacteraceae;g__CAG-177;	IMGVR_UViG_3300045988_118036|3300045988|Ga0495776_103243	preVC_619	0.6677	IMGVR_UViG_3300045988_118036|3300045988|Ga0495776_103243	r__Duplodnaviria;k__Heunggongvirae;p__Uroviricota;c__Caudoviricetes;;;;	0.6677	IMGVR_UViG_3300045988_118036	VC_619_0	4.27573	11	Clustered
	1	Host-associated;Human;Digestive system;Large intestine	['Host-associated', 'Human', 'Digestive system']	1	d__Bacteria;p__Firmicutes_A;c__Clostridia;o__Oscillospirales;f__Acutalibacteraceae;g__CAG-177;	IMGVR_UViG_3300029388_000243|3300029388|Ga0243998_1000016|41207-81630	preVC_619	0.6677	IMGVR_UViG_3300029388_000243|3300029388|Ga0243998_1000016|41207-81630	r__Duplodnaviria;k__Heunggongvirae;p__Uroviricota;c__Caudoviricetes;;;;	0.6677	IMGVR_UViG_3300029388_000243	VC_619_0	4.27573	11	Clustered
	1	Host-associated;Mammals: Human;Digestive system;Large intestine	['Host-associated', 'Mammals: Human', 'Digestive system']	0.8545	d__Bacteria;p__Bacteroidota;c__Bacteroidia;o__Bacteroidales;f__Bacteroidaceae;;	IMGVR_UViG_3300045988_108956|3300045988|Ga0495776_180557	preVC_516	0.7977	IMGVR_UViG_3300045988_108956|3300045988|Ga0495776_180557	r__Duplodnaviria;k__Heunggongvirae;p__Uroviricota;c__Caudoviricetes;;;;	0.7977	IMGVR_UViG_3300045988_108956	VC_516_0	7.69589	11	Clustered
	1	Host-associated;Mammals: Human;Digestive system;Large intestine	['Host-associated', 'Mammals: Human', 'Digestive system']	0.8545	d__Bacteria;p__Bacteroidota;c__Bacteroidia;o__Bacteroidales;f__Bacteroidaceae;;	IMGVR_UViG_3300045988_108601|3300045988|Ga0495776_187950	preVC_516	0.7977	IMGVR_UViG_3300045988_108601|3300045988|Ga0495776_187950	r__Duplodnaviria;k__Heunggongvirae;p__Uroviricota;c__Caudoviricetes;;;;	0.7977	IMGVR_UViG_3300045988_108601	VC_516_0	7.69589	11	Clustered
	1	Host-associated;Mammals: Human;Digestive system;Large intestine	['Host-associated', 'Mammals: Human', 'Digestive system']	0.8545	d__Bacteria;p__Bacteroidota;c__Bacteroidia;o__Bacteroidales;f__Bacteroidaceae;;	IMGVR_UViG_3300045988_081098|3300045988|Ga0495776_187336	preVC_516	0.7977	IMGVR_UViG_3300045988_081098|3300045988|Ga0495776_187336	r__Duplodnaviria;k__Heunggongvirae;p__Uroviricota;c__Caudoviricetes;;;;	0.7977	IMGVR_UViG_3300045988_081098	VC_516_0	7.69589	11	Clustered
		Host-associated;Mammals: Human;Digestive system;Large intestine	['Host-associated', 'Mammals: Human', 'Digestive system']		d__Bacteria;p__Firmicutes_A;c__Clostridia;o__Oscillospirales;f__Acutalibacteraceae;g__Ruminococcus_E;	IMGVR_UViG_3300045988_126714|3300045988|Ga0495776_158039			IMGVR_UViG_3300045988_126714|3300045988|Ga0495776_158039	r__Duplodnaviria;k__Heunggongvirae;p__Uroviricota;c__Caudoviricetes;;;;		IMGVR_UViG_3300045988_126714				Outlier
	0.995341	Host-associated;Mammals: Human;Digestive system;Large intestine	['Host-associated', 'Mammals: Human', 'Digestive system']	0.6667	d__Bacteria;p__Firmicutes_A;c__Clostridia;o__Lachnospirales;f__Lachnospiraceae;;	IMGVR_UViG_3300045988_077013|3300045988|Ga0495776_153742	preVC_215	0.1982	IMGVR_UViG_3300045988_077013|3300045988|Ga0495776_153742	r__Duplodnaviria;k__Heunggongvirae;p__Uroviricota;c__Caudoviricetes;;;;	0.1973	IMGVR_UViG_3300045988_077013	VC_215_0	8.0769	3	Clustered
	0.995341	Host-associated;Human;Digestive system;Large intestine	['Host-associated', 'Human', 'Digestive system']	0.6667	d__Bacteria;p__Firmicutes_A;c__Clostridia;o__Lachnospirales;f__Lachnospiraceae;g__Lachnospira;	IMGVR_UViG_3300029115_000248|3300029115|Ga0168848_100022|50173-84714	preVC_215	0.1982	IMGVR_UViG_3300029115_000248|3300029115|Ga0168848_100022|50173-84714	r__Duplodnaviria;k__Heunggongvirae;p__Uroviricota;c__Caudoviricetes;;;;	0.1973	IMGVR_UViG_3300029115_000248	VC_215_0	8.0769	3	Clustered
KU599888	0.999998		['Other']	1		KU599888.1	preVC_483	0.8708	KU599888.1		0.8708		VC_483_0	4.44022	5	Clustered
KU599887	0.999998		['Other']	1		KU599887.1	preVC_483	0.8708	KU599887.1		0.8708		VC_483_0	4.44022	5	Clustered
KC959568	0.999998		['Other']	1		KC959568.1	preVC_483	0.8708	KC959568.1		0.8708		VC_483_0	4.44022	5	Clustered
		Host-associated;Mammals;Digestive system;Stomach	['Host-associated', 'Mammals', 'Digestive system']		;;;;;;	IMGVR_UViG_3300028833_004718|3300028833|Ga0247610_10018174			IMGVR_UViG_3300028833_004718|3300028833|Ga0247610_10018174	r__Duplodnaviria;k__Heunggongvirae;p__Uroviricota;c__Caudoviricetes;;;;		IMGVR_UViG_3300028833_004718				Overlap (VC_653/VC_654)
		Host-associated;Mammals;Digestive system;Stomach	['Host-associated', 'Mammals', 'Digestive system']		;;;;;;	IMGVR_UViG_3300031760_000511|3300031760|Ga0326513_10000842			IMGVR_UViG_3300031760_000511|3300031760|Ga0326513_10000842	r__Duplodnaviria;k__Heunggongvirae;p__Uroviricota;c__Caudoviricetes;;;;		IMGVR_UViG_3300031760_000511				Overlap (VC_653/VC_654)
	0.603076		Ancient	0.6667		NODE_14_length_71788_cov_33.138528	preVC_653	0.2144	NODE_14_length_71788_cov_33.138528		0.1293		VC_653_0	8.22967	3	Clustered
KT001914	0.603076		['Unknown']	0.6667		KT001914.1	preVC_653	0.2144	KT001914.1		0.1293		VC_653_0	8.22967	3	Clustered
	0.882353	Host-associated;Mammals: Human;Digestive system;Large intestine	['Host-associated', 'Mammals: Human', 'Digestive system']	1	;;;;;;	IMGVR_UViG_3300045988_162221|3300045988|Ga0495776_032849	preVC_654	0.5568	IMGVR_UViG_3300045988_162221|3300045988|Ga0495776_032849	r__Duplodnaviria;k__Heunggongvirae;p__Uroviricota;c__Caudoviricetes;;;;	0.4913	IMGVR_UViG_3300045988_162221	VC_654_0	1	2	Clustered
	0.882353	Host-associated;Mammals: Human;Digestive system;Large intestine	['Host-associated', 'Mammals: Human', 'Digestive system']	1	;;;;;;	IMGVR_UViG_3300045988_161868|3300045988|Ga0495776_001919	preVC_654	0.5568	IMGVR_UViG_3300045988_161868|3300045988|Ga0495776_001919	r__Duplodnaviria;k__Heunggongvirae;p__Uroviricota;c__Caudoviricetes;;;;	0.4913	IMGVR_UViG_3300045988_161868	VC_654_0	1	2	Clustered
		Host-associated;Mammals;Digestive system;Stomach	['Host-associated', 'Mammals', 'Digestive system']		;;;;;;	IMGVR_UViG_3300031992_002344|3300031992|Ga0310694_10045129			IMGVR_UViG_3300031992_002344|3300031992|Ga0310694_10045129	r__Duplodnaviria;k__Heunggongvirae;p__Uroviricota;c__Caudoviricetes;;;;		IMGVR_UViG_3300031992_002344				Outlier
	0.603076	Host-associated;Mammals;Digestive system;Stomach	['Host-associated', 'Mammals', 'Digestive system']	0.6667	;;;;;;	IMGVR_UViG_3300028833_000646|3300028833|Ga0247610_10002730	preVC_653	0.2144	IMGVR_UViG_3300028833_000646|3300028833|Ga0247610_10002730	r__Duplodnaviria;k__Heunggongvirae;p__Uroviricota;c__Caudoviricetes;;;;	0.1293	IMGVR_UViG_3300028833_000646	VC_653_0	8.22967	3	Clustered
		Host-associated;Mammals;Digestive system;Stomach	['Host-associated', 'Mammals', 'Digestive system']		;;;;;;	IMGVR_UViG_3300031992_001730|3300031992|Ga0310694_10013578			IMGVR_UViG_3300031992_001730|3300031992|Ga0310694_10013578	r__Duplodnaviria;k__Heunggongvirae;p__Uroviricota;c__Caudoviricetes;;;;		IMGVR_UViG_3300031992_001730				Overlap (VC_653/VC_654)
		Environmental;Terrestrial;Soil;Wetlands	['Environmental', 'Terrestrial', 'Soil']		;;;;;;	IMGVR_UViG_3300028772_000215|3300028772|Ga0302209_10001313			IMGVR_UViG_3300028772_000215|3300028772|Ga0302209_10001313	r__Duplodnaviria;k__Heunggongvirae;p__Uroviricota;c__Caudoviricetes;;;;		IMGVR_UViG_3300028772_000215				Outlier
	0.807596	Environmental;Terrestrial;Soil;Wetlands	['Environmental', 'Terrestrial', 'Soil']	1	;;;;;;	IMGVR_UViG_3300028649_000019|3300028649|Ga0302162_10000183	preVC_438	0.2655	IMGVR_UViG_3300028649_000019|3300028649|Ga0302162_10000183	r__Duplodnaviria;k__Heunggongvirae;p__Uroviricota;c__Caudoviricetes;;;;	0.2144	IMGVR_UViG_3300028649_000019	VC_438_0	3.16228	2	Clustered
	0.953146	Environmental;Terrestrial;Soil;Agricultural land	['Environmental', 'Terrestrial', 'Soil']	1	;;;;;;	IMGVR_UViG_3300038441_000358|3300038441|Ga0334612_000000079	preVC_156	0.8875	IMGVR_UViG_3300038441_000358|3300038441|Ga0334612_000000079	r__Duplodnaviria;k__Heunggongvirae;p__Uroviricota;c__Caudoviricetes;;;;	0.8459	IMGVR_UViG_3300038441_000358	VC_156_0	0	3	Clustered
	0.953146	Environmental;Terrestrial;Soil;Agricultural land	['Environmental', 'Terrestrial', 'Soil']	1	;;;;;;	IMGVR_UViG_3300028596_000033|3300028596|Ga0247821_10000173	preVC_156	0.8875	IMGVR_UViG_3300028596_000033|3300028596|Ga0247821_10000173	r__Duplodnaviria;k__Heunggongvirae;p__Uroviricota;c__Caudoviricetes;;;;	0.8459	IMGVR_UViG_3300028596_000033	VC_156_0	0	3	Clustered
	0.953146	Environmental;Terrestrial;Soil;Agricultural land	['Environmental', 'Terrestrial', 'Soil']	1	;;;;;;	IMGVR_UViG_3300028597_000044|3300028597|Ga0247820_10000121	preVC_156	0.8875	IMGVR_UViG_3300028597_000044|3300028597|Ga0247820_10000121	r__Duplodnaviria;k__Heunggongvirae;p__Uroviricota;c__Caudoviricetes;;;;	0.8459	IMGVR_UViG_3300028597_000044	VC_156_0	0	3	Clustered
			Ancient			NODE_8_length_107721_cov_38.105892			NODE_8_length_107721_cov_38.105892							Outlier
	0.999687	Host-associated;Mammals: Human;Digestive system;Large intestine	['Host-associated', 'Mammals: Human', 'Digestive system']	1	;;;;;;	IMGVR_UViG_3300045988_179373|3300045988|Ga0495776_081023	preVC_651	0.3119	IMGVR_UViG_3300045988_179373|3300045988|Ga0495776_081023	r__Duplodnaviria;k__Heunggongvirae;p__Uroviricota;c__Caudoviricetes;;;;	0.3118	IMGVR_UViG_3300045988_179373	VC_651_0	5.15972	5	Clustered
	0.999687	Host-associated;Mammals: Human;Digestive system;Large intestine	['Host-associated', 'Mammals: Human', 'Digestive system']	1	;;;;;;	IMGVR_UViG_3300045988_179347|3300045988|Ga0495776_005797	preVC_651	0.3119	IMGVR_UViG_3300045988_179347|3300045988|Ga0495776_005797	r__Duplodnaviria;k__Heunggongvirae;p__Uroviricota;c__Caudoviricetes;;;;	0.3118	IMGVR_UViG_3300045988_179347	VC_651_0	5.15972	5	Clustered
	0.999687	Host-associated;Mammals: Human;Digestive system;Large intestine	['Host-associated', 'Mammals: Human', 'Digestive system']	1	;;;;;;	IMGVR_UViG_3300045988_177851|3300045988|Ga0495776_005791	preVC_651	0.3119	IMGVR_UViG_3300045988_177851|3300045988|Ga0495776_005791	r__Duplodnaviria;k__Heunggongvirae;p__Uroviricota;c__Caudoviricetes;;;;	0.3118	IMGVR_UViG_3300045988_177851	VC_651_0	5.15972	5	Clustered
	0.999687	Host-associated;Mammals: Human;Digestive system;Large intestine	['Host-associated', 'Mammals: Human', 'Digestive system']	1	d__Bacteria;p__Verrucomicrobiota;c__Lentisphaeria;o__Victivallales;f__Victivallaceae;;	IMGVR_UViG_3300045988_177661|3300045988|Ga0495776_162551	preVC_651	0.3119	IMGVR_UViG_3300045988_177661|3300045988|Ga0495776_162551	r__Duplodnaviria;k__Heunggongvirae;p__Uroviricota;c__Caudoviricetes;;;;	0.3118	IMGVR_UViG_3300045988_177661	VC_651_0	5.15972	5	Clustered
	0	Host-associated;Mammals: Human;Digestive system;Large intestine	['Host-associated', 'Mammals: Human', 'Digestive system']	1	d__Bacteria;p__Verrucomicrobiota;c__Lentisphaeria;o__Victivallales;f__Victivallaceae;;	IMGVR_UViG_3300045988_177042|3300045988|Ga0495776_053012	preVC_651	0	IMGVR_UViG_3300045988_177042|3300045988|Ga0495776_053012	r__Duplodnaviria;k__Heunggongvirae;p__Uroviricota;c__Caudoviricetes;;;;	0	IMGVR_UViG_3300045988_177042	VC_651_2	0	1	Clustered/Singleton
		Host-associated;Mammals: Human;Digestive system;Large intestine	['Host-associated', 'Mammals: Human', 'Digestive system']		;;;;;;	IMGVR_UViG_3300045988_151939|3300045988|Ga0495776_001795			IMGVR_UViG_3300045988_151939|3300045988|Ga0495776_001795	r__Duplodnaviria;k__Heunggongvirae;p__Uroviricota;c__Caudoviricetes;;;;		IMGVR_UViG_3300045988_151939				Outlier
		Host-associated;Mammals;Digestive system;Stomach	['Host-associated', 'Mammals', 'Digestive system']		;;;;;;	IMGVR_UViG_3300037455_001001|3300037455|Ga0394157_0000533			IMGVR_UViG_3300037455_001001|3300037455|Ga0394157_0000533	r__Duplodnaviria;k__Heunggongvirae;p__Uroviricota;c__Caudoviricetes;;;;		IMGVR_UViG_3300037455_001001				Outlier
		Host-associated;Mammals;Digestive system;Stomach	['Host-associated', 'Mammals', 'Digestive system']		;;;;;;	IMGVR_UViG_3300031998_007791|3300031998|Ga0310786_10004665			IMGVR_UViG_3300031998_007791|3300031998|Ga0310786_10004665	r__Duplodnaviria;k__Heunggongvirae;p__Uroviricota;c__Caudoviricetes;;;;		IMGVR_UViG_3300031998_007791				Outlier
	0.995446	Host-associated;Mammals;Digestive system;Stomach	['Host-associated', 'Mammals', 'Digestive system']	1	;;;;;;	IMGVR_UViG_3300031998_000011|3300031998|Ga0310786_10000055	preVC_590	0.2983	IMGVR_UViG_3300031998_000011|3300031998|Ga0310786_10000055	r__Duplodnaviria;k__Heunggongvirae;p__Uroviricota;c__Caudoviricetes;;;;	0.2969	IMGVR_UViG_3300031998_000011	VC_590_0	3.39935	3	Clustered
	0	Host-associated;Mammals;Digestive system;Stomach	['Host-associated', 'Mammals', 'Digestive system']	1	;;;;;;	IMGVR_UViG_3300031993_006627|3300031993|Ga0310696_10000067|16389-180734	preVC_590	0	IMGVR_UViG_3300031993_006627|3300031993|Ga0310696_10000067|16389-180734	r__Duplodnaviria;k__Heunggongvirae;p__Uroviricota;c__Caudoviricetes;;;;	0	IMGVR_UViG_3300031993_006627	VC_590_3	0	1	Clustered/Singleton
	0.995446	Host-associated;Mammals;Digestive system;Stomach	['Host-associated', 'Mammals', 'Digestive system']	1	;;;;;;	IMGVR_UViG_3300031993_000015|3300031993|Ga0310696_10000069	preVC_590	0.2983	IMGVR_UViG_3300031993_000015|3300031993|Ga0310696_10000069	r__Duplodnaviria;k__Heunggongvirae;p__Uroviricota;c__Caudoviricetes;;;;	0.2969	IMGVR_UViG_3300031993_000015	VC_590_0	3.39935	3	Clustered
	0.999687	Host-associated;Human;Digestive system;Large intestine	['Host-associated', 'Human', 'Digestive system']	1	;;;;;;	IMGVR_UViG_3300029211_000001|3300029211|Ga0168693_100034	preVC_651	0.3119	IMGVR_UViG_3300029211_000001|3300029211|Ga0168693_100034	r__Duplodnaviria;k__Heunggongvirae;p__Uroviricota;c__Caudoviricetes;;;;	0.3118	IMGVR_UViG_3300029211_000001	VC_651_0	5.15972	5	Clustered
	0.995446	Host-associated;Mammals;Digestive system;Stomach	['Host-associated', 'Mammals', 'Digestive system']	1	;;;;;;	IMGVR_UViG_3300028887_000073|3300028887|Ga0265299_10000041	preVC_590	0.2983	IMGVR_UViG_3300028887_000073|3300028887|Ga0265299_10000041	r__Duplodnaviria;k__Heunggongvirae;p__Uroviricota;c__Caudoviricetes;;;;	0.2969	IMGVR_UViG_3300028887_000073	VC_590_0	3.39935	3	Clustered
			Ancient			NODE_943_length_23661_cov_50.676565			NODE_943_length_23661_cov_50.676565							Outlier
	0		Ancient	1		NODE_491_length_31842_cov_45.579671	preVC_649	0.2809	NODE_491_length_31842_cov_45.579671		0		VC_649_0	5.38516	2	Clustered
			Ancient			NODE_1324_length_20164_cov_49.442290			NODE_1324_length_20164_cov_49.442290							Outlier
	0.666667	Host-associated;Mammals;Digestive system;Stomach	['Host-associated', 'Mammals', 'Digestive system']	1	;;;;;;	IMGVR_UViG_3300028591_000182|3300028591|Ga0247611_10000568	preVC_650	0.694	IMGVR_UViG_3300028591_000182|3300028591|Ga0247611_10000568	r__Varidnaviria;k__Bamfordvirae;p__Nucleocytoviricota;c__Megaviricetes;;;;	0.4627	IMGVR_UViG_3300028591_000182	VC_650_0	6.48074	2	Clustered
	0.666667	Host-associated;Mammals;Digestive system;Stomach	['Host-associated', 'Mammals', 'Digestive system']	1	;;;;;;	IMGVR_UViG_3300028048_000041|3300028048|Ga0256405_10000055	preVC_650	0.694	IMGVR_UViG_3300028048_000041|3300028048|Ga0256405_10000055	r__Varidnaviria;k__Bamfordvirae;p__Nucleocytoviricota;c__Megaviricetes;;;;	0.4627	IMGVR_UViG_3300028048_000041	VC_650_0	6.48074	2	Clustered
	0	Host-associated;Mammals;Digestive system;Stomach	['Host-associated', 'Mammals', 'Digestive system']	1	;;;;;;	IMGVR_UViG_3300028048_003194|3300028048|Ga0256405_10000399|2-114415	preVC_649	0.2809	IMGVR_UViG_3300028048_003194|3300028048|Ga0256405_10000399|2-114415	r__Varidnaviria;k__Bamfordvirae;p__Nucleocytoviricota;c__Megaviricetes;;;;	0	IMGVR_UViG_3300028048_003194	VC_649_0	5.38516	2	Clustered
		Host-associated;Mammals: Human;Digestive system;Large intestine	['Host-associated', 'Mammals: Human', 'Digestive system']		d__Bacteria;p__Firmicutes_C;c__Negativicutes;o__Acidaminococcales;f__Acidaminococcaceae;g__Phascolarctobacterium_A;	IMGVR_UViG_3300045988_091814|3300045988|Ga0495776_078082			IMGVR_UViG_3300045988_091814|3300045988|Ga0495776_078082	r__Duplodnaviria;k__Heunggongvirae;p__Uroviricota;c__Caudoviricetes;;;;		IMGVR_UViG_3300045988_091814				Overlap (VC_640/VC_649)
		Host-associated;Mammals: Human;Digestive system;Large intestine	['Host-associated', 'Mammals: Human', 'Digestive system']		d__Bacteria;p__Firmicutes_C;c__Negativicutes;o__Acidaminococcales;f__Acidaminococcaceae;g__Phascolarctobacterium_A;	IMGVR_UViG_3300045988_040465|3300045988|Ga0495776_097928			IMGVR_UViG_3300045988_040465|3300045988|Ga0495776_097928	r__Duplodnaviria;k__Heunggongvirae;p__Uroviricota;c__Caudoviricetes;;;;		IMGVR_UViG_3300045988_040465				Overlap (VC_640/VC_649)
		Host-associated;Human;Digestive system;Large intestine	['Host-associated', 'Human', 'Digestive system']		d__Bacteria;p__Firmicutes_C;c__Negativicutes;o__Acidaminococcales;f__Acidaminococcaceae;g__Phascolarctobacterium_A;	IMGVR_UViG_3300029572_000341|3300029572|Ga0244925_100107|30346-76744			IMGVR_UViG_3300029572_000341|3300029572|Ga0244925_100107|30346-76744	r__Duplodnaviria;k__Heunggongvirae;p__Uroviricota;c__Caudoviricetes;;;;		IMGVR_UViG_3300029572_000341				Overlap (VC_640/VC_649)
			Ancient			NODE_1054_length_20195_cov_34.567130			NODE_1054_length_20195_cov_34.567130							Outlier
	0	Host-associated;Mammals;Digestive system;Stomach	['Host-associated', 'Mammals', 'Digestive system']	1	;;;;;;	IMGVR_UViG_3300032007_000056|3300032007|Ga0310695_10000628	preVC_527	0	IMGVR_UViG_3300032007_000056|3300032007|Ga0310695_10000628	r__Duplodnaviria;k__Heunggongvirae;p__Uroviricota;c__Caudoviricetes;;;;	0	IMGVR_UViG_3300032007_000056	VC_527_3	0	1	Clustered/Singleton
		Host-associated;Mammals;Digestive system;Stomach	['Host-associated', 'Mammals', 'Digestive system']		;;;;;;	IMGVR_UViG_3300028888_002023|3300028888|Ga0247609_10000263			IMGVR_UViG_3300028888_002023|3300028888|Ga0247609_10000263	r__Duplodnaviria;k__Heunggongvirae;p__Uroviricota;c__Caudoviricetes;;;;		IMGVR_UViG_3300028888_002023				Outlier
		Host-associated;Mammals;Digestive system;Stomach	['Host-associated', 'Mammals', 'Digestive system']		;;;;;;	IMGVR_UViG_3300028888_000257|3300028888|Ga0247609_10000778			IMGVR_UViG_3300028888_000257|3300028888|Ga0247609_10000778	r__Duplodnaviria;k__Heunggongvirae;p__Uroviricota;c__Caudoviricetes;;;;		IMGVR_UViG_3300028888_000257				Outlier
			Ancient			NODE_98_length_44273_cov_35.916731			NODE_98_length_44273_cov_35.916731							Outlier
		Environmental;Aquatic;Deep subsurface;Groundwater	['Environmental', 'Aquatic', 'Deep subsurface']		;;;;;;	IMGVR_UViG_3300025033_000033|3300025033|Ga0210026_1000575			IMGVR_UViG_3300025033_000033|3300025033|Ga0210026_1000575	r__Duplodnaviria;k__Heunggongvirae;p__Uroviricota;c__Caudoviricetes;;;;		IMGVR_UViG_3300025033_000033				Outlier
	0.995395	Host-associated;Mammals: Human;Digestive system;Large intestine	['Host-associated', 'Mammals: Human', 'Digestive system']	1	d__Bacteria;p__Firmicutes_A;c__Clostridia;o__TANB77;f__CAG-508;g__Merdicola;	IMGVR_UViG_3300045988_171515|3300045988|Ga0495776_034661	preVC_618	0.1621	IMGVR_UViG_3300045988_171515|3300045988|Ga0495776_034661	r__Duplodnaviria;k__Heunggongvirae;p__Uroviricota;c__Caudoviricetes;;;;	0.1614	IMGVR_UViG_3300045988_171515	VC_618_0	4.29828	3	Clustered
	0.995395	Host-associated;Mammals: Human;Digestive system;Large intestine	['Host-associated', 'Mammals: Human', 'Digestive system']	1	d__Bacteria;p__Firmicutes_A;c__Clostridia;o__TANB77;f__CAG-508;g__Merdicola;	IMGVR_UViG_3300045988_167248|3300045988|Ga0495776_007429	preVC_618	0.1621	IMGVR_UViG_3300045988_167248|3300045988|Ga0495776_007429	r__Duplodnaviria;k__Heunggongvirae;p__Uroviricota;c__Caudoviricetes;;;;	0.1614	IMGVR_UViG_3300045988_167248	VC_618_0	4.29828	3	Clustered
	0.995395	Host-associated;Mammals: Human;Digestive system;Large intestine	['Host-associated', 'Mammals: Human', 'Digestive system']	1	d__Bacteria;p__Firmicutes_A;c__Clostridia;o__TANB77;f__CAG-508;g__Merdicola;	IMGVR_UViG_3300045988_167160|3300045988|Ga0495776_140560	preVC_618	0.1621	IMGVR_UViG_3300045988_167160|3300045988|Ga0495776_140560	r__Duplodnaviria;k__Heunggongvirae;p__Uroviricota;c__Caudoviricetes;;;;	0.1614	IMGVR_UViG_3300045988_167160	VC_618_0	4.29828	3	Clustered
	0	Host-associated;Mammals: Human;Digestive system;Large intestine	['Host-associated', 'Mammals: Human', 'Digestive system']	1	;;;;;;	IMGVR_UViG_3300045988_132611|3300045988|Ga0495776_091071	preVC_618	0	IMGVR_UViG_3300045988_132611|3300045988|Ga0495776_091071	r__Duplodnaviria;k__Heunggongvirae;p__Uroviricota;c__Caudoviricetes;;;;	0	IMGVR_UViG_3300045988_132611	VC_618_3	0	1	Clustered/Singleton
	1	Host-associated;Mammals;Digestive system;Stomach	['Host-associated', 'Mammals', 'Digestive system']	1	;;;;;;	IMGVR_UViG_3300026522_000025|3300026522|Ga0256406_1000202	preVC_618	0.3326	IMGVR_UViG_3300026522_000025|3300026522|Ga0256406_1000202	r__Duplodnaviria;k__Heunggongvirae;p__Uroviricota;c__Caudoviricetes;;;;	0.3326	IMGVR_UViG_3300026522_000025	VC_618_1	5.24533	5	Clustered
	1		Ancient	1		NODE_239_length_34339_cov_52.491862	preVC_553	0.8209	NODE_239_length_34339_cov_52.491862		0.8209		VC_553_0	5.60076	9	Clustered
	1	Host-associated;Mammals: Human;Digestive system;Large intestine	['Host-associated', 'Mammals: Human', 'Digestive system']	1	;;;;;;	IMGVR_UViG_3300045988_178148|3300045988|Ga0495776_058144	preVC_553	0.8209	IMGVR_UViG_3300045988_178148|3300045988|Ga0495776_058144	r__Duplodnaviria;k__Heunggongvirae;p__Uroviricota;c__Caudoviricetes;;;;	0.8209	IMGVR_UViG_3300045988_178148	VC_553_0	5.60076	9	Clustered
	1	Host-associated;Mammals: Human;Digestive system;Large intestine	['Host-associated', 'Mammals: Human', 'Digestive system']	1	;;;;;;	IMGVR_UViG_3300045988_161125|3300045988|Ga0495776_095391	preVC_553	0.8209	IMGVR_UViG_3300045988_161125|3300045988|Ga0495776_095391	r__Duplodnaviria;k__Heunggongvirae;p__Uroviricota;c__Caudoviricetes;;;;	0.8209	IMGVR_UViG_3300045988_161125	VC_553_0	5.60076	9	Clustered
	1	Host-associated;Mammals;Digestive system;Stomach	['Host-associated', 'Mammals', 'Digestive system']	1	;;;;;;	IMGVR_UViG_3300033463_000193|3300033463|Ga0310690_10001035	preVC_553	0.8209	IMGVR_UViG_3300033463_000193|3300033463|Ga0310690_10001035	r__Duplodnaviria;k__Heunggongvirae;p__Uroviricota;c__Caudoviricetes;;;;	0.8209	IMGVR_UViG_3300033463_000193	VC_553_0	5.60076	9	Clustered
	1	Host-associated;Mammals;Digestive system;Stomach	['Host-associated', 'Mammals', 'Digestive system']	1	;;;;;;	IMGVR_UViG_3300031993_000763|3300031993|Ga0310696_10004323	preVC_553	0.8209	IMGVR_UViG_3300031993_000763|3300031993|Ga0310696_10004323	r__Duplodnaviria;k__Heunggongvirae;p__Uroviricota;c__Caudoviricetes;;;;	0.8209	IMGVR_UViG_3300031993_000763	VC_553_0	5.60076	9	Clustered
		Host-associated;Mammals;Digestive system;Stomach	['Host-associated', 'Mammals', 'Digestive system']		;;;;;;	IMGVR_UViG_3300028887_001622|3300028887|Ga0265299_10007699			IMGVR_UViG_3300028887_001622|3300028887|Ga0265299_10007699	r__Duplodnaviria;k__Heunggongvirae;p__Uroviricota;c__Caudoviricetes;;;;		IMGVR_UViG_3300028887_001622				Outlier
		Host-associated;Mammals;Digestive system;Stomach	['Host-associated', 'Mammals', 'Digestive system']		;;;;;;	IMGVR_UViG_3300028832_002249|3300028832|Ga0265298_10011413			IMGVR_UViG_3300028832_002249|3300028832|Ga0265298_10011413	r__Duplodnaviria;k__Heunggongvirae;p__Uroviricota;c__Caudoviricetes;;;;		IMGVR_UViG_3300028832_002249				Outlier
	1	Host-associated;Mammals;Digestive system;Stomach	['Host-associated', 'Mammals', 'Digestive system']	1	;;;;;;	IMGVR_UViG_3300028797_000206|3300028797|Ga0265301_10000567	preVC_553	0.8209	IMGVR_UViG_3300028797_000206|3300028797|Ga0265301_10000567	r__Duplodnaviria;k__Heunggongvirae;p__Uroviricota;c__Caudoviricetes;;;;	0.8209	IMGVR_UViG_3300028797_000206	VC_553_0	5.60076	9	Clustered
	1	Environmental;Aquatic;Deep subsurface;Groundwater	['Environmental', 'Aquatic', 'Deep subsurface']	1	;;;;;;	IMGVR_UViG_3300025009_000216|3300025009|Ga0209416_1000479	preVC_553	0.8209	IMGVR_UViG_3300025009_000216|3300025009|Ga0209416_1000479	r__Duplodnaviria;k__Heunggongvirae;p__Uroviricota;c__Caudoviricetes;;;;	0.8209	IMGVR_UViG_3300025009_000216	VC_553_0	5.60076	9	Clustered
		Environmental;Aquatic;Deep subsurface;Groundwater	['Environmental', 'Aquatic', 'Deep subsurface']		;;;;;;	IMGVR_UViG_3300024999_000096|3300024999|Ga0209728_1000142			IMGVR_UViG_3300024999_000096|3300024999|Ga0209728_1000142	r__Duplodnaviria;k__Heunggongvirae;p__Uroviricota;c__Caudoviricetes;;;;		IMGVR_UViG_3300024999_000096				Outlier
	0.8	Environmental;Aquatic;Marine;Oceanic	['Environmental', 'Aquatic', 'Marine']	1	;;;;;;	IMGVR_UViG_3300037631_000610|3300037631|Ga0394432_001505	preVC_643	0.9169	IMGVR_UViG_3300037631_000610|3300037631|Ga0394432_001505	r__Duplodnaviria;k__Heunggongvirae;p__Uroviricota;c__Caudoviricetes;;;;	0.7335	IMGVR_UViG_3300037631_000610	VC_643_0	3.9233	3	Clustered
	0.8	Environmental;Aquatic;Marine;Oceanic	['Environmental', 'Aquatic', 'Marine']	1	;;;;;;	IMGVR_UViG_3300037631_000366|3300037631|Ga0394432_003732	preVC_643	0.9169	IMGVR_UViG_3300037631_000366|3300037631|Ga0394432_003732	r__Duplodnaviria;k__Heunggongvirae;p__Uroviricota;c__Caudoviricetes;;;;	0.7335	IMGVR_UViG_3300037631_000366	VC_643_0	3.9233	3	Clustered
	0.741699	Environmental;Aquatic;Freshwater;Lake	['Environmental', 'Aquatic', 'Freshwater']	1	;;;;;;	IMGVR_UViG_3300042905_005946|3300042905|Ga0453080_0000193	preVC_647	0.3967	IMGVR_UViG_3300042905_005946|3300042905|Ga0453080_0000193	r__Duplodnaviria;k__Heunggongvirae;p__Uroviricota;c__Caudoviricetes;;;;	0.2942	IMGVR_UViG_3300042905_005946	VC_647_0	6.74087	3	Clustered
	0.741699	Environmental;Aquatic;Freshwater;River	['Environmental', 'Aquatic', 'Freshwater']	1	;;;;;;	IMGVR_UViG_3300024306_000001|3300024306|Ga0255148_1000061	preVC_647	0.3967	IMGVR_UViG_3300024306_000001|3300024306|Ga0255148_1000061	r__Duplodnaviria;k__Heunggongvirae;p__Uroviricota;c__Caudoviricetes;;;;	0.2942	IMGVR_UViG_3300024306_000001	VC_647_0	6.74087	3	Clustered
	0.741699	Environmental;Aquatic;Marine;Oceanic	['Environmental', 'Aquatic', 'Marine']	1	;;;;;;	IMGVR_UViG_3300037584_003575|3300037584|Ga0394434_000036	preVC_647	0.3967	IMGVR_UViG_3300037584_003575|3300037584|Ga0394434_000036	r__Duplodnaviria;k__Heunggongvirae;p__Uroviricota;c__Caudoviricetes;;;;	0.2942	IMGVR_UViG_3300037584_003575	VC_647_0	6.74087	3	Clustered
			Ancient			NODE_341_length_28234_cov_128.871323			NODE_341_length_28234_cov_128.871323							Outlier
	0.999998	Host-associated;Mammals;Digestive system;Large intestine	['Host-associated', 'Mammals', 'Digestive system']	1	;;;;;;	IMGVR_UViG_3300032167_007853|3300032167|Ga0224413_10000530|142464-204552	preVC_555	0.3995	IMGVR_UViG_3300032167_007853|3300032167|Ga0224413_10000530|142464-204552	r__Duplodnaviria;k__Heunggongvirae;p__Uroviricota;c__Caudoviricetes;;;;	0.3995	IMGVR_UViG_3300032167_007853	VC_555_2	2.60594	5	Clustered
	0.999998	Host-associated;Mammals;Digestive system;Large intestine	['Host-associated', 'Mammals', 'Digestive system']	1	;;;;;;	IMGVR_UViG_3300029705_006830|3300029705|Ga0224414_10001066|3-62033	preVC_555	0.3995	IMGVR_UViG_3300029705_006830|3300029705|Ga0224414_10001066|3-62033	r__Duplodnaviria;k__Heunggongvirae;p__Uroviricota;c__Caudoviricetes;;;;	0.3995	IMGVR_UViG_3300029705_006830	VC_555_2	2.60594	5	Clustered
	0.999998	Host-associated;Mammals;Digestive system;Large intestine	['Host-associated', 'Mammals', 'Digestive system']	1	;;;;;;	IMGVR_UViG_3300024269_004918|3300024269|Ga0257076_10001235|3-62033	preVC_555	0.3995	IMGVR_UViG_3300024269_004918|3300024269|Ga0257076_10001235|3-62033	r__Duplodnaviria;k__Heunggongvirae;p__Uroviricota;c__Caudoviricetes;;;;	0.3995	IMGVR_UViG_3300024269_004918	VC_555_2	2.60594	5	Clustered
	0.999998	Host-associated;Mammals;Digestive system;Large intestine	['Host-associated', 'Mammals', 'Digestive system']	1	;;;;;;	IMGVR_UViG_3300024303_004352|3300024303|Ga0257089_10000120|176504-238265	preVC_555	0.3995	IMGVR_UViG_3300024303_004352|3300024303|Ga0257089_10000120|176504-238265	r__Duplodnaviria;k__Heunggongvirae;p__Uroviricota;c__Caudoviricetes;;;;	0.3995	IMGVR_UViG_3300024303_004352	VC_555_2	2.60594	5	Clustered
	0	Host-associated;Mammals;Digestive system;Large intestine	['Host-associated', 'Mammals', 'Digestive system']	1	;;;;;;	IMGVR_UViG_3300024269_003804|3300024269|Ga0257076_10004955	preVC_646	1	IMGVR_UViG_3300024269_003804|3300024269|Ga0257076_10004955	r__Duplodnaviria;k__Heunggongvirae;p__Uroviricota;c__Caudoviricetes;;;;	0	IMGVR_UViG_3300024269_003804	VC_646_0	3.31662	2	Clustered
MH674343	0		['Other']	1		MH674343.1	preVC_646	1	MH674343.1		0		VC_646_0	3.31662	2	Clustered
			Ancient			NODE_1677_length_17081_cov_34.396511			NODE_1677_length_17081_cov_34.396511							Outlier
	0.999999	Host-associated;Mammals: Human;Digestive system;Large intestine	['Host-associated', 'Mammals: Human', 'Digestive system']	1	d__Bacteria;p__Firmicutes_A;c__Clostridia;o__Lachnospirales;f__Lachnospiraceae;;	IMGVR_UViG_3300045988_181914|3300045988|Ga0495776_106706	preVC_645	0.9441	IMGVR_UViG_3300045988_181914|3300045988|Ga0495776_106706	r__Duplodnaviria;k__Heunggongvirae;p__Uroviricota;c__Caudoviricetes;;;;	0.9441	IMGVR_UViG_3300045988_181914	VC_645_0	2.48229	10	Clustered
	0.999999	Host-associated;Mammals: Human;Digestive system;Large intestine	['Host-associated', 'Mammals: Human', 'Digestive system']	1	;;;;;;	IMGVR_UViG_3300045988_181789|3300045988|Ga0495776_106807	preVC_645	0.9441	IMGVR_UViG_3300045988_181789|3300045988|Ga0495776_106807	r__Duplodnaviria;k__Heunggongvirae;p__Uroviricota;c__Caudoviricetes;;;;	0.9441	IMGVR_UViG_3300045988_181789	VC_645_0	2.48229	10	Clustered
	0.999999	Host-associated;Mammals: Human;Digestive system;Large intestine	['Host-associated', 'Mammals: Human', 'Digestive system']	1	d__Bacteria;p__Firmicutes_A;c__Clostridia;o__Lachnospirales;f__Lachnospiraceae;;	IMGVR_UViG_3300045988_181603|3300045988|Ga0495776_069455	preVC_645	0.9441	IMGVR_UViG_3300045988_181603|3300045988|Ga0495776_069455	r__Duplodnaviria;k__Heunggongvirae;p__Uroviricota;c__Caudoviricetes;;;;	0.9441	IMGVR_UViG_3300045988_181603	VC_645_0	2.48229	10	Clustered
	0.999999	Host-associated;Mammals: Human;Digestive system;Large intestine	['Host-associated', 'Mammals: Human', 'Digestive system']	1	;;;;;;	IMGVR_UViG_3300045988_181098|3300045988|Ga0495776_106938	preVC_645	0.9441	IMGVR_UViG_3300045988_181098|3300045988|Ga0495776_106938	r__Duplodnaviria;k__Heunggongvirae;p__Uroviricota;c__Caudoviricetes;;;;	0.9441	IMGVR_UViG_3300045988_181098	VC_645_0	2.48229	10	Clustered
	0.999999	Host-associated;Mammals: Human;Digestive system;Large intestine	['Host-associated', 'Mammals: Human', 'Digestive system']	1	;;;;;;	IMGVR_UViG_3300045988_180941|3300045988|Ga0495776_109083	preVC_645	0.9441	IMGVR_UViG_3300045988_180941|3300045988|Ga0495776_109083	r__Duplodnaviria;k__Heunggongvirae;p__Uroviricota;c__Caudoviricetes;;;;	0.9441	IMGVR_UViG_3300045988_180941	VC_645_0	2.48229	10	Clustered
	0.999999	Host-associated;Mammals: Human;Digestive system;Large intestine	['Host-associated', 'Mammals: Human', 'Digestive system']	1	;;;;;;	IMGVR_UViG_3300045988_180821|3300045988|Ga0495776_109016	preVC_645	0.9441	IMGVR_UViG_3300045988_180821|3300045988|Ga0495776_109016	r__Duplodnaviria;k__Heunggongvirae;p__Uroviricota;c__Caudoviricetes;;;;	0.9441	IMGVR_UViG_3300045988_180821	VC_645_0	2.48229	10	Clustered
	0.999999	Host-associated;Mammals: Human;Digestive system;Large intestine	['Host-associated', 'Mammals: Human', 'Digestive system']	1	;;;;;;	IMGVR_UViG_3300045988_179372|3300045988|Ga0495776_121459	preVC_645	0.9441	IMGVR_UViG_3300045988_179372|3300045988|Ga0495776_121459	r__Duplodnaviria;k__Heunggongvirae;p__Uroviricota;c__Caudoviricetes;;;;	0.9441	IMGVR_UViG_3300045988_179372	VC_645_0	2.48229	10	Clustered
	0.999999	Host-associated;Mammals: Human;Digestive system;Large intestine	['Host-associated', 'Mammals: Human', 'Digestive system']	1	;;;;;;	IMGVR_UViG_3300045988_178615|3300045988|Ga0495776_139256	preVC_645	0.9441	IMGVR_UViG_3300045988_178615|3300045988|Ga0495776_139256	r__Duplodnaviria;k__Heunggongvirae;p__Uroviricota;c__Caudoviricetes;;;;	0.9441	IMGVR_UViG_3300045988_178615	VC_645_0	2.48229	10	Clustered
	0.999999	Host-associated;Mammals: Human;Digestive system;Large intestine	['Host-associated', 'Mammals: Human', 'Digestive system']	1	;;;;;;	IMGVR_UViG_3300023545_000034|3300023545|Ga0257041_101194	preVC_645	0.9441	IMGVR_UViG_3300023545_000034|3300023545|Ga0257041_101194	r__Duplodnaviria;k__Heunggongvirae;p__Uroviricota;c__Caudoviricetes;;;;	0.9441	IMGVR_UViG_3300023545_000034	VC_645_0	2.48229	10	Clustered
	0.999999	Host-associated;Mammals: Human;Digestive system;Large intestine	['Host-associated', 'Mammals: Human', 'Digestive system']	1	;;;;;;	IMGVR_UViG_3300045988_171922|3300045988|Ga0495776_141037	preVC_645	0.9441	IMGVR_UViG_3300045988_171922|3300045988|Ga0495776_141037	r__Duplodnaviria;k__Heunggongvirae;p__Uroviricota;c__Caudoviricetes;;;;	0.9441	IMGVR_UViG_3300045988_171922	VC_645_0	2.48229	10	Clustered
	1		Ancient	1		NODE_398_length_27192_cov_27.577993	preVC_644	0.7469	NODE_398_length_27192_cov_27.577993		0.7469		VC_644_1	4.4203	9	Clustered
	0.895877	Host-associated;Mammals: Human;Digestive system;Large intestine	['Host-associated', 'Mammals: Human', 'Digestive system']	1	d__Bacteria;p__Firmicutes_A;c__Clostridia;o__Christensenellales;f__CAG-74;g__UBA11524;	IMGVR_UViG_3300045988_152687|3300045988|Ga0495776_173586	preVC_644	0.1405	IMGVR_UViG_3300045988_152687|3300045988|Ga0495776_173586	r__Duplodnaviria;k__Heunggongvirae;p__Uroviricota;c__Caudoviricetes;;;;	0.1259	IMGVR_UViG_3300045988_152687	VC_644_0	4.69042	2	Clustered
	1	Host-associated;Human;Digestive system;Large intestine	['Host-associated', 'Human', 'Digestive system']	1	d__Bacteria;p__Firmicutes_A;c__Clostridia;o__Christensenellales;f__CAG-74;g__UBA11524;	IMGVR_UViG_3300029873_000364|3300029873|Ga0245321_100033|157-68158	preVC_644	0.7469	IMGVR_UViG_3300029873_000364|3300029873|Ga0245321_100033|157-68158	r__Duplodnaviria;k__Heunggongvirae;p__Uroviricota;c__Caudoviricetes;;;;	0.7469	IMGVR_UViG_3300029873_000364	VC_644_1	4.4203	9	Clustered
	1	Host-associated;Human;Digestive system;Large intestine	['Host-associated', 'Human', 'Digestive system']	1	d__Bacteria;p__Firmicutes_A;c__Clostridia;o__Christensenellales;f__CAG-74;g__UBA11524;	IMGVR_UViG_3300029872_000294|3300029872|Ga0245317_100072|28973-65785	preVC_644	0.7469	IMGVR_UViG_3300029872_000294|3300029872|Ga0245317_100072|28973-65785	r__Duplodnaviria;k__Heunggongvirae;p__Uroviricota;c__Caudoviricetes;;;;	0.7469	IMGVR_UViG_3300029872_000294	VC_644_1	4.4203	9	Clustered
	1	Host-associated;Human;Digestive system;Large intestine	['Host-associated', 'Human', 'Digestive system']	1	d__Bacteria;p__Firmicutes_A;c__Clostridia;o__Christensenellales;f__CAG-74;g__UBA11524;	IMGVR_UViG_3300029615_000233|3300029615|Ga0245146_100405	preVC_644	0.7469	IMGVR_UViG_3300029615_000233|3300029615|Ga0245146_100405	r__Duplodnaviria;k__Heunggongvirae;p__Uroviricota;c__Caudoviricetes;;;;	0.7469	IMGVR_UViG_3300029615_000233	VC_644_1	4.4203	9	Clustered
	1	Host-associated;Human;Digestive system;Large intestine	['Host-associated', 'Human', 'Digestive system']	1	d__Bacteria;p__Firmicutes_A;c__Clostridia;o__Christensenellales;f__CAG-74;g__UBA11524;	IMGVR_UViG_3300029592_000077|3300029592|Ga0245129_100565	preVC_644	0.7469	IMGVR_UViG_3300029592_000077|3300029592|Ga0245129_100565	r__Duplodnaviria;k__Heunggongvirae;p__Uroviricota;c__Caudoviricetes;;;;	0.7469	IMGVR_UViG_3300029592_000077	VC_644_1	4.4203	9	Clustered
	1	Host-associated;Human;Digestive system;Large intestine	['Host-associated', 'Human', 'Digestive system']	1	d__Bacteria;p__Firmicutes_A;c__Clostridia;o__Christensenellales;f__CAG-74;g__UBA11524;	IMGVR_UViG_3300029588_000366|3300029588|Ga0245111_1000305|13928-69661	preVC_644	0.7469	IMGVR_UViG_3300029588_000366|3300029588|Ga0245111_1000305|13928-69661	r__Duplodnaviria;k__Heunggongvirae;p__Uroviricota;c__Caudoviricetes;;;;	0.7469	IMGVR_UViG_3300029588_000366	VC_644_1	4.4203	9	Clustered
	1	Host-associated;Human;Digestive system;Large intestine	['Host-associated', 'Human', 'Digestive system']	1	d__Bacteria;p__Firmicutes_A;c__Clostridia;o__Christensenellales;f__CAG-74;g__UBA11524;	IMGVR_UViG_3300029563_000133|3300029563|Ga0245114_100359	preVC_644	0.7469	IMGVR_UViG_3300029563_000133|3300029563|Ga0245114_100359	r__Duplodnaviria;k__Heunggongvirae;p__Uroviricota;c__Caudoviricetes;;;;	0.7469	IMGVR_UViG_3300029563_000133	VC_644_1	4.4203	9	Clustered
	1	Host-associated;Human;Digestive system;Large intestine	['Host-associated', 'Human', 'Digestive system']	1	d__Bacteria;p__Firmicutes_A;c__Clostridia;o__Christensenellales;f__CAG-74;g__UBA11524;	IMGVR_UViG_3300029486_000121|3300029486|Ga0244145_100767	preVC_644	0.7469	IMGVR_UViG_3300029486_000121|3300029486|Ga0244145_100767	r__Duplodnaviria;k__Heunggongvirae;p__Uroviricota;c__Caudoviricetes;;;;	0.7469	IMGVR_UViG_3300029486_000121	VC_644_1	4.4203	9	Clustered
	1	Host-associated;Mammals: Human;Digestive system;Large intestine	['Host-associated', 'Mammals: Human', 'Digestive system']	1	d__Bacteria;p__Firmicutes_A;c__Clostridia;o__Christensenellales;f__CAG-74;g__UBA11524;	IMGVR_UViG_3300023505_000020|3300023505|Ga0257035_100755	preVC_644	0.7469	IMGVR_UViG_3300023505_000020|3300023505|Ga0257035_100755	r__Duplodnaviria;k__Heunggongvirae;p__Uroviricota;c__Caudoviricetes;;;;	0.7469	IMGVR_UViG_3300023505_000020	VC_644_1	4.4203	9	Clustered
	0.895877	Host-associated;Human;Digestive system;Large intestine	['Host-associated', 'Human', 'Digestive system']	1	d__Bacteria;p__Firmicutes_A;c__Clostridia;o__Christensenellales;f__CAG-74;g__UBA11524;	IMGVR_UViG_3300029211_000201|3300029211|Ga0168693_100058|48232-141473	preVC_644	0.1405	IMGVR_UViG_3300029211_000201|3300029211|Ga0168693_100058|48232-141473	r__Duplodnaviria;k__Heunggongvirae;p__Uroviricota;c__Caudoviricetes;;;;	0.1259	IMGVR_UViG_3300029211_000201	VC_644_0	4.69042	2	Clustered
			Ancient			NODE_968_length_22560_cov_31.845856			NODE_968_length_22560_cov_31.845856							Outlier
	0		Ancient	1		NODE_27_length_82263_cov_30.370499	preVC_530	0	NODE_27_length_82263_cov_30.370499		0		VC_530_2	0	1	Clustered/Singleton
	0.98712	Host-associated;Mammals: Human;Digestive system;Large intestine	['Host-associated', 'Mammals: Human', 'Digestive system']	1	;;;;;;	IMGVR_UViG_3300045988_160375|3300045988|Ga0495776_115012	preVC_530	0.1455	IMGVR_UViG_3300045988_160375|3300045988|Ga0495776_115012	r__Duplodnaviria;k__Heunggongvirae;p__Uroviricota;c__Caudoviricetes;;;;	0.1436	IMGVR_UViG_3300045988_160375	VC_530_3	7.50213	4	Clustered
	0.98712	Host-associated;Mammals: Human;Digestive system;Large intestine	['Host-associated', 'Mammals: Human', 'Digestive system']	1	;;;;;;	IMGVR_UViG_3300045988_157525|3300045988|Ga0495776_136694	preVC_530	0.1455	IMGVR_UViG_3300045988_157525|3300045988|Ga0495776_136694	r__Duplodnaviria;k__Heunggongvirae;p__Uroviricota;c__Caudoviricetes;;;;	0.1436	IMGVR_UViG_3300045988_157525	VC_530_3	7.50213	4	Clustered
	0	Host-associated;Mammals: Human;Digestive system;Large intestine	['Host-associated', 'Mammals: Human', 'Digestive system']	1	;;;;;;	IMGVR_UViG_3300045988_126885|3300045988|Ga0495776_122467	preVC_530	0	IMGVR_UViG_3300045988_126885|3300045988|Ga0495776_122467	r__Duplodnaviria;k__Heunggongvirae;p__Uroviricota;c__Caudoviricetes;;;;	0	IMGVR_UViG_3300045988_126885	VC_530_6	0	1	Clustered/Singleton
	0.98712	Host-associated;Mammals: Human;Digestive system;Large intestine	['Host-associated', 'Mammals: Human', 'Digestive system']	1	;;;;;;	IMGVR_UViG_3300045988_121665|3300045988|Ga0495776_057162	preVC_530	0.1455	IMGVR_UViG_3300045988_121665|3300045988|Ga0495776_057162	r__Duplodnaviria;k__Heunggongvirae;p__Uroviricota;c__Caudoviricetes;;;;	0.1436	IMGVR_UViG_3300045988_121665	VC_530_3	7.50213	4	Clustered
	0.995988	Host-associated;Mammals: Human;Digestive system;Large intestine	['Host-associated', 'Mammals: Human', 'Digestive system']	1	;;;;;;	IMGVR_UViG_3300045988_119563|3300045988|Ga0495776_089004	preVC_530	0.1377	IMGVR_UViG_3300045988_119563|3300045988|Ga0495776_089004	r__Duplodnaviria;k__Heunggongvirae;p__Uroviricota;c__Caudoviricetes;;;;	0.1371	IMGVR_UViG_3300045988_119563	VC_530_0	4.19184	3	Clustered
	0.995988	Host-associated;Mammals: Human;Digestive system;Large intestine	['Host-associated', 'Mammals: Human', 'Digestive system']	1	;;;;;;	IMGVR_UViG_3300045988_114742|3300045988|Ga0495776_011030	preVC_530	0.1377	IMGVR_UViG_3300045988_114742|3300045988|Ga0495776_011030	r__Duplodnaviria;k__Heunggongvirae;p__Uroviricota;c__Caudoviricetes;;;;	0.1371	IMGVR_UViG_3300045988_114742	VC_530_0	4.19184	3	Clustered
	0.995988	Host-associated;Mammals: Human;Digestive system;Large intestine	['Host-associated', 'Mammals: Human', 'Digestive system']	1	;;;;;;	IMGVR_UViG_3300045988_104175|3300045988|Ga0495776_089094	preVC_530	0.1377	IMGVR_UViG_3300045988_104175|3300045988|Ga0495776_089094	r__Duplodnaviria;k__Heunggongvirae;p__Uroviricota;c__Caudoviricetes;;;;	0.1371	IMGVR_UViG_3300045988_104175	VC_530_0	4.19184	3	Clustered
	0.995958	Host-associated;Mammals: Human;Digestive system;Large intestine	['Host-associated', 'Mammals: Human', 'Digestive system']	1	;;;;;;	IMGVR_UViG_3300045988_091192|3300045988|Ga0495776_019796	preVC_530	0.1221	IMGVR_UViG_3300045988_091192|3300045988|Ga0495776_019796	r__Duplodnaviria;k__Heunggongvirae;p__Uroviricota;c__Caudoviricetes;;;;	0.1216	IMGVR_UViG_3300045988_091192	VC_530_1	7.0176	3	Clustered
	0.995958	Host-associated;Mammals: Human;Digestive system;Large intestine	['Host-associated', 'Mammals: Human', 'Digestive system']	1	;;;;;;	IMGVR_UViG_3300045988_066310|3300045988|Ga0495776_110675	preVC_530	0.1221	IMGVR_UViG_3300045988_066310|3300045988|Ga0495776_110675	r__Duplodnaviria;k__Heunggongvirae;p__Uroviricota;c__Caudoviricetes;;;;	0.1216	IMGVR_UViG_3300045988_066310	VC_530_1	7.0176	3	Clustered
	0.897436	Host-associated;Mammals: Human;Digestive system;Large intestine	['Host-associated', 'Mammals: Human', 'Digestive system']	1	;;;;;;	IMGVR_UViG_3300045988_051609|3300045988|Ga0495776_137234	preVC_530	0.0531	IMGVR_UViG_3300045988_051609|3300045988|Ga0495776_137234	r__Duplodnaviria;k__Heunggongvirae;p__Uroviricota;c__Caudoviricetes;;;;	0.0476	IMGVR_UViG_3300045988_051609	VC_530_5	8	2	Clustered
	0.98712	Host-associated;Human;Digestive system;Large intestine	['Host-associated', 'Human', 'Digestive system']	1	;;;;;;	IMGVR_UViG_3300030029_000105|3300030029|Ga0245284_1000368	preVC_530	0.1455	IMGVR_UViG_3300030029_000105|3300030029|Ga0245284_1000368	r__Duplodnaviria;k__Heunggongvirae;p__Uroviricota;c__Caudoviricetes;;;;	0.1436	IMGVR_UViG_3300030029_000105	VC_530_3	7.50213	4	Clustered
		Host-associated;Human;Digestive system;Large intestine	['Host-associated', 'Human', 'Digestive system']		;;;;;;	IMGVR_UViG_3300029839_000009|3300029839|Ga0245267_100607			IMGVR_UViG_3300029839_000009|3300029839|Ga0245267_100607	r__Duplodnaviria;k__Heunggongvirae;p__Uroviricota;c__Caudoviricetes;;;;		IMGVR_UViG_3300029839_000009				Outlier
	0.995958	Host-associated;Mammals: Human;Digestive system;Large intestine	['Host-associated', 'Mammals: Human', 'Digestive system']	1	;;;;;;	IMGVR_UViG_3300023505_000001|3300023505|Ga0257035_100060	preVC_530	0.1221	IMGVR_UViG_3300023505_000001|3300023505|Ga0257035_100060	r__Duplodnaviria;k__Heunggongvirae;p__Uroviricota;c__Caudoviricetes;;;;	0.1216	IMGVR_UViG_3300023505_000001	VC_530_1	7.0176	3	Clustered
			Ancient			NODE_605_length_23029_cov_44.405502			NODE_605_length_23029_cov_44.405502							Outlier
MT732435			['Other']			MT732435.1			MT732435.1							Outlier
MN812211	0.999998		['Other']	1		MN812211.1	preVC_483	0.8708	MN812211.1		0.8708		VC_483_0	4.44022	5	Clustered
	1	Host-associated;Mammals: Human;Digestive system;Large intestine	['Host-associated', 'Mammals: Human', 'Digestive system']	1	d__Bacteria;p__Bacteroidota;c__Bacteroidia;o__Bacteroidales;f__Bacteroidaceae;g__Bacteroides;	IMGVR_UViG_3300045988_170327|3300045988|Ga0495776_101026	preVC_482	0.7381	IMGVR_UViG_3300045988_170327|3300045988|Ga0495776_101026	r__Duplodnaviria;k__Heunggongvirae;p__Uroviricota;c__Caudoviricetes;;;;	0.7381	IMGVR_UViG_3300045988_170327	VC_482_0	5.74604	10	Clustered
	1	Host-associated;Mammals: Human;Digestive system;Large intestine	['Host-associated', 'Mammals: Human', 'Digestive system']	0.8545	;;;;;;	IMGVR_UViG_3300045988_124621|3300045988|Ga0495776_064108	preVC_516	0.7977	IMGVR_UViG_3300045988_124621|3300045988|Ga0495776_064108	r__Duplodnaviria;k__Heunggongvirae;p__Uroviricota;c__Caudoviricetes;;;;	0.7977	IMGVR_UViG_3300045988_124621	VC_516_0	7.69589	11	Clustered
	1	Host-associated;Human;Digestive system;Large intestine	['Host-associated', 'Human', 'Digestive system']	1	d__Bacteria;p__Bacteroidota;c__Bacteroidia;o__Bacteroidales;;;	IMGVR_UViG_3300029541_000016|3300029541|Ga0244914_100589	preVC_482	0.7381	IMGVR_UViG_3300029541_000016|3300029541|Ga0244914_100589	r__Duplodnaviria;k__Heunggongvirae;p__Uroviricota;c__Caudoviricetes;;;;	0.7381	IMGVR_UViG_3300029541_000016	VC_482_0	5.74604	10	Clustered
	0.933333	Host-associated;Human;Digestive system;Large intestine	['Host-associated', 'Human', 'Digestive system']	1	d__Bacteria;p__Firmicutes_A;c__Clostridia;;;;	IMGVR_UViG_3300029581_000228|3300029581|Ga0244848_1000242|3-49980	preVC_594	0.6168	IMGVR_UViG_3300029581_000228|3300029581|Ga0244848_1000242|3-49980	r__Duplodnaviria;k__Heunggongvirae;p__Uroviricota;c__Caudoviricetes;;;;	0.5757	IMGVR_UViG_3300029581_000228	VC_594_0	4.43172	3	Clustered
		Environmental;Aquatic;Marine;Strait	['Environmental', 'Aquatic', 'Marine']		;;;;;;	IMGVR_UViG_3300022074_000022|3300022074|Ga0224906_1000029			IMGVR_UViG_3300022074_000022|3300022074|Ga0224906_1000029	r__Duplodnaviria;k__Heunggongvirae;p__Uroviricota;c__Caudoviricetes;;;;		IMGVR_UViG_3300022074_000022				Outlier
	0.8	Environmental;Aquatic;Marine;Intertidal zone	['Environmental', 'Aquatic', 'Marine']	1	;;;;;;	IMGVR_UViG_3300024343_000026|3300024343|Ga0244777_10000237	preVC_643	0.9169	IMGVR_UViG_3300024343_000026|3300024343|Ga0244777_10000237	r__Duplodnaviria;k__Heunggongvirae;p__Uroviricota;c__Caudoviricetes;;;;	0.7335	IMGVR_UViG_3300024343_000026	VC_643_0	3.9233	3	Clustered
			Ancient			NODE_89_length_33672_cov_20.005265			NODE_89_length_33672_cov_20.005265							Outlier
	0		Ancient	1		NODE_3_length_78065_cov_21.507396	preVC_588	0	NODE_3_length_78065_cov_21.507396		0		VC_588_6	0	1	Clustered/Singleton
		Host-associated;Mammals;Digestive system;Stomach	['Host-associated', 'Mammals', 'Digestive system']		;;;;;;	IMGVR_UViG_3300028805_000418|3300028805|Ga0247608_10001995			IMGVR_UViG_3300028805_000418|3300028805|Ga0247608_10001995	r__Duplodnaviria;k__Heunggongvirae;p__Uroviricota;c__Caudoviricetes;;;;		IMGVR_UViG_3300028805_000418				Outlier
	1	Host-associated;Mammals: Human;Digestive system;Large intestine	['Host-associated', 'Mammals: Human', 'Digestive system']	1	;;;;;;	IMGVR_UViG_3300045988_159555|3300045988|Ga0495776_140570	preVC_618	0.3326	IMGVR_UViG_3300045988_159555|3300045988|Ga0495776_140570	r__Duplodnaviria;k__Heunggongvirae;p__Uroviricota;c__Caudoviricetes;;;;	0.3326	IMGVR_UViG_3300045988_159555	VC_618_1	5.24533	5	Clustered
	1	Host-associated;Mammals: Human;Digestive system;Large intestine	['Host-associated', 'Mammals: Human', 'Digestive system']	1	;;;;;;	IMGVR_UViG_3300045988_158008|3300045988|Ga0495776_140658	preVC_618	0.3326	IMGVR_UViG_3300045988_158008|3300045988|Ga0495776_140658	r__Duplodnaviria;k__Heunggongvirae;p__Uroviricota;c__Caudoviricetes;;;;	0.3326	IMGVR_UViG_3300045988_158008	VC_618_1	5.24533	5	Clustered
	1	Host-associated;Mammals: Human;Digestive system;Large intestine	['Host-associated', 'Mammals: Human', 'Digestive system']	1	;;;;;;	IMGVR_UViG_3300045988_156839|3300045988|Ga0495776_007445	preVC_618	0.3326	IMGVR_UViG_3300045988_156839|3300045988|Ga0495776_007445	r__Duplodnaviria;k__Heunggongvirae;p__Uroviricota;c__Caudoviricetes;;;;	0.3326	IMGVR_UViG_3300045988_156839	VC_618_1	5.24533	5	Clustered
	0	Host-associated;Mammals: Human;Digestive system;Large intestine	['Host-associated', 'Mammals: Human', 'Digestive system']	1	;;;;;;	IMGVR_UViG_3300045988_149413|3300045988|Ga0495776_112209	preVC_618	0	IMGVR_UViG_3300045988_149413|3300045988|Ga0495776_112209	r__Duplodnaviria;k__Heunggongvirae;p__Uroviricota;c__Caudoviricetes;;;;	0	IMGVR_UViG_3300045988_149413	VC_618_2	0	1	Clustered/Singleton
	0.858968	Host-associated;Mammals;Digestive system;Stomach	['Host-associated', 'Mammals', 'Digestive system']	1	;;;;;;	IMGVR_UViG_3300032030_000046|3300032030|Ga0310697_10000186	preVC_642	0.617	IMGVR_UViG_3300032030_000046|3300032030|Ga0310697_10000186	r__Duplodnaviria;k__Heunggongvirae;p__Uroviricota;c__Caudoviricetes;;;;	0.53	IMGVR_UViG_3300032030_000046	VC_642_0	8.77496	2	Clustered
	0.858968	Host-associated;Mammals;Digestive system;Stomach	['Host-associated', 'Mammals', 'Digestive system']	1	;;;;;;	IMGVR_UViG_3300021387_003827|3300021387|Ga0223845_12380855	preVC_642	0.617	IMGVR_UViG_3300021387_003827|3300021387|Ga0223845_12380855	r__Duplodnaviria;k__Heunggongvirae;p__Uroviricota;c__Caudoviricetes;;;;	0.53	IMGVR_UViG_3300021387_003827	VC_642_0	8.77496	2	Clustered
			Ancient			NODE_250_length_33939_cov_30.412614			NODE_250_length_33939_cov_30.412614							Outlier
	0	Host-associated;Mammals: Human;Digestive system;Large intestine	['Host-associated', 'Mammals: Human', 'Digestive system']	1	;;;;;;	IMGVR_UViG_3300045988_149955|3300045988|Ga0495776_019961	preVC_530	0	IMGVR_UViG_3300045988_149955|3300045988|Ga0495776_019961	r__Duplodnaviria;k__Heunggongvirae;p__Uroviricota;c__Caudoviricetes;;;;	0	IMGVR_UViG_3300045988_149955	VC_530_7	0	1	Clustered/Singleton
	0.897436	Host-associated;Mammals: Human;Digestive system;Large intestine	['Host-associated', 'Mammals: Human', 'Digestive system']	1	d__Bacteria;p__Actinobacteriota;c__Coriobacteriia;o__Coriobacteriales;f__Coriobacteriaceae;g__Collinsella;	IMGVR_UViG_3300045988_099282|3300045988|Ga0495776_110538	preVC_530	0.0531	IMGVR_UViG_3300045988_099282|3300045988|Ga0495776_110538	r__Duplodnaviria;k__Heunggongvirae;p__Uroviricota;c__Caudoviricetes;;;;	0.0476	IMGVR_UViG_3300045988_099282	VC_530_5	8	2	Clustered
	0	Host-associated;Mammals;Digestive system;Stomach	['Host-associated', 'Mammals', 'Digestive system']	1	d__Bacteria;p__Spirochaetota;c__Spirochaetia;o__Treponematales;f__Treponemataceae;g__Treponema_D;	IMGVR_UViG_3300021387_000796|3300021387|Ga0223845_11164046	preVC_641	1	IMGVR_UViG_3300021387_000796|3300021387|Ga0223845_11164046	r__Duplodnaviria;k__Heunggongvirae;p__Uroviricota;c__Caudoviricetes;;;;	0	IMGVR_UViG_3300021387_000796	VC_641_0	8.66025	2	Clustered
	0	Host-associated;Mammals;Digestive system;Stomach	['Host-associated', 'Mammals', 'Digestive system']	1	d__Bacteria;p__Campylobacterota;c__Campylobacteria;o__Campylobacterales;f__Campylobacteraceae;g__Campylobacter_D;	IMGVR_UViG_3300032007_000033|3300032007|Ga0310695_10000288	preVC_641	1	IMGVR_UViG_3300032007_000033|3300032007|Ga0310695_10000288	r__Duplodnaviria;k__Heunggongvirae;p__Uroviricota;c__Caudoviricetes;;;;	0	IMGVR_UViG_3300032007_000033	VC_641_0	8.66025	2	Clustered
	0.993066	Host-associated;Mammals: Human;Digestive system;Large intestine	['Host-associated', 'Mammals: Human', 'Digestive system']	1	;;;;;;	IMGVR_UViG_3300045988_102999|3300045988|Ga0495776_001820	preVC_576	0.249	IMGVR_UViG_3300045988_102999|3300045988|Ga0495776_001820	r__Duplodnaviria;k__Heunggongvirae;p__Uroviricota;c__Caudoviricetes;;;;	0.2473	IMGVR_UViG_3300045988_102999	VC_576_0	6.3722	5	Clustered
	0.993066	Host-associated;Mammals: Human;Digestive system;Large intestine	['Host-associated', 'Mammals: Human', 'Digestive system']	1	;;;;;;	IMGVR_UViG_3300045988_099617|3300045988|Ga0495776_001819	preVC_576	0.249	IMGVR_UViG_3300045988_099617|3300045988|Ga0495776_001819	r__Duplodnaviria;k__Heunggongvirae;p__Uroviricota;c__Caudoviricetes;;;;	0.2473	IMGVR_UViG_3300045988_099617	VC_576_0	6.3722	5	Clustered
	0.993066	Host-associated;Mammals: Human;Digestive system;Large intestine	['Host-associated', 'Mammals: Human', 'Digestive system']	1	;;;;;;	IMGVR_UViG_3300045988_096555|3300045988|Ga0495776_002062	preVC_576	0.249	IMGVR_UViG_3300045988_096555|3300045988|Ga0495776_002062	r__Duplodnaviria;k__Heunggongvirae;p__Uroviricota;c__Caudoviricetes;;;;	0.2473	IMGVR_UViG_3300045988_096555	VC_576_0	6.3722	5	Clustered
	0.887824	Host-associated;Mammals;Digestive system;Stomach	['Host-associated', 'Mammals', 'Digestive system']	1	;;;;;;	IMGVR_UViG_3300037455_000173|3300037455|Ga0394157_0000042	preVC_576	0.1119	IMGVR_UViG_3300037455_000173|3300037455|Ga0394157_0000042	r__Duplodnaviria;k__Heunggongvirae;p__Uroviricota;c__Caudoviricetes;;;;	0.0993	IMGVR_UViG_3300037455_000173	VC_576_2	8.05249	3	Clustered
	0.993066	Host-associated;Mammals;Digestive system;Stomach	['Host-associated', 'Mammals', 'Digestive system']	1	;;;;;;	IMGVR_UViG_3300028048_000056|3300028048|Ga0256405_10000311	preVC_576	0.249	IMGVR_UViG_3300028048_000056|3300028048|Ga0256405_10000311	r__Duplodnaviria;k__Heunggongvirae;p__Uroviricota;c__Caudoviricetes;;;;	0.2473	IMGVR_UViG_3300028048_000056	VC_576_0	6.3722	5	Clustered
			Ancient			NODE_767_length_23251_cov_25.849974			NODE_767_length_23251_cov_25.849974							Outlier
	1	Host-associated;Mammals: Human;Digestive system;Large intestine	['Host-associated', 'Mammals: Human', 'Digestive system']	0.7778	;;;;;;	IMGVR_UViG_3300045988_184426|3300045988|Ga0495776_072753|53-54828	preVC_640	0.8555	IMGVR_UViG_3300045988_184426|3300045988|Ga0495776_072753|53-54828	r__Duplodnaviria;k__Heunggongvirae;p__Uroviricota;c__Caudoviricetes;;;;	0.8555	IMGVR_UViG_3300045988_184426	VC_640_0	7.85743	9	Clustered
	1	Host-associated;Mammals: Human;Digestive system;Large intestine	['Host-associated', 'Mammals: Human', 'Digestive system']	0.7778	;;;;;;	IMGVR_UViG_3300045988_154530|3300045988|Ga0495776_080645	preVC_640	0.8555	IMGVR_UViG_3300045988_154530|3300045988|Ga0495776_080645	r__Duplodnaviria;k__Heunggongvirae;p__Uroviricota;c__Caudoviricetes;;;;	0.8555	IMGVR_UViG_3300045988_154530	VC_640_0	7.85743	9	Clustered
	1	Host-associated;Mammals: Human;Digestive system;Large intestine	['Host-associated', 'Mammals: Human', 'Digestive system']	0.7778	;;;;;;	IMGVR_UViG_3300045988_150332|3300045988|Ga0495776_011217	preVC_640	0.8555	IMGVR_UViG_3300045988_150332|3300045988|Ga0495776_011217	r__Duplodnaviria;k__Heunggongvirae;p__Uroviricota;c__Caudoviricetes;;;;	0.8555	IMGVR_UViG_3300045988_150332	VC_640_0	7.85743	9	Clustered
	1	Host-associated;Mammals: Human;Digestive system;Large intestine	['Host-associated', 'Mammals: Human', 'Digestive system']	0.7778	;;;;;;	IMGVR_UViG_3300045988_140771|3300045988|Ga0495776_111199	preVC_640	0.8555	IMGVR_UViG_3300045988_140771|3300045988|Ga0495776_111199	r__Duplodnaviria;k__Heunggongvirae;p__Uroviricota;c__Caudoviricetes;;;;	0.8555	IMGVR_UViG_3300045988_140771	VC_640_0	7.85743	9	Clustered
	1	Host-associated;Mammals: Human;Digestive system;Large intestine	['Host-associated', 'Mammals: Human', 'Digestive system']	0.7778	;;;;;;	IMGVR_UViG_3300045988_125404|3300045988|Ga0495776_004104	preVC_640	0.8555	IMGVR_UViG_3300045988_125404|3300045988|Ga0495776_004104	r__Duplodnaviria;k__Heunggongvirae;p__Uroviricota;c__Caudoviricetes;;;;	0.8555	IMGVR_UViG_3300045988_125404	VC_640_0	7.85743	9	Clustered
	1	Host-associated;Mammals: Human;Digestive system;Large intestine	['Host-associated', 'Mammals: Human', 'Digestive system']	0.7778	;;;;;;	IMGVR_UViG_3300045988_103486|3300045988|Ga0495776_017351	preVC_640	0.8555	IMGVR_UViG_3300045988_103486|3300045988|Ga0495776_017351	r__Duplodnaviria;k__Heunggongvirae;p__Uroviricota;c__Caudoviricetes;;;;	0.8555	IMGVR_UViG_3300045988_103486	VC_640_0	7.85743	9	Clustered
	1	Host-associated;Mammals;Digestive system;Stomach	['Host-associated', 'Mammals', 'Digestive system']	0.7778	;;;;;;	IMGVR_UViG_3300032038_000089|3300032038|Ga0326512_10000131	preVC_640	0.8555	IMGVR_UViG_3300032038_000089|3300032038|Ga0326512_10000131	r__Duplodnaviria;k__Heunggongvirae;p__Uroviricota;c__Caudoviricetes;;;;	0.8555	IMGVR_UViG_3300032038_000089	VC_640_0	7.85743	9	Clustered
		Host-associated;Mammals;Digestive system;Stomach	['Host-associated', 'Mammals', 'Digestive system']		;;;;;;	IMGVR_UViG_3300031867_000486|3300031867|Ga0326511_10000836			IMGVR_UViG_3300031867_000486|3300031867|Ga0326511_10000836	r__Duplodnaviria;k__Heunggongvirae;p__Uroviricota;c__Caudoviricetes;;;;		IMGVR_UViG_3300031867_000486				Outlier
	1	Host-associated;Mammals;Digestive system;Stomach	['Host-associated', 'Mammals', 'Digestive system']	0.7778	;;;;;;	IMGVR_UViG_3300021254_000001|3300021254|Ga0223824_10000192	preVC_640	0.8555	IMGVR_UViG_3300021254_000001|3300021254|Ga0223824_10000192	r__Duplodnaviria;k__Heunggongvirae;p__Uroviricota;c__Caudoviricetes;;;;	0.8555	IMGVR_UViG_3300021254_000001	VC_640_0	7.85743	9	Clustered
	1	Host-associated;Mammals;Digestive system;Stomach	['Host-associated', 'Mammals', 'Digestive system']	0.7778	;;;;;;	IMGVR_UViG_3300021431_000110|3300021431|Ga0224423_10000352	preVC_640	0.8555	IMGVR_UViG_3300021431_000110|3300021431|Ga0224423_10000352	r__Duplodnaviria;k__Heunggongvirae;p__Uroviricota;c__Caudoviricetes;;;;	0.8555	IMGVR_UViG_3300021431_000110	VC_640_0	7.85743	9	Clustered
	0.6	Host-associated;Plants;Phyllosphere;Phylloplane/Leaf	['Host-associated', 'Plants', 'Phyllosphere']	1	;;;;;;	IMGVR_UViG_3300027628_000306|3300027628|Ga0209463_1008879	preVC_437	0.1185	IMGVR_UViG_3300027628_000306|3300027628|Ga0209463_1008879	r__Duplodnaviria;k__Heunggongvirae;p__Uroviricota;c__Caudoviricetes;;;;	0.0711	IMGVR_UViG_3300027628_000306	VC_437_0	1.73205	2	Clustered
	0.986017	Host-associated;Mammals;Digestive system;Large intestine	['Host-associated', 'Mammals', 'Digestive system']	1	d__Bacteria;p__Firmicutes_A;c__Clostridia;o__Oscillospirales;f__Acutalibacteraceae;g__Caproicibacterium;	IMGVR_UViG_3300023714_000195|3300023714|Ga0257073_1000282|3-47911	preVC_579	0.9512	IMGVR_UViG_3300023714_000195|3300023714|Ga0257073_1000282|3-47911	r__Duplodnaviria;k__Heunggongvirae;p__Uroviricota;c__Caudoviricetes;;;;	0.9379	IMGVR_UViG_3300023714_000195	VC_579_0	4.82775	3	Clustered
	0.986017	Host-associated;Mammals;Digestive system;Large intestine	['Host-associated', 'Mammals', 'Digestive system']	1	d__Bacteria;p__Firmicutes_A;c__Clostridia;o__Oscillospirales;f__Acutalibacteraceae;g__Caproicibacterium;	IMGVR_UViG_3300023713_000136|3300023713|Ga0257074_1000004|235912-316694	preVC_579	0.9512	IMGVR_UViG_3300023713_000136|3300023713|Ga0257074_1000004|235912-316694	r__Duplodnaviria;k__Heunggongvirae;p__Uroviricota;c__Caudoviricetes;;;;	0.9379	IMGVR_UViG_3300023713_000136	VC_579_0	4.82775	3	Clustered
	1	Host-associated;Mammals: Human;Digestive system;Large intestine	['Host-associated', 'Mammals: Human', 'Digestive system']	1	d__Bacteria;p__Firmicutes_C;c__Negativicutes;o__Acidaminococcales;f__Acidaminococcaceae;g__Phascolarctobacterium_A;	IMGVR_UViG_3300045988_066292|3300045988|Ga0495776_186154	preVC_639	0.7346	IMGVR_UViG_3300045988_066292|3300045988|Ga0495776_186154	r__Duplodnaviria;k__Heunggongvirae;p__Uroviricota;c__Caudoviricetes;;;;	0.7346	IMGVR_UViG_3300045988_066292	VC_639_0	7.38448	8	Clustered
	0.999999		Ancient	1		NODE_231_length_34622_cov_25.384471	preVC_638	0.455	NODE_231_length_34622_cov_25.384471		0.455		VC_638_0	2.07753	5	Clustered
	0.999999	Host-associated;Mammals;Digestive system;Large intestine	['Host-associated', 'Mammals', 'Digestive system']	1	d__Bacteria;p__Firmicutes_A;c__Clostridia;o__Oscillospirales;f__CAG-272;;	IMGVR_UViG_3300032167_000915|3300032167|Ga0224413_10035892	preVC_638	0.455	IMGVR_UViG_3300032167_000915|3300032167|Ga0224413_10035892	r__Duplodnaviria;k__Heunggongvirae;p__Uroviricota;c__Caudoviricetes;;;;	0.455	IMGVR_UViG_3300032167_000915	VC_638_0	2.07753	5	Clustered
	0.999999	Host-associated;Mammals;Digestive system;Large intestine	['Host-associated', 'Mammals', 'Digestive system']	1	d__Bacteria;p__Firmicutes_A;c__Clostridia;o__Oscillospirales;f__CAG-272;;	IMGVR_UViG_3300031555_006263|3300031555|Ga0318466_10056331	preVC_638	0.455	IMGVR_UViG_3300031555_006263|3300031555|Ga0318466_10056331	r__Duplodnaviria;k__Heunggongvirae;p__Uroviricota;c__Caudoviricetes;;;;	0.455	IMGVR_UViG_3300031555_006263	VC_638_0	2.07753	5	Clustered
	0.999999	Host-associated;Mammals;Digestive system;Large intestine	['Host-associated', 'Mammals', 'Digestive system']	1	d__Bacteria;p__Firmicutes_A;c__Clostridia;o__Oscillospirales;f__CAG-272;;	IMGVR_UViG_3300029705_000890|3300029705|Ga0224414_10029101	preVC_638	0.455	IMGVR_UViG_3300029705_000890|3300029705|Ga0224414_10029101	r__Duplodnaviria;k__Heunggongvirae;p__Uroviricota;c__Caudoviricetes;;;;	0.455	IMGVR_UViG_3300029705_000890	VC_638_0	2.07753	5	Clustered
	0.999999	Host-associated;Mammals;Digestive system;Large intestine	['Host-associated', 'Mammals', 'Digestive system']	1	d__Bacteria;p__Firmicutes_A;c__Clostridia;o__Oscillospirales;f__CAG-272;;	IMGVR_UViG_3300029305_007014|3300029305|Ga0307249_10058537	preVC_638	0.455	IMGVR_UViG_3300029305_007014|3300029305|Ga0307249_10058537	r__Duplodnaviria;k__Heunggongvirae;p__Uroviricota;c__Caudoviricetes;;;;	0.455	IMGVR_UViG_3300029305_007014	VC_638_0	2.07753	5	Clustered
	1	Host-associated;Mammals;Digestive system;Large intestine	['Host-associated', 'Mammals', 'Digestive system']	1	;;;;;;	IMGVR_UViG_3300028242_002461|3300028242|Ga0302102_10000113|49350-99680	preVC_637	0.774	IMGVR_UViG_3300028242_002461|3300028242|Ga0302102_10000113|49350-99680	r__Duplodnaviria;k__Heunggongvirae;p__Uroviricota;c__Caudoviricetes;;;;	0.774	IMGVR_UViG_3300028242_002461	VC_637_0	0.471405	6	Clustered
	1	Host-associated;Mammals;Digestive system;Large intestine	['Host-associated', 'Mammals', 'Digestive system']	1	;;;;;;	IMGVR_UViG_3300024270_004812|3300024270|Ga0257091_10000019|297145-347474	preVC_637	0.774	IMGVR_UViG_3300024270_004812|3300024270|Ga0257091_10000019|297145-347474	r__Duplodnaviria;k__Heunggongvirae;p__Uroviricota;c__Caudoviricetes;;;;	0.774	IMGVR_UViG_3300024270_004812	VC_637_0	0.471405	6	Clustered
	1	Host-associated;Mammals;Digestive system;Large intestine	['Host-associated', 'Mammals', 'Digestive system']	1	;;;;;;	IMGVR_UViG_3300024268_004702|3300024268|Ga0257090_10000020|282164-332493	preVC_637	0.774	IMGVR_UViG_3300024268_004702|3300024268|Ga0257090_10000020|282164-332493	r__Duplodnaviria;k__Heunggongvirae;p__Uroviricota;c__Caudoviricetes;;;;	0.774	IMGVR_UViG_3300024268_004702	VC_637_0	0.471405	6	Clustered
	1	Host-associated;Mammals;Digestive system;Large intestine	['Host-associated', 'Mammals', 'Digestive system']	1	;;;;;;	IMGVR_UViG_3300022753_003405|3300022753|Ga0216341_10000478|78800-136967	preVC_637	0.774	IMGVR_UViG_3300022753_003405|3300022753|Ga0216341_10000478|78800-136967	r__Duplodnaviria;k__Heunggongvirae;p__Uroviricota;c__Caudoviricetes;;;;	0.774	IMGVR_UViG_3300022753_003405	VC_637_0	0.471405	6	Clustered
	1	Host-associated;Mammals;Digestive system;Large intestine	['Host-associated', 'Mammals', 'Digestive system']	1	;;;;;;	IMGVR_UViG_3300019378_002438|3300019378|Ga0187901_10000070|49348-99678	preVC_637	0.774	IMGVR_UViG_3300019378_002438|3300019378|Ga0187901_10000070|49348-99678	r__Duplodnaviria;k__Heunggongvirae;p__Uroviricota;c__Caudoviricetes;;;;	0.774	IMGVR_UViG_3300019378_002438	VC_637_0	0.471405	6	Clustered
	1	Host-associated;Mammals;Digestive system;Large intestine	['Host-associated', 'Mammals', 'Digestive system']	1	;;;;;;	IMGVR_UViG_3300022660_003939|3300022660|Ga0216342_10000111|49335-99665	preVC_637	0.774	IMGVR_UViG_3300022660_003939|3300022660|Ga0216342_10000111|49335-99665	r__Duplodnaviria;k__Heunggongvirae;p__Uroviricota;c__Caudoviricetes;;;;	0.774	IMGVR_UViG_3300022660_003939	VC_637_0	0.471405	6	Clustered
		Host-associated;Mammals: Human;Digestive system;Large intestine	['Host-associated', 'Mammals: Human', 'Digestive system']		d__Bacteria;p__Firmicutes_A;c__Clostridia;o__Oscillospirales;f__Ruminococcaceae;g__Faecalibacterium;	IMGVR_UViG_3300045988_038332|3300045988|Ga0495776_002511			IMGVR_UViG_3300045988_038332|3300045988|Ga0495776_002511	r__Duplodnaviria;k__Heunggongvirae;p__Uroviricota;c__Caudoviricetes;;;;		IMGVR_UViG_3300045988_038332				Outlier
	0.904139	Host-associated;Mammals: Human;Digestive system;Large intestine	['Host-associated', 'Mammals: Human', 'Digestive system']	1	;;;;;;	IMGVR_UViG_3300045988_170483|3300045988|Ga0495776_016165	preVC_635	0.1379	IMGVR_UViG_3300045988_170483|3300045988|Ga0495776_016165	r__Duplodnaviria;k__Heunggongvirae;p__Uroviricota;c__Caudoviricetes;;;;	0.1247	IMGVR_UViG_3300045988_170483	VC_635_0	0	2	Clustered
	1	Host-associated;Mammals: Human;Digestive system;Large intestine	['Host-associated', 'Mammals: Human', 'Digestive system']	1	;;;;;;	IMGVR_UViG_3300045988_166084|3300045988|Ga0495776_123933	preVC_636	0.7614	IMGVR_UViG_3300045988_166084|3300045988|Ga0495776_123933	r__Duplodnaviria;k__Heunggongvirae;p__Uroviricota;c__Caudoviricetes;;;;	0.7614	IMGVR_UViG_3300045988_166084	VC_636_0	2.72477	8	Clustered
	0.904139	Host-associated;Mammals: Human;Digestive system;Large intestine	['Host-associated', 'Mammals: Human', 'Digestive system']	1	;;;;;;	IMGVR_UViG_3300045988_160424|3300045988|Ga0495776_125326	preVC_635	0.1379	IMGVR_UViG_3300045988_160424|3300045988|Ga0495776_125326	r__Duplodnaviria;k__Heunggongvirae;p__Uroviricota;c__Caudoviricetes;;;;	0.1247	IMGVR_UViG_3300045988_160424	VC_635_0	0	2	Clustered
			Ancient			NODE_653_length_28113_cov_22.920700			NODE_653_length_28113_cov_22.920700							Outlier
		Host-associated;Mammals;Digestive system;Large intestine	['Host-associated', 'Mammals', 'Digestive system']		;;;;;;	IMGVR_UViG_3300035516_000413|3300035516|Ga0376471_0000101			IMGVR_UViG_3300035516_000413|3300035516|Ga0376471_0000101	r__Duplodnaviria;k__Heunggongvirae;p__Uroviricota;c__Caudoviricetes;;;;		IMGVR_UViG_3300035516_000413				Outlier
			Ancient			NODE_880_length_21868_cov_28.538991			NODE_880_length_21868_cov_28.538991							Outlier
			Ancient			NODE_284_length_32857_cov_28.929638			NODE_284_length_32857_cov_28.929638							Outlier
	1	Host-associated;Mammals;Digestive system;Large intestine	['Host-associated', 'Mammals', 'Digestive system']	1	;;;;;;	IMGVR_UViG_3300032167_000007|3300032167|Ga0224413_10000321	preVC_610	0.4079	IMGVR_UViG_3300032167_000007|3300032167|Ga0224413_10000321	r__Duplodnaviria;k__Heunggongvirae;p__Uroviricota;c__Caudoviricetes;;;;	0.4079	IMGVR_UViG_3300032167_000007	VC_610_1	0	9	Clustered
	0.999998	Host-associated;Mammals;Digestive system;Large intestine	['Host-associated', 'Mammals', 'Digestive system']	1	;;;;;;	IMGVR_UViG_3300031555_010473|3300031555|Ga0318466_10003163|39201-123020	preVC_555	0.3995	IMGVR_UViG_3300031555_010473|3300031555|Ga0318466_10003163|39201-123020	r__Duplodnaviria;k__Heunggongvirae;p__Uroviricota;c__Caudoviricetes;;;;	0.3995	IMGVR_UViG_3300031555_010473	VC_555_2	2.60594	5	Clustered
	1	Host-associated;Mammals;Digestive system;Large intestine	['Host-associated', 'Mammals', 'Digestive system']	1	;;;;;;	IMGVR_UViG_3300031555_002857|3300031555|Ga0318466_10000539	preVC_610	0.4079	IMGVR_UViG_3300031555_002857|3300031555|Ga0318466_10000539	r__Duplodnaviria;k__Heunggongvirae;p__Uroviricota;c__Caudoviricetes;;;;	0.4079	IMGVR_UViG_3300031555_002857	VC_610_1	0	9	Clustered
	1	Host-associated;Mammals;Digestive system;Large intestine	['Host-associated', 'Mammals', 'Digestive system']	1	;;;;;;	IMGVR_UViG_3300029705_000005|3300029705|Ga0224414_10000242	preVC_610	0.4079	IMGVR_UViG_3300029705_000005|3300029705|Ga0224414_10000242	r__Duplodnaviria;k__Heunggongvirae;p__Uroviricota;c__Caudoviricetes;;;;	0.4079	IMGVR_UViG_3300029705_000005	VC_610_1	0	9	Clustered
	1	Host-associated;Mammals;Digestive system;Large intestine	['Host-associated', 'Mammals', 'Digestive system']	1	;;;;;;	IMGVR_UViG_3300029305_003192|3300029305|Ga0307249_10000597	preVC_610	0.4079	IMGVR_UViG_3300029305_003192|3300029305|Ga0307249_10000597	r__Duplodnaviria;k__Heunggongvirae;p__Uroviricota;c__Caudoviricetes;;;;	0.4079	IMGVR_UViG_3300029305_003192	VC_610_1	0	9	Clustered
		Host-associated;Mammals;Digestive system;Large intestine	['Host-associated', 'Mammals', 'Digestive system']		;;;;;;	IMGVR_UViG_3300024303_000045|3300024303|Ga0257089_10002112			IMGVR_UViG_3300024303_000045|3300024303|Ga0257089_10002112	r__Duplodnaviria;k__Heunggongvirae;p__Uroviricota;c__Caudoviricetes;;;;		IMGVR_UViG_3300024303_000045				Outlier
	1	Host-associated;Mammals;Digestive system;Large intestine	['Host-associated', 'Mammals', 'Digestive system']	1	;;;;;;	IMGVR_UViG_3300024272_000002|3300024272|Ga0257077_10000136	preVC_610	0.4079	IMGVR_UViG_3300024272_000002|3300024272|Ga0257077_10000136	r__Duplodnaviria;k__Heunggongvirae;p__Uroviricota;c__Caudoviricetes;;;;	0.4079	IMGVR_UViG_3300024272_000002	VC_610_1	0	9	Clustered
	1	Host-associated;Mammals;Digestive system;Large intestine	['Host-associated', 'Mammals', 'Digestive system']	1	;;;;;;	IMGVR_UViG_3300024269_000003|3300024269|Ga0257076_10000124	preVC_610	0.4079	IMGVR_UViG_3300024269_000003|3300024269|Ga0257076_10000124	r__Duplodnaviria;k__Heunggongvirae;p__Uroviricota;c__Caudoviricetes;;;;	0.4079	IMGVR_UViG_3300024269_000003	VC_610_1	0	9	Clustered
	0.889965	Host-associated;Mammals;Digestive system;Large intestine	['Host-associated', 'Mammals', 'Digestive system']	1	;;;;;;	IMGVR_UViG_3300024268_000032|3300024268|Ga0257090_10001008	preVC_610	0.0857	IMGVR_UViG_3300024268_000032|3300024268|Ga0257090_10001008	r__Duplodnaviria;k__Heunggongvirae;p__Uroviricota;c__Caudoviricetes;;;;	0.0762	IMGVR_UViG_3300024268_000032	VC_610_0	7.28153	3	Clustered
	0.889965	Host-associated;Mammals;Digestive system;Large intestine	['Host-associated', 'Mammals', 'Digestive system']	1	;;;;;;	IMGVR_UViG_3300022661_000078|3300022661|Ga0216339_10000942	preVC_610	0.0857	IMGVR_UViG_3300022661_000078|3300022661|Ga0216339_10000942	r__Duplodnaviria;k__Heunggongvirae;p__Uroviricota;c__Caudoviricetes;;;;	0.0762	IMGVR_UViG_3300022661_000078	VC_610_0	7.28153	3	Clustered
	0.0821883	Host-associated;Mammals;Digestive system;Large intestine	['Host-associated', 'Mammals', 'Digestive system']	1	;;;;;;	IMGVR_UViG_3300022661_000076|3300022661|Ga0216339_10000760	preVC_610	0.0381	IMGVR_UViG_3300022661_000076|3300022661|Ga0216339_10000760	r__Duplodnaviria;k__Heunggongvirae;p__Uroviricota;c__Caudoviricetes;;;;	0.0031	IMGVR_UViG_3300022661_000076	VC_610_2	8.42615	2	Clustered
	1	Host-associated;Mammals;Digestive system;Large intestine	['Host-associated', 'Mammals', 'Digestive system']	1	;;;;;;	IMGVR_UViG_3300018878_000001|3300018878|Ga0187910_10000027	preVC_610	0.4079	IMGVR_UViG_3300018878_000001|3300018878|Ga0187910_10000027	r__Duplodnaviria;k__Heunggongvirae;p__Uroviricota;c__Caudoviricetes;;;;	0.4079	IMGVR_UViG_3300018878_000001	VC_610_1	0	9	Clustered
	0.889965	Host-associated;Mammals;Digestive system;Large intestine	['Host-associated', 'Mammals', 'Digestive system']	1	;;;;;;	IMGVR_UViG_3300018495_000079|3300018495|Ga0187908_10000126	preVC_610	0.0857	IMGVR_UViG_3300018495_000079|3300018495|Ga0187908_10000126	r__Duplodnaviria;k__Heunggongvirae;p__Uroviricota;c__Caudoviricetes;;;;	0.0762	IMGVR_UViG_3300018495_000079	VC_610_0	7.28153	3	Clustered
	1	Host-associated;Mammals;Digestive system;Large intestine	['Host-associated', 'Mammals', 'Digestive system']	1	;;;;;;	IMGVR_UViG_3300018475_000001|3300018475|Ga0187907_10000022	preVC_610	0.4079	IMGVR_UViG_3300018475_000001|3300018475|Ga0187907_10000022	r__Duplodnaviria;k__Heunggongvirae;p__Uroviricota;c__Caudoviricetes;;;;	0.4079	IMGVR_UViG_3300018475_000001	VC_610_1	0	9	Clustered
	1	Host-associated;Mammals;Digestive system;Large intestine	['Host-associated', 'Mammals', 'Digestive system']	1	;;;;;;	IMGVR_UViG_3300018494_000001|3300018494|Ga0187911_10000024	preVC_610	0.4079	IMGVR_UViG_3300018494_000001|3300018494|Ga0187911_10000024	r__Duplodnaviria;k__Heunggongvirae;p__Uroviricota;c__Caudoviricetes;;;;	0.4079	IMGVR_UViG_3300018494_000001	VC_610_1	0	9	Clustered
			Ancient			NODE_822_length_25258_cov_31.152799			NODE_822_length_25258_cov_31.152799							Outlier
			Ancient			NODE_288_length_29718_cov_95.329468			NODE_288_length_29718_cov_95.329468							Outlier
			Ancient			NODE_1062_length_22314_cov_47.451682			NODE_1062_length_22314_cov_47.451682							Outlier
	0.815013	Host-associated;Mammals: Human;Digestive system;Large intestine	['Host-associated', 'Mammals: Human', 'Digestive system']	0	;;;;;;	IMGVR_UViG_3300045988_174305|3300045988|Ga0495776_001917	preVC_609	0.0271	IMGVR_UViG_3300045988_174305|3300045988|Ga0495776_001917	r__Duplodnaviria;k__Heunggongvirae;p__Uroviricota;c__Caudoviricetes;;;;	0.022	IMGVR_UViG_3300045988_174305	VC_609_4	9	2	Clustered
	1	Host-associated;Mammals: Human;Digestive system;Large intestine	['Host-associated', 'Mammals: Human', 'Digestive system']	0.9333	;;;;;;	IMGVR_UViG_3300045988_173529|3300045988|Ga0495776_077754	preVC_620	0.4634	IMGVR_UViG_3300045988_173529|3300045988|Ga0495776_077754	r__Duplodnaviria;k__Heunggongvirae;p__Uroviricota;c__Caudoviricetes;;;;	0.4634	IMGVR_UViG_3300045988_173529	VC_620_0	7.38284	10	Clustered
	1	Host-associated;Mammals: Human;Digestive system;Large intestine	['Host-associated', 'Mammals: Human', 'Digestive system']	1	;;;;;;	IMGVR_UViG_3300045988_171388|3300045988|Ga0495776_101545	preVC_609	0.2253	IMGVR_UViG_3300045988_171388|3300045988|Ga0495776_101545	r__Duplodnaviria;k__Heunggongvirae;p__Uroviricota;c__Caudoviricetes;;;;	0.2253	IMGVR_UViG_3300045988_171388	VC_609_1	5.19568	6	Clustered
	1	Host-associated;Mammals: Human;Digestive system;Large intestine	['Host-associated', 'Mammals: Human', 'Digestive system']	1	;;;;;;	IMGVR_UViG_3300045988_167420|3300045988|Ga0495776_073230	preVC_609	0.2253	IMGVR_UViG_3300045988_167420|3300045988|Ga0495776_073230	r__Duplodnaviria;k__Heunggongvirae;p__Uroviricota;c__Caudoviricetes;;;;	0.2253	IMGVR_UViG_3300045988_167420	VC_609_1	5.19568	6	Clustered
	1	Host-associated;Mammals: Human;Digestive system;Large intestine	['Host-associated', 'Mammals: Human', 'Digestive system']	1	;;;;;;	IMGVR_UViG_3300045988_167062|3300045988|Ga0495776_080965	preVC_609	0.2253	IMGVR_UViG_3300045988_167062|3300045988|Ga0495776_080965	r__Duplodnaviria;k__Heunggongvirae;p__Uroviricota;c__Caudoviricetes;;;;	0.2253	IMGVR_UViG_3300045988_167062	VC_609_1	5.19568	6	Clustered
	1	Host-associated;Mammals: Human;Digestive system;Large intestine	['Host-associated', 'Mammals: Human', 'Digestive system']	1	;;;;;;	IMGVR_UViG_3300045988_167007|3300045988|Ga0495776_001863	preVC_609	0.2253	IMGVR_UViG_3300045988_167007|3300045988|Ga0495776_001863	r__Duplodnaviria;k__Heunggongvirae;p__Uroviricota;c__Caudoviricetes;;;;	0.2253	IMGVR_UViG_3300045988_167007	VC_609_1	5.19568	6	Clustered
	0.859682	Host-associated;Mammals: Human;Digestive system;Large intestine	['Host-associated', 'Mammals: Human', 'Digestive system']	1	;;;;;;	IMGVR_UViG_3300045988_166271|3300045988|Ga0495776_059287	preVC_609	0.0302	IMGVR_UViG_3300045988_166271|3300045988|Ga0495776_059287	r__Duplodnaviria;k__Heunggongvirae;p__Uroviricota;c__Caudoviricetes;;;;	0.026	IMGVR_UViG_3300045988_166271	VC_609_0	5.83095	2	Clustered
	0.859682	Host-associated;Mammals: Human;Digestive system;Large intestine	['Host-associated', 'Mammals: Human', 'Digestive system']	1	;;;;;;	IMGVR_UViG_3300045988_165118|3300045988|Ga0495776_112173	preVC_609	0.0302	IMGVR_UViG_3300045988_165118|3300045988|Ga0495776_112173	r__Duplodnaviria;k__Heunggongvirae;p__Uroviricota;c__Caudoviricetes;;;;	0.026	IMGVR_UViG_3300045988_165118	VC_609_0	5.83095	2	Clustered
	1	Host-associated;Mammals: Human;Digestive system;Large intestine	['Host-associated', 'Mammals: Human', 'Digestive system']	1	;;;;;;	IMGVR_UViG_3300045988_163526|3300045988|Ga0495776_119794	preVC_609	0.2253	IMGVR_UViG_3300045988_163526|3300045988|Ga0495776_119794	r__Duplodnaviria;k__Heunggongvirae;p__Uroviricota;c__Caudoviricetes;;;;	0.2253	IMGVR_UViG_3300045988_163526	VC_609_1	5.19568	6	Clustered
	1	Host-associated;Mammals: Human;Digestive system;Large intestine	['Host-associated', 'Mammals: Human', 'Digestive system']	1	;;;;;;	IMGVR_UViG_3300045988_161878|3300045988|Ga0495776_009422	preVC_609	0.2253	IMGVR_UViG_3300045988_161878|3300045988|Ga0495776_009422	r__Duplodnaviria;k__Heunggongvirae;p__Uroviricota;c__Caudoviricetes;;;;	0.2253	IMGVR_UViG_3300045988_161878	VC_609_1	5.19568	6	Clustered
	1	Host-associated;Mammals: Human;Digestive system;Large intestine	['Host-associated', 'Mammals: Human', 'Digestive system']	0.9333	;;;;;;	IMGVR_UViG_3300045988_159710|3300045988|Ga0495776_130636	preVC_620	0.4634	IMGVR_UViG_3300045988_159710|3300045988|Ga0495776_130636	r__Duplodnaviria;k__Heunggongvirae;p__Uroviricota;c__Caudoviricetes;;;;	0.4634	IMGVR_UViG_3300045988_159710	VC_620_0	7.38284	10	Clustered
	1	Host-associated;Mammals: Human;Digestive system;Large intestine	['Host-associated', 'Mammals: Human', 'Digestive system']	0.9333	;;;;;;	IMGVR_UViG_3300045988_159141|3300045988|Ga0495776_073833	preVC_620	0.4634	IMGVR_UViG_3300045988_159141|3300045988|Ga0495776_073833	r__Duplodnaviria;k__Heunggongvirae;p__Uroviricota;c__Caudoviricetes;;;;	0.4634	IMGVR_UViG_3300045988_159141	VC_620_0	7.38284	10	Clustered
	0	Host-associated;Mammals: Human;Digestive system;Large intestine	['Host-associated', 'Mammals: Human', 'Digestive system']	1	;;;;;;	IMGVR_UViG_3300045988_143646|3300045988|Ga0495776_102545	preVC_620	0	IMGVR_UViG_3300045988_143646|3300045988|Ga0495776_102545	r__Duplodnaviria;k__Heunggongvirae;p__Uroviricota;c__Caudoviricetes;;;;	0	IMGVR_UViG_3300045988_143646	VC_620_1	0	1	Clustered/Singleton
		Host-associated;Mammals;Digestive system;Stomach	['Host-associated', 'Mammals', 'Digestive system']		;;;;;;	IMGVR_UViG_3300033463_000257|3300033463|Ga0310690_10001265			IMGVR_UViG_3300033463_000257|3300033463|Ga0310690_10001265	r__Duplodnaviria;k__Heunggongvirae;p__Uroviricota;c__Caudoviricetes;;;;		IMGVR_UViG_3300033463_000257				Outlier
	0	Host-associated;Mammals;Digestive system;Stomach	['Host-associated', 'Mammals', 'Digestive system']	1	;;;;;;	IMGVR_UViG_3300031998_000027|3300031998|Ga0310786_10000147	preVC_620	0	IMGVR_UViG_3300031998_000027|3300031998|Ga0310786_10000147	r__Duplodnaviria;k__Heunggongvirae;p__Uroviricota;c__Caudoviricetes;;;;	0	IMGVR_UViG_3300031998_000027	VC_620_2	0	1	Clustered/Singleton
	1	Host-associated;Mammals;Digestive system;Large intestine	['Host-associated', 'Mammals', 'Digestive system']	1	;;;;;;	IMGVR_UViG_3300031555_005938|3300031555|Ga0318466_10001510	preVC_609	0.3483	IMGVR_UViG_3300031555_005938|3300031555|Ga0318466_10001510	r__Duplodnaviria;k__Heunggongvirae;p__Uroviricota;c__Caudoviricetes;;;;	0.3483	IMGVR_UViG_3300031555_005938	VC_609_3	0	11	Clustered
	1	Host-associated;Mammals;Digestive system;Large intestine	['Host-associated', 'Mammals', 'Digestive system']	1	;;;;;;	IMGVR_UViG_3300029705_000037|3300029705|Ga0224414_10000685	preVC_609	0.3483	IMGVR_UViG_3300029705_000037|3300029705|Ga0224414_10000685	r__Duplodnaviria;k__Heunggongvirae;p__Uroviricota;c__Caudoviricetes;;;;	0.3483	IMGVR_UViG_3300029705_000037	VC_609_3	0	11	Clustered
	1	Host-associated;Mammals;Digestive system;Large intestine	['Host-associated', 'Mammals', 'Digestive system']	1	;;;;;;	IMGVR_UViG_3300029305_006671|3300029305|Ga0307249_10001683	preVC_609	0.3483	IMGVR_UViG_3300029305_006671|3300029305|Ga0307249_10001683	r__Duplodnaviria;k__Heunggongvirae;p__Uroviricota;c__Caudoviricetes;;;;	0.3483	IMGVR_UViG_3300029305_006671	VC_609_3	0	11	Clustered
		Host-associated;Mammals;Digestive system;Stomach	['Host-associated', 'Mammals', 'Digestive system']		;;;;;;	IMGVR_UViG_3300028591_000199|3300028591|Ga0247611_10000662			IMGVR_UViG_3300028591_000199|3300028591|Ga0247611_10000662	r__Duplodnaviria;k__Heunggongvirae;p__Uroviricota;c__Caudoviricetes;;;;		IMGVR_UViG_3300028591_000199				Outlier
	1	Host-associated;Mammals;Digestive system;Large intestine	['Host-associated', 'Mammals', 'Digestive system']	1	;;;;;;	IMGVR_UViG_3300028242_000029|3300028242|Ga0302102_10000081	preVC_609	0.3483	IMGVR_UViG_3300028242_000029|3300028242|Ga0302102_10000081	r__Duplodnaviria;k__Heunggongvirae;p__Uroviricota;c__Caudoviricetes;;;;	0.3483	IMGVR_UViG_3300028242_000029	VC_609_3	0	11	Clustered
	1	Host-associated;Mammals;Digestive system;Large intestine	['Host-associated', 'Mammals', 'Digestive system']	1	;;;;;;	IMGVR_UViG_3300024272_000025|3300024272|Ga0257077_10000393	preVC_609	0.3483	IMGVR_UViG_3300024272_000025|3300024272|Ga0257077_10000393	r__Duplodnaviria;k__Heunggongvirae;p__Uroviricota;c__Caudoviricetes;;;;	0.3483	IMGVR_UViG_3300024272_000025	VC_609_3	0	11	Clustered
	1	Host-associated;Mammals;Digestive system;Large intestine	['Host-associated', 'Mammals', 'Digestive system']	1	;;;;;;	IMGVR_UViG_3300024270_000022|3300024270|Ga0257091_10000382	preVC_609	0.3483	IMGVR_UViG_3300024270_000022|3300024270|Ga0257091_10000382	r__Duplodnaviria;k__Heunggongvirae;p__Uroviricota;c__Caudoviricetes;;;;	0.3483	IMGVR_UViG_3300024270_000022	VC_609_3	0	11	Clustered
	1	Host-associated;Mammals;Digestive system;Large intestine	['Host-associated', 'Mammals', 'Digestive system']	1	;;;;;;	IMGVR_UViG_3300024269_000022|3300024269|Ga0257076_10000330	preVC_609	0.3483	IMGVR_UViG_3300024269_000022|3300024269|Ga0257076_10000330	r__Duplodnaviria;k__Heunggongvirae;p__Uroviricota;c__Caudoviricetes;;;;	0.3483	IMGVR_UViG_3300024269_000022	VC_609_3	0	11	Clustered
	0.994853	Host-associated;Mammals;Digestive system;Large intestine	['Host-associated', 'Mammals', 'Digestive system']	1	;;;;;;	IMGVR_UViG_3300024268_000077|3300024268|Ga0257090_10002867	preVC_609	0.0862	IMGVR_UViG_3300024268_000077|3300024268|Ga0257090_10002867	r__Duplodnaviria;k__Heunggongvirae;p__Uroviricota;c__Caudoviricetes;;;;	0.0858	IMGVR_UViG_3300024268_000077	VC_609_2	5.70314	4	Clustered
	1	Host-associated;Mammals;Digestive system;Large intestine	['Host-associated', 'Mammals', 'Digestive system']	1	;;;;;;	IMGVR_UViG_3300023371_000074|3300023371|Ga0216340_10000352	preVC_609	0.3483	IMGVR_UViG_3300023371_000074|3300023371|Ga0216340_10000352	r__Duplodnaviria;k__Heunggongvirae;p__Uroviricota;c__Caudoviricetes;;;;	0.3483	IMGVR_UViG_3300023371_000074	VC_609_3	0	11	Clustered
	0.994853	Host-associated;Mammals;Digestive system;Large intestine	['Host-associated', 'Mammals', 'Digestive system']	1	;;;;;;	IMGVR_UViG_3300022661_000110|3300022661|Ga0216339_10002558	preVC_609	0.0862	IMGVR_UViG_3300022661_000110|3300022661|Ga0216339_10002558	r__Duplodnaviria;k__Heunggongvirae;p__Uroviricota;c__Caudoviricetes;;;;	0.0858	IMGVR_UViG_3300022661_000110	VC_609_2	5.70314	4	Clustered
	0.994853	Host-associated;Mammals;Digestive system;Large intestine	['Host-associated', 'Mammals', 'Digestive system']	1	;;;;;;	IMGVR_UViG_3300022654_000733|3300022654|Ga0216347_10000274	preVC_609	0.0862	IMGVR_UViG_3300022654_000733|3300022654|Ga0216347_10000274	r__Duplodnaviria;k__Heunggongvirae;p__Uroviricota;c__Caudoviricetes;;;;	0.0858	IMGVR_UViG_3300022654_000733	VC_609_2	5.70314	4	Clustered
		Host-associated;Mammals;Digestive system;Stomach	['Host-associated', 'Mammals', 'Digestive system']		;;;;;;	IMGVR_UViG_3300021387_001758|3300021387|Ga0223845_12883546			IMGVR_UViG_3300021387_001758|3300021387|Ga0223845_12883546	r__Duplodnaviria;k__Heunggongvirae;p__Uroviricota;c__Caudoviricetes;;;;		IMGVR_UViG_3300021387_001758				Outlier
	1	Host-associated;Mammals;Digestive system;Large intestine	['Host-associated', 'Mammals', 'Digestive system']	1	;;;;;;	IMGVR_UViG_3300018878_000108|3300018878|Ga0187910_10000146	preVC_609	0.3483	IMGVR_UViG_3300018878_000108|3300018878|Ga0187910_10000146	r__Duplodnaviria;k__Heunggongvirae;p__Uroviricota;c__Caudoviricetes;;;;	0.3483	IMGVR_UViG_3300018878_000108	VC_609_3	0	11	Clustered
	1	Host-associated;Mammals;Digestive system;Large intestine	['Host-associated', 'Mammals', 'Digestive system']	1	;;;;;;	IMGVR_UViG_3300018494_000009|3300018494|Ga0187911_10000112	preVC_609	0.3483	IMGVR_UViG_3300018494_000009|3300018494|Ga0187911_10000112	r__Duplodnaviria;k__Heunggongvirae;p__Uroviricota;c__Caudoviricetes;;;;	0.3483	IMGVR_UViG_3300018494_000009	VC_609_3	0	11	Clustered
	0.994853	Host-associated;Mammals;Digestive system;Large intestine	['Host-associated', 'Mammals', 'Digestive system']	1	;;;;;;	IMGVR_UViG_3300018430_000030|3300018430|Ga0187902_10000356	preVC_609	0.0862	IMGVR_UViG_3300018430_000030|3300018430|Ga0187902_10000356	r__Duplodnaviria;k__Heunggongvirae;p__Uroviricota;c__Caudoviricetes;;;;	0.0858	IMGVR_UViG_3300018430_000030	VC_609_2	5.70314	4	Clustered
	1	Host-associated;Mammals;Digestive system;Large intestine	['Host-associated', 'Mammals', 'Digestive system']	1	;;;;;;	IMGVR_UViG_3300018475_000008|3300018475|Ga0187907_10000127	preVC_609	0.3483	IMGVR_UViG_3300018475_000008|3300018475|Ga0187907_10000127	r__Duplodnaviria;k__Heunggongvirae;p__Uroviricota;c__Caudoviricetes;;;;	0.3483	IMGVR_UViG_3300018475_000008	VC_609_3	0	11	Clustered
	0.999479	Host-associated;Mammals;Digestive system;Large intestine	['Host-associated', 'Mammals', 'Digestive system']	1	;;;;;;	IMGVR_UViG_3300029305_008973|3300029305|Ga0307249_10068225	preVC_634	0.9709	IMGVR_UViG_3300029305_008973|3300029305|Ga0307249_10068225	r__Duplodnaviria;k__Heunggongvirae;p__Uroviricota;c__Caudoviricetes;;;;	0.9704	IMGVR_UViG_3300029305_008973	VC_634_0	1.06188	6	Clustered
	0.999479	Host-associated;Mammals;Digestive system;Large intestine	['Host-associated', 'Mammals', 'Digestive system']	1	;;;;;;	IMGVR_UViG_3300028242_002089|3300028242|Ga0302102_10006160	preVC_634	0.9709	IMGVR_UViG_3300028242_002089|3300028242|Ga0302102_10006160	r__Duplodnaviria;k__Heunggongvirae;p__Uroviricota;c__Caudoviricetes;;;;	0.9704	IMGVR_UViG_3300028242_002089	VC_634_0	1.06188	6	Clustered
	0.999479	Host-associated;Mammals;Digestive system;Large intestine	['Host-associated', 'Mammals', 'Digestive system']	1	;;;;;;	IMGVR_UViG_3300024269_004239|3300024269|Ga0257076_10016689	preVC_634	0.9709	IMGVR_UViG_3300024269_004239|3300024269|Ga0257076_10016689	r__Duplodnaviria;k__Heunggongvirae;p__Uroviricota;c__Caudoviricetes;;;;	0.9704	IMGVR_UViG_3300024269_004239	VC_634_0	1.06188	6	Clustered
	0.999479	Host-associated;Mammals;Digestive system;Large intestine	['Host-associated', 'Mammals', 'Digestive system']	1	;;;;;;	IMGVR_UViG_3300022660_002951|3300022660|Ga0216342_10014572	preVC_634	0.9709	IMGVR_UViG_3300022660_002951|3300022660|Ga0216342_10014572	r__Duplodnaviria;k__Heunggongvirae;p__Uroviricota;c__Caudoviricetes;;;;	0.9704	IMGVR_UViG_3300022660_002951	VC_634_0	1.06188	6	Clustered
	0.999479	Host-associated;Mammals;Digestive system;Large intestine	['Host-associated', 'Mammals', 'Digestive system']	1	;;;;;;	IMGVR_UViG_3300018427_001789|3300018427|Ga0187903_10007548	preVC_634	0.9709	IMGVR_UViG_3300018427_001789|3300018427|Ga0187903_10007548	r__Duplodnaviria;k__Heunggongvirae;p__Uroviricota;c__Caudoviricetes;;;;	0.9704	IMGVR_UViG_3300018427_001789	VC_634_0	1.06188	6	Clustered
	0.999479	Host-associated;Mammals;Digestive system;Large intestine	['Host-associated', 'Mammals', 'Digestive system']	1	;;;;;;	IMGVR_UViG_3300018430_001880|3300018430|Ga0187902_10006029	preVC_634	0.9709	IMGVR_UViG_3300018430_001880|3300018430|Ga0187902_10006029	r__Duplodnaviria;k__Heunggongvirae;p__Uroviricota;c__Caudoviricetes;;;;	0.9704	IMGVR_UViG_3300018430_001880	VC_634_0	1.06188	6	Clustered
			Ancient			NODE_359_length_30514_cov_65.404412			NODE_359_length_30514_cov_65.404412							Outlier
	0	Host-associated;Mammals;Digestive system;Large intestine	['Host-associated', 'Mammals', 'Digestive system']	1	;;;;;;	IMGVR_UViG_3300024272_000130|3300024272|Ga0257077_10004270	preVC_529	0	IMGVR_UViG_3300024272_000130|3300024272|Ga0257077_10004270	r__Duplodnaviria;k__Heunggongvirae;p__Uroviricota;c__Caudoviricetes;;;;	0	IMGVR_UViG_3300024272_000130	VC_529_1	0	1	Clustered/Singleton
	0.861205		Ancient	1		NODE_141_length_48064_cov_337.035056	preVC_632	0.3126	NODE_141_length_48064_cov_337.035056		0.2692		VC_632_0	5.42205	4	Clustered
	0.999995	Host-associated;Plants;Phyllosphere;Phylloplane/Leaf	['Host-associated', 'Plants', 'Phyllosphere']	1	;;;;;;	IMGVR_UViG_3300028246_000003|3300028246|Ga0268351_1000001|24619-113201	preVC_633	0.724	IMGVR_UViG_3300028246_000003|3300028246|Ga0268351_1000001|24619-113201	r__Duplodnaviria;k__Heunggongvirae;p__Uroviricota;c__Caudoviricetes;;;;	0.724	IMGVR_UViG_3300028246_000003	VC_633_0	0.894427	5	Clustered
	0.999995	Host-associated;Plants;Phyllosphere;Phylloplane/Leaf	['Host-associated', 'Plants', 'Phyllosphere']	1	;;;;;;	IMGVR_UViG_3300028154_000001|3300028154|Ga0268341_1000001	preVC_633	0.724	IMGVR_UViG_3300028154_000001|3300028154|Ga0268341_1000001	r__Duplodnaviria;k__Heunggongvirae;p__Uroviricota;c__Caudoviricetes;;;;	0.724	IMGVR_UViG_3300028154_000001	VC_633_0	0.894427	5	Clustered
	0.999995	Host-associated;Plants;Phyllosphere;Phylloplane/Leaf	['Host-associated', 'Plants', 'Phyllosphere']	1	;;;;;;	IMGVR_UViG_3300028057_000003|3300028057|Ga0268352_1000001|701-89283	preVC_633	0.724	IMGVR_UViG_3300028057_000003|3300028057|Ga0268352_1000001|701-89283	r__Duplodnaviria;k__Heunggongvirae;p__Uroviricota;c__Caudoviricetes;;;;	0.724	IMGVR_UViG_3300028057_000003	VC_633_0	0.894427	5	Clustered
	0.999995	Host-associated;Plants;Phyllosphere;Phylloplane/Leaf	['Host-associated', 'Plants', 'Phyllosphere']	1	;;;;;;	IMGVR_UViG_3300028051_000001|3300028051|Ga0268344_1000001|607-126992	preVC_633	0.724	IMGVR_UViG_3300028051_000001|3300028051|Ga0268344_1000001|607-126992	r__Varidnaviria;k__Bamfordvirae;p__Nucleocytoviricota;c__Megaviricetes;o__Algavirales;f__Phycodnaviridae;;	0.724	IMGVR_UViG_3300028051_000001	VC_633_0	0.894427	5	Clustered
		Environmental;Terrestrial;Plant litter;Unclassified	['Environmental', 'Terrestrial', 'Plant litter']		;;;;;;	IMGVR_UViG_3300023274_000046|3300023274|Ga0247763_1000005			IMGVR_UViG_3300023274_000046|3300023274|Ga0247763_1000005	r__Duplodnaviria;k__Heunggongvirae;p__Uroviricota;c__Caudoviricetes;;;;		IMGVR_UViG_3300023274_000046				Outlier
	0.861205	Environmental;Terrestrial;Plant litter;Unclassified	['Environmental', 'Terrestrial', 'Plant litter']	1	;;;;;;	IMGVR_UViG_3300023063_000046|3300023063|Ga0233335_1000055	preVC_632	0.3126	IMGVR_UViG_3300023063_000046|3300023063|Ga0233335_1000055	r__Duplodnaviria;k__Heunggongvirae;p__Uroviricota;c__Caudoviricetes;;;;	0.2692	IMGVR_UViG_3300023063_000046	VC_632_0	5.42205	4	Clustered
	0.861205	Environmental;Terrestrial;Plant litter;Unclassified	['Environmental', 'Terrestrial', 'Plant litter']	1	;;;;;;	IMGVR_UViG_3300023035_000005|3300023035|Ga0233342_1000001|59409-216115	preVC_632	0.3126	IMGVR_UViG_3300023035_000005|3300023035|Ga0233342_1000001|59409-216115	r__Duplodnaviria;k__Heunggongvirae;p__Uroviricota;c__Caudoviricetes;;;;	0.2692	IMGVR_UViG_3300023035_000005	VC_632_0	5.42205	4	Clustered
	0.999995	Host-associated;Plants;Phyllosphere;Phylloplane/Leaf	['Host-associated', 'Plants', 'Phyllosphere']	1	;;;;;;	IMGVR_UViG_3300017694_000164|3300017694|Ga0182211_1000001	preVC_633	0.724	IMGVR_UViG_3300017694_000164|3300017694|Ga0182211_1000001	r__Duplodnaviria;k__Heunggongvirae;p__Uroviricota;c__Caudoviricetes;;;;	0.724	IMGVR_UViG_3300017694_000164	VC_633_0	0.894427	5	Clustered
	0.861205	Environmental;Terrestrial;Plant litter;Unclassified	['Environmental', 'Terrestrial', 'Plant litter']	1	;;;;;;	IMGVR_UViG_3300023029_000004|3300023029|Ga0233348_1000001|7300-102294	preVC_632	0.3126	IMGVR_UViG_3300023029_000004|3300023029|Ga0233348_1000001|7300-102294	r__Varidnaviria;k__Bamfordvirae;p__Nucleocytoviricota;c__Megaviricetes;o__Algavirales;f__Phycodnaviridae;;	0.2692	IMGVR_UViG_3300023029_000004	VC_632_0	5.42205	4	Clustered
	0.981511	Host-associated;Mammals: Human;Digestive system;Large intestine	['Host-associated', 'Mammals: Human', 'Digestive system']	1	d__Bacteria;p__Firmicutes_A;;;;;	IMGVR_UViG_3300045988_034524|3300045988|Ga0495776_156732	preVC_494	0.0867	IMGVR_UViG_3300045988_034524|3300045988|Ga0495776_156732	r__Duplodnaviria;k__Heunggongvirae;p__Uroviricota;c__Caudoviricetes;;;;	0.0851	IMGVR_UViG_3300045988_034524	VC_494_0	6.22795	3	Clustered
MK719730	0.999976		['Unknown']	1		MK719730.1	preVC_631	0.9908	MK719730.1		0.9908		VC_631_0	5.13386	5	Clustered
	0		Ancient	1		NODE_443_length_26157_cov_30.054364	preVC_630	1	NODE_443_length_26157_cov_30.054364		0		VC_630_0	2.61412	11	Clustered
	0	Host-associated;Mammals: Human;Digestive system;Large intestine	['Host-associated', 'Mammals: Human', 'Digestive system']	1	d__Bacteria;p__Firmicutes_A;c__Clostridia;o__Oscillospirales;f__Ruminococcaceae;g__Gemmiger;	IMGVR_UViG_3300039323_000177|3300039323|Ga0169852_01744	preVC_630	1	IMGVR_UViG_3300039323_000177|3300039323|Ga0169852_01744	r__Duplodnaviria;k__Heunggongvirae;p__Uroviricota;c__Caudoviricetes;;;;	0	IMGVR_UViG_3300039323_000177	VC_630_0	2.61412	11	Clustered
	0	Host-associated;Human;Digestive system;Large intestine	['Host-associated', 'Human', 'Digestive system']	1	d__Bacteria;p__Firmicutes_A;c__Clostridia;o__Oscillospirales;f__Ruminococcaceae;g__Gemmiger;	IMGVR_UViG_3300029696_000135|3300029696|Ga0245263_101907	preVC_630	1	IMGVR_UViG_3300029696_000135|3300029696|Ga0245263_101907	r__Duplodnaviria;k__Heunggongvirae;p__Uroviricota;c__Caudoviricetes;;;;	0	IMGVR_UViG_3300029696_000135	VC_630_0	2.61412	11	Clustered
	0	Host-associated;Human;Digestive system;Large intestine	['Host-associated', 'Human', 'Digestive system']	1	d__Bacteria;p__Firmicutes_A;c__Clostridia;o__Oscillospirales;f__Ruminococcaceae;g__Gemmiger;	IMGVR_UViG_3300029686_000155|3300029686|Ga0245204_101452	preVC_630	1	IMGVR_UViG_3300029686_000155|3300029686|Ga0245204_101452	r__Duplodnaviria;k__Heunggongvirae;p__Uroviricota;c__Caudoviricetes;;;;	0	IMGVR_UViG_3300029686_000155	VC_630_0	2.61412	11	Clustered
	0	Host-associated;Human;Digestive system;Large intestine	['Host-associated', 'Human', 'Digestive system']	1	d__Bacteria;p__Firmicutes_A;c__Clostridia;o__Oscillospirales;f__Ruminococcaceae;g__Gemmiger;	IMGVR_UViG_3300029607_000225|3300029607|Ga0244907_101133	preVC_630	1	IMGVR_UViG_3300029607_000225|3300029607|Ga0244907_101133	r__Duplodnaviria;k__Heunggongvirae;p__Uroviricota;c__Caudoviricetes;;;;	0	IMGVR_UViG_3300029607_000225	VC_630_0	2.61412	11	Clustered
	0	Host-associated;Human;Digestive system;Large intestine	['Host-associated', 'Human', 'Digestive system']	1	d__Bacteria;p__Firmicutes_A;c__Clostridia;o__Oscillospirales;f__Ruminococcaceae;g__Gemmiger;	IMGVR_UViG_3300029555_000156|3300029555|Ga0245053_102023	preVC_630	1	IMGVR_UViG_3300029555_000156|3300029555|Ga0245053_102023	r__Duplodnaviria;k__Heunggongvirae;p__Uroviricota;c__Caudoviricetes;;;;	0	IMGVR_UViG_3300029555_000156	VC_630_0	2.61412	11	Clustered
	0	Host-associated;Human;Digestive system;Large intestine	['Host-associated', 'Human', 'Digestive system']	1	d__Bacteria;p__Firmicutes_A;c__Clostridia;o__Oscillospirales;f__Ruminococcaceae;g__Gemmiger;	IMGVR_UViG_3300029492_000134|3300029492|Ga0244090_102657	preVC_630	1	IMGVR_UViG_3300029492_000134|3300029492|Ga0244090_102657	r__Duplodnaviria;k__Heunggongvirae;p__Uroviricota;c__Caudoviricetes;;;;	0	IMGVR_UViG_3300029492_000134	VC_630_0	2.61412	11	Clustered
	0	Host-associated;Human;Digestive system;Large intestine	['Host-associated', 'Human', 'Digestive system']	1	d__Bacteria;p__Firmicutes_A;c__Clostridia;o__Oscillospirales;f__Ruminococcaceae;g__Gemmiger;	IMGVR_UViG_3300029362_000111|3300029362|Ga0243852_1004306	preVC_630	1	IMGVR_UViG_3300029362_000111|3300029362|Ga0243852_1004306	r__Duplodnaviria;k__Heunggongvirae;p__Uroviricota;c__Caudoviricetes;;;;	0	IMGVR_UViG_3300029362_000111	VC_630_0	2.61412	11	Clustered
	0	Host-associated;Human;Digestive system;Large intestine	['Host-associated', 'Human', 'Digestive system']	1	d__Bacteria;p__Firmicutes_A;c__Clostridia;o__Oscillospirales;f__Ruminococcaceae;g__Gemmiger;	IMGVR_UViG_3300029204_000155|3300029204|Ga0168686_100558	preVC_630	1	IMGVR_UViG_3300029204_000155|3300029204|Ga0168686_100558	r__Duplodnaviria;k__Heunggongvirae;p__Uroviricota;c__Caudoviricetes;;;;	0	IMGVR_UViG_3300029204_000155	VC_630_0	2.61412	11	Clustered
	0	Host-associated;Mammals: Human;Digestive system;Large intestine	['Host-associated', 'Mammals: Human', 'Digestive system']	1	d__Bacteria;p__Firmicutes_A;c__Clostridia;o__Oscillospirales;f__Ruminococcaceae;g__Gemmiger;	IMGVR_UViG_3300014972_000061|3300014972|Ga0169768_100483	preVC_630	1	IMGVR_UViG_3300014972_000061|3300014972|Ga0169768_100483	r__Duplodnaviria;k__Heunggongvirae;p__Uroviricota;c__Caudoviricetes;;;;	0	IMGVR_UViG_3300014972_000061	VC_630_0	2.61412	11	Clustered
	0	Host-associated;Mammals: Human;Digestive system;Large intestine	['Host-associated', 'Mammals: Human', 'Digestive system']	1	d__Bacteria;p__Firmicutes_A;c__Clostridia;o__Oscillospirales;f__Ruminococcaceae;g__Gemmiger;	IMGVR_UViG_3300023493_000199|3300023493|Ga0257031_101854	preVC_630	1	IMGVR_UViG_3300023493_000199|3300023493|Ga0257031_101854	r__Duplodnaviria;k__Heunggongvirae;p__Uroviricota;c__Caudoviricetes;;;;	0	IMGVR_UViG_3300023493_000199	VC_630_0	2.61412	11	Clustered
	0.999932		Ancient	1		NODE_187_length_36821_cov_137.611761	preVC_629	0.9992	NODE_187_length_36821_cov_137.611761		0.9991		VC_629_0	4.22058	11	Clustered
	0.999932	Host-associated;Mammals: Human;Digestive system;Large intestine	['Host-associated', 'Mammals: Human', 'Digestive system']	1	d__Bacteria;p__Firmicutes;c__Bacilli;o__RF39;f__UBA660;g__CAG-1000;	IMGVR_UViG_3300045988_171942|3300045988|Ga0495776_179756	preVC_629	0.9992	IMGVR_UViG_3300045988_171942|3300045988|Ga0495776_179756	r__Duplodnaviria;k__Heunggongvirae;p__Uroviricota;c__Caudoviricetes;;;;	0.9991	IMGVR_UViG_3300045988_171942	VC_629_0	4.22058	11	Clustered
	0.999932	Host-associated;Mammals: Human;Digestive system;Large intestine	['Host-associated', 'Mammals: Human', 'Digestive system']	1	;;;;;;	IMGVR_UViG_3300045988_147203|3300045988|Ga0495776_145257	preVC_629	0.9992	IMGVR_UViG_3300045988_147203|3300045988|Ga0495776_145257	r__Duplodnaviria;k__Heunggongvirae;p__Uroviricota;c__Caudoviricetes;;;;	0.9991	IMGVR_UViG_3300045988_147203	VC_629_0	4.22058	11	Clustered
	0.999932	Host-associated;Mammals: Human;Digestive system;Large intestine	['Host-associated', 'Mammals: Human', 'Digestive system']	1	;;;;;;	IMGVR_UViG_3300045988_134492|3300045988|Ga0495776_115442	preVC_629	0.9992	IMGVR_UViG_3300045988_134492|3300045988|Ga0495776_115442	r__Duplodnaviria;k__Heunggongvirae;p__Uroviricota;c__Caudoviricetes;;;;	0.9991	IMGVR_UViG_3300045988_134492	VC_629_0	4.22058	11	Clustered
	0.999932	Host-associated;Human;Digestive system;Large intestine	['Host-associated', 'Human', 'Digestive system']	1	d__Bacteria;p__Firmicutes;c__Bacilli;o__RF39;f__UBA660;g__CAG-1000;	IMGVR_UViG_3300029573_000343|3300029573|Ga0245101_100232|21212-55278	preVC_629	0.9992	IMGVR_UViG_3300029573_000343|3300029573|Ga0245101_100232|21212-55278	r__Duplodnaviria;k__Heunggongvirae;p__Uroviricota;c__Caudoviricetes;;;;	0.9991	IMGVR_UViG_3300029573_000343	VC_629_0	4.22058	11	Clustered
	0.999932	Host-associated;Human;Digestive system;Large intestine	['Host-associated', 'Human', 'Digestive system']	1	d__Bacteria;p__Firmicutes;c__Bacilli;o__RF39;f__UBA660;;	IMGVR_UViG_3300029250_000298|3300029250|Ga0167474_1000168|71313-105305	preVC_629	0.9992	IMGVR_UViG_3300029250_000298|3300029250|Ga0167474_1000168|71313-105305	r__Duplodnaviria;k__Heunggongvirae;p__Uroviricota;c__Caudoviricetes;;;;	0.9991	IMGVR_UViG_3300029250_000298	VC_629_0	4.22058	11	Clustered
	0.714286	Host-associated;Mammals: Human;Digestive system;Large intestine	['Host-associated', 'Mammals: Human', 'Digestive system']	1	d__Bacteria;p__Firmicutes_A;c__Clostridia;o__Clostridiales;f__Clostridiaceae;g__Clostridium;	IMGVR_UViG_3300014954_000043|3300014954|Ga0169837_103604	preVC_628	0.175	IMGVR_UViG_3300014954_000043|3300014954|Ga0169837_103604	r__Duplodnaviria;k__Heunggongvirae;p__Uroviricota;c__Caudoviricetes;;;;	0.125	IMGVR_UViG_3300014954_000043	VC_628_0	1	2	Clustered
	0.714286	Host-associated;Mammals: Human;Digestive system;Large intestine	['Host-associated', 'Mammals: Human', 'Digestive system']	1	d__Bacteria;p__Firmicutes_A;c__Clostridia;o__Clostridiales;f__Clostridiaceae;g__Clostridium;	IMGVR_UViG_3300023543_000061|3300023543|Ga0257048_104676	preVC_628	0.175	IMGVR_UViG_3300023543_000061|3300023543|Ga0257048_104676	r__Duplodnaviria;k__Heunggongvirae;p__Uroviricota;c__Caudoviricetes;;;;	0.125	IMGVR_UViG_3300023543_000061	VC_628_0	1	2	Clustered
		Host-associated;Human;Digestive system;Large intestine	['Host-associated', 'Human', 'Digestive system']		d__Bacteria;p__Firmicutes_A;c__Clostridia;o__Clostridiales;f__Clostridiaceae;g__Clostridium;	IMGVR_UViG_3300029395_000028|3300029395|Ga0243972_101480			IMGVR_UViG_3300029395_000028|3300029395|Ga0243972_101480	r__Duplodnaviria;k__Heunggongvirae;p__Uroviricota;c__Caudoviricetes;;;;		IMGVR_UViG_3300029395_000028				Outlier
	0.625	Host-associated;Human;Digestive system;Large intestine	['Host-associated', 'Human', 'Digestive system']	1	d__Bacteria;p__Firmicutes_A;c__Clostridia;o__Oscillospirales;;;	IMGVR_UViG_7000000740_000233|7000000740|SRS064276_LANL_scaffold_70450	preVC_627	0.1482	IMGVR_UViG_7000000740_000233|7000000740|SRS064276_LANL_scaffold_70450	r__Duplodnaviria;k__Heunggongvirae;p__Uroviricota;c__Caudoviricetes;;;;	0.0926	IMGVR_UViG_7000000740_000233	VC_627_0	3.87298	2	Clustered
	0.625	Host-associated;Mammals;Digestive system;Large intestine	['Host-associated', 'Mammals', 'Digestive system']	1	;;;;;;	IMGVR_UViG_3300022589_001668|3300022589|Ga0216346_10000087|76297-98160	preVC_627	0.1482	IMGVR_UViG_3300022589_001668|3300022589|Ga0216346_10000087|76297-98160	r__Duplodnaviria;k__Heunggongvirae;p__Uroviricota;c__Caudoviricetes;;;;	0.0926	IMGVR_UViG_3300022589_001668	VC_627_0	3.87298	2	Clustered
	0.873664	Host-associated;Mammals: Human;Digestive system;Large intestine	['Host-associated', 'Mammals: Human', 'Digestive system']	1	d__Bacteria;p__Firmicutes_A;c__Clostridia;o__Oscillospirales;f__Oscillospiraceae;g__Faecousia;	IMGVR_UViG_3300045988_070414|3300045988|Ga0495776_061351	preVC_658	0.0559	IMGVR_UViG_3300045988_070414|3300045988|Ga0495776_061351	r__Duplodnaviria;k__Heunggongvirae;p__Uroviricota;c__Caudoviricetes;;;;	0.0488	IMGVR_UViG_3300045988_070414	VC_658_0	7.48331	2	Clustered
		Host-associated;Human;Digestive system;Large intestine	['Host-associated', 'Human', 'Digestive system']		;;;;;;	IMGVR_UViG_3300029372_000149|3300029372|Ga0243963_102974			IMGVR_UViG_3300029372_000149|3300029372|Ga0243963_102974	r__Duplodnaviria;k__Heunggongvirae;p__Uroviricota;c__Caudoviricetes;;;;		IMGVR_UViG_3300029372_000149				Outlier
	1		Ancient	1		NODE_34_length_60337_cov_134.732043	preVC_624	0.8545	NODE_34_length_60337_cov_134.732043		0.8545		VC_624_0	3.22802	17	Clustered
	1		Ancient	1		NODE_183_length_37009_cov_42.073416	preVC_624	0.8545	NODE_183_length_37009_cov_42.073416		0.8545		VC_624_0	3.22802	17	Clustered
MF668266	0.881303		['Unknown']	1		MF668266.1	preVC_625	0.9096	MF668266.1		0.8016		VC_625_0	2.82843	2	Clustered
KU160650	0.881303		['Unknown']	1		KU160650.1	preVC_625	0.9096	KU160650.1		0.8016		VC_625_0	2.82843	2	Clustered
	1	Environmental;Aquatic;Floodplain;Sediment	['Environmental', 'Aquatic', 'Floodplain']	1	;;;;;;	IMGVR_UViG_3300037692_000629|3300037692|Ga0395784_0010064	preVC_624	0.8545	IMGVR_UViG_3300037692_000629|3300037692|Ga0395784_0010064	r__Duplodnaviria;k__Heunggongvirae;p__Uroviricota;c__Caudoviricetes;;;;	0.8545	IMGVR_UViG_3300037692_000629	VC_624_0	3.22802	17	Clustered
	1	Host-associated;Mammals;Digestive system;Large intestine	['Host-associated', 'Mammals', 'Digestive system']	1	;;;;;;	IMGVR_UViG_3300032167_005699|3300032167|Ga0224413_10120552	preVC_624	0.8545	IMGVR_UViG_3300032167_005699|3300032167|Ga0224413_10120552	r__Duplodnaviria;k__Heunggongvirae;p__Uroviricota;c__Caudoviricetes;;;;	0.8545	IMGVR_UViG_3300032167_005699	VC_624_0	3.22802	17	Clustered
		Host-associated;Mammals;Digestive system;Large intestine	['Host-associated', 'Mammals', 'Digestive system']		;;;;;;	IMGVR_UViG_3300032167_004817|3300032167|Ga0224413_10016542			IMGVR_UViG_3300032167_004817|3300032167|Ga0224413_10016542	r__Duplodnaviria;k__Heunggongvirae;p__Uroviricota;c__Caudoviricetes;;;;		IMGVR_UViG_3300032167_004817				Outlier
	1	Host-associated;Mammals;Digestive system;Large intestine	['Host-associated', 'Mammals', 'Digestive system']	1	;;;;;;	IMGVR_UViG_3300031555_008498|3300031555|Ga0318466_10136614	preVC_624	0.8545	IMGVR_UViG_3300031555_008498|3300031555|Ga0318466_10136614	r__Duplodnaviria;k__Heunggongvirae;p__Uroviricota;c__Caudoviricetes;;;;	0.8545	IMGVR_UViG_3300031555_008498	VC_624_0	3.22802	17	Clustered
	1	Host-associated;Mammals;Digestive system;Large intestine	['Host-associated', 'Mammals', 'Digestive system']	1	;;;;;;	IMGVR_UViG_3300031555_006121|3300031555|Ga0318466_10124963	preVC_624	0.8545	IMGVR_UViG_3300031555_006121|3300031555|Ga0318466_10124963	r__Duplodnaviria;k__Heunggongvirae;p__Uroviricota;c__Caudoviricetes;;;;	0.8545	IMGVR_UViG_3300031555_006121	VC_624_0	3.22802	17	Clustered
	1	Host-associated;Mammals;Digestive system;Large intestine	['Host-associated', 'Mammals', 'Digestive system']	1	;;;;;;	IMGVR_UViG_3300029305_012157|3300029305|Ga0307249_10058350|4290-17511	preVC_624	0.8545	IMGVR_UViG_3300029305_012157|3300029305|Ga0307249_10058350|4290-17511	r__Duplodnaviria;k__Heunggongvirae;p__Uroviricota;c__Caudoviricetes;;;;	0.8545	IMGVR_UViG_3300029305_012157	VC_624_0	3.22802	17	Clustered
	1	Host-associated;Mammals;Digestive system;Large intestine	['Host-associated', 'Mammals', 'Digestive system']	1	;;;;;;	IMGVR_UViG_3300029305_011704|3300029305|Ga0307249_10017592|1-19235	preVC_624	0.8545	IMGVR_UViG_3300029305_011704|3300029305|Ga0307249_10017592|1-19235	r__Duplodnaviria;k__Heunggongvirae;p__Uroviricota;c__Caudoviricetes;;;;	0.8545	IMGVR_UViG_3300029305_011704	VC_624_0	3.22802	17	Clustered
	1	Host-associated;Mammals;Digestive system;Large intestine	['Host-associated', 'Mammals', 'Digestive system']	1	;;;;;;	IMGVR_UViG_3300029305_005390|3300029305|Ga0307249_10166240	preVC_624	0.8545	IMGVR_UViG_3300029305_005390|3300029305|Ga0307249_10166240	r__Duplodnaviria;k__Heunggongvirae;p__Uroviricota;c__Caudoviricetes;;;;	0.8545	IMGVR_UViG_3300029305_005390	VC_624_0	3.22802	17	Clustered
	1	Host-associated;Mammals;Digestive system;Large intestine	['Host-associated', 'Mammals', 'Digestive system']	1	;;;;;;	IMGVR_UViG_3300024303_004493|3300024303|Ga0257089_10011186|13860-19822	preVC_624	0.8545	IMGVR_UViG_3300024303_004493|3300024303|Ga0257089_10011186|13860-19822	r__Duplodnaviria;k__Heunggongvirae;p__Uroviricota;c__Caudoviricetes;;;;	0.8545	IMGVR_UViG_3300024303_004493	VC_624_0	3.22802	17	Clustered
	1	Host-associated;Mammals;Digestive system;Large intestine	['Host-associated', 'Mammals', 'Digestive system']	1	d__Bacteria;p__Firmicutes_A;c__Clostridia;o__Christensenellales;f__Borkfalkiaceae;;	IMGVR_UViG_3300024272_005712|3300024272|Ga0257077_10010244|2-5741	preVC_624	0.8545	IMGVR_UViG_3300024272_005712|3300024272|Ga0257077_10010244|2-5741	r__Duplodnaviria;k__Heunggongvirae;p__Uroviricota;c__Caudoviricetes;;;;	0.8545	IMGVR_UViG_3300024272_005712	VC_624_0	3.22802	17	Clustered
	1	Host-associated;Mammals;Digestive system;Large intestine	['Host-associated', 'Mammals', 'Digestive system']	1	;;;;;;	IMGVR_UViG_3300024272_003604|3300024272|Ga0257077_10037548	preVC_624	0.8545	IMGVR_UViG_3300024272_003604|3300024272|Ga0257077_10037548	r__Duplodnaviria;k__Heunggongvirae;p__Uroviricota;c__Caudoviricetes;;;;	0.8545	IMGVR_UViG_3300024272_003604	VC_624_0	3.22802	17	Clustered
	1	Host-associated;Mammals;Digestive system;Large intestine	['Host-associated', 'Mammals', 'Digestive system']	1	d__Bacteria;p__Firmicutes_A;c__Clostridia;o__Christensenellales;f__Borkfalkiaceae;g__HGM11416;	IMGVR_UViG_3300024270_004029|3300024270|Ga0257091_10039493	preVC_624	0.8545	IMGVR_UViG_3300024270_004029|3300024270|Ga0257091_10039493	r__Duplodnaviria;k__Heunggongvirae;p__Uroviricota;c__Caudoviricetes;;;;	0.8545	IMGVR_UViG_3300024270_004029	VC_624_0	3.22802	17	Clustered
	1	Host-associated;Mammals;Digestive system;Large intestine	['Host-associated', 'Mammals', 'Digestive system']	1	d__Bacteria;p__Firmicutes_A;c__Clostridia;o__Christensenellales;f__Borkfalkiaceae;;	IMGVR_UViG_3300023371_004150|3300023371|Ga0216340_10026583	preVC_624	0.8545	IMGVR_UViG_3300023371_004150|3300023371|Ga0216340_10026583	r__Duplodnaviria;k__Heunggongvirae;p__Uroviricota;c__Caudoviricetes;;;;	0.8545	IMGVR_UViG_3300023371_004150	VC_624_0	3.22802	17	Clustered
	1	Host-associated;Mammals;Digestive system;Large intestine	['Host-associated', 'Mammals', 'Digestive system']	1	;;;;;;	IMGVR_UViG_3300018878_004295|3300018878|Ga0187910_10075779	preVC_624	0.8545	IMGVR_UViG_3300018878_004295|3300018878|Ga0187910_10075779	r__Duplodnaviria;k__Heunggongvirae;p__Uroviricota;c__Caudoviricetes;;;;	0.8545	IMGVR_UViG_3300018878_004295	VC_624_0	3.22802	17	Clustered
	1	Host-associated;Mammals;Digestive system;Large intestine	['Host-associated', 'Mammals', 'Digestive system']	1	;;;;;;	IMGVR_UViG_3300018430_002173|3300018430|Ga0187902_10006307	preVC_624	0.8545	IMGVR_UViG_3300018430_002173|3300018430|Ga0187902_10006307	r__Duplodnaviria;k__Heunggongvirae;p__Uroviricota;c__Caudoviricetes;;;;	0.8545	IMGVR_UViG_3300018430_002173	VC_624_0	3.22802	17	Clustered
	1	Environmental;Aquatic;Deep subsurface;Groundwater	['Environmental', 'Aquatic', 'Deep subsurface']	1	;;;;;;	IMGVR_UViG_3300014203_002947|3300014203|Ga0172378_10009478	preVC_624	0.8545	IMGVR_UViG_3300014203_002947|3300014203|Ga0172378_10009478	r__Duplodnaviria;k__Heunggongvirae;p__Uroviricota;c__Caudoviricetes;;;;	0.8545	IMGVR_UViG_3300014203_002947	VC_624_0	3.22802	17	Clustered
		Engineered;Solid waste;Landfill;Unclassified	['Engineered', 'Solid waste', 'Landfill']		;;;;;;	IMGVR_UViG_3300014206_002828|3300014206|Ga0172377_10017481			IMGVR_UViG_3300014206_002828|3300014206|Ga0172377_10017481	r__Duplodnaviria;k__Heunggongvirae;p__Uroviricota;c__Caudoviricetes;;;;		IMGVR_UViG_3300014206_002828				Outlier
	0.988244		Ancient	1		NODE_835_length_21043_cov_130.745569	preVC_623	0.0369	NODE_835_length_21043_cov_130.745569		0.0365		VC_623_0	4.38491	3	Clustered
	0.988244	Host-associated;Mammals;Digestive system;Large intestine	['Host-associated', 'Mammals', 'Digestive system']	1	;;;;;;	IMGVR_UViG_3300014039_000226|3300014039|Ga0116646_1002581	preVC_623	0.0369	IMGVR_UViG_3300014039_000226|3300014039|Ga0116646_1002581	r__Duplodnaviria;k__Heunggongvirae;p__Uroviricota;c__Caudoviricetes;;;;	0.0365	IMGVR_UViG_3300014039_000226	VC_623_0	4.38491	3	Clustered
	0.988244	Host-associated;Mammals;Digestive system;Large intestine	['Host-associated', 'Mammals', 'Digestive system']	1	;;;;;;	IMGVR_UViG_3300018475_001517|3300018475|Ga0187907_10037574	preVC_623	0.0369	IMGVR_UViG_3300018475_001517|3300018475|Ga0187907_10037574	r__Duplodnaviria;k__Heunggongvirae;p__Uroviricota;c__Caudoviricetes;;;;	0.0365	IMGVR_UViG_3300018475_001517	VC_623_0	4.38491	3	Clustered
	1		Ancient	1		NODE_409_length_34018_cov_20.634661	preVC_621	0.4387	NODE_409_length_34018_cov_20.634661		0.4387		VC_621_0	4.59262	7	Clustered
	1	Host-associated;Mammals: Human;Digestive system;Large intestine	['Host-associated', 'Mammals: Human', 'Digestive system']	1	d__Bacteria;p__Bacteroidota;c__Bacteroidia;o__Bacteroidales;f__UBA932;g__Cryptobacteroides;	IMGVR_UViG_3300045988_178151|3300045988|Ga0495776_065599	preVC_621	0.4387	IMGVR_UViG_3300045988_178151|3300045988|Ga0495776_065599	r__Duplodnaviria;k__Heunggongvirae;p__Uroviricota;c__Caudoviricetes;;;;	0.4387	IMGVR_UViG_3300045988_178151	VC_621_0	4.59262	7	Clustered
	1	Host-associated;Mammals: Human;Digestive system;Large intestine	['Host-associated', 'Mammals: Human', 'Digestive system']	1	d__Bacteria;p__Bacteroidota;c__Bacteroidia;o__Bacteroidales;f__UBA932;;	IMGVR_UViG_3300045988_176768|3300045988|Ga0495776_167768	preVC_621	0.4387	IMGVR_UViG_3300045988_176768|3300045988|Ga0495776_167768	r__Duplodnaviria;k__Heunggongvirae;p__Uroviricota;c__Caudoviricetes;;;;	0.4387	IMGVR_UViG_3300045988_176768	VC_621_0	4.59262	7	Clustered
	1	Host-associated;Mammals: Human;Digestive system;Large intestine	['Host-associated', 'Mammals: Human', 'Digestive system']	1	;;;;;;	IMGVR_UViG_3300045988_176029|3300045988|Ga0495776_009202	preVC_621	0.4387	IMGVR_UViG_3300045988_176029|3300045988|Ga0495776_009202	r__Duplodnaviria;k__Heunggongvirae;p__Uroviricota;c__Caudoviricetes;;;;	0.4387	IMGVR_UViG_3300045988_176029	VC_621_0	4.59262	7	Clustered
	1	Host-associated;Mammals: Human;Digestive system;Large intestine	['Host-associated', 'Mammals: Human', 'Digestive system']	1	d__Bacteria;p__Bacteroidota;c__Bacteroidia;o__Bacteroidales;f__UBA932;g__Cryptobacteroides;	IMGVR_UViG_3300045988_173035|3300045988|Ga0495776_050090	preVC_621	0.4387	IMGVR_UViG_3300045988_173035|3300045988|Ga0495776_050090	r__Duplodnaviria;k__Heunggongvirae;p__Uroviricota;c__Caudoviricetes;;;;	0.4387	IMGVR_UViG_3300045988_173035	VC_621_0	4.59262	7	Clustered
	1	Host-associated;Mammals: Human;Digestive system;Large intestine	['Host-associated', 'Mammals: Human', 'Digestive system']	1	;;;;;;	IMGVR_UViG_3300045988_166372|3300045988|Ga0495776_064101	preVC_621	0.4387	IMGVR_UViG_3300045988_166372|3300045988|Ga0495776_064101	r__Duplodnaviria;k__Heunggongvirae;p__Uroviricota;c__Caudoviricetes;;;;	0.4387	IMGVR_UViG_3300045988_166372	VC_621_0	4.59262	7	Clustered
	1	Host-associated;Mammals: Human;Digestive system;Large intestine	['Host-associated', 'Mammals: Human', 'Digestive system']	1	d__Bacteria;p__Bacteroidota;c__Bacteroidia;o__Bacteroidales;f__Bacteroidaceae;g__Bacteroides;	IMGVR_UViG_3300045988_160935|3300045988|Ga0495776_063608	preVC_482	0.7381	IMGVR_UViG_3300045988_160935|3300045988|Ga0495776_063608	r__Duplodnaviria;k__Heunggongvirae;p__Uroviricota;c__Caudoviricetes;;;;	0.7381	IMGVR_UViG_3300045988_160935	VC_482_0	5.74604	10	Clustered
	1	Host-associated;Birds;Digestive system;Large intestine	['Host-associated', 'Birds', 'Digestive system']	1	;;;;;;	IMGVR_UViG_3300035365_000254|3300035365|Ga0247331_000051|293-46999	preVC_482	0.7381	IMGVR_UViG_3300035365_000254|3300035365|Ga0247331_000051|293-46999	r__Duplodnaviria;k__Heunggongvirae;p__Uroviricota;c__Caudoviricetes;;;;	0.7381	IMGVR_UViG_3300035365_000254	VC_482_0	5.74604	10	Clustered
		Host-associated;Mammals;Digestive system;Stomach	['Host-associated', 'Mammals', 'Digestive system']		;;;;;;	IMGVR_UViG_3300031998_000217|3300031998|Ga0310786_10001058			IMGVR_UViG_3300031998_000217|3300031998|Ga0310786_10001058	r__Duplodnaviria;k__Heunggongvirae;p__Uroviricota;c__Caudoviricetes;;;;		IMGVR_UViG_3300031998_000217				Overlap (VC_622/VC_623)
		Host-associated;Mammals;Digestive system;Stomach	['Host-associated', 'Mammals', 'Digestive system']		;;;;;;	IMGVR_UViG_3300031993_000159|3300031993|Ga0310696_10000886			IMGVR_UViG_3300031993_000159|3300031993|Ga0310696_10000886	r__Duplodnaviria;k__Heunggongvirae;p__Uroviricota;c__Caudoviricetes;;;;		IMGVR_UViG_3300031993_000159				Overlap (VC_622/VC_623)
		Host-associated;Mammals;Digestive system;Stomach	['Host-associated', 'Mammals', 'Digestive system']		;;;;;;	IMGVR_UViG_3300031993_000155|3300031993|Ga0310696_10000871			IMGVR_UViG_3300031993_000155|3300031993|Ga0310696_10000871	r__Duplodnaviria;k__Heunggongvirae;p__Uroviricota;c__Caudoviricetes;;;;		IMGVR_UViG_3300031993_000155				Overlap (VC_622/VC_623)
	1	Host-associated;Birds;Digestive system;Large intestine	['Host-associated', 'Birds', 'Digestive system']	1	d__Bacteria;p__Bacteroidota;c__Bacteroidia;o__Bacteroidales;;;	IMGVR_UViG_3300029905_000348|3300029905|Ga0247327_1000069|41060-87766	preVC_482	0.7381	IMGVR_UViG_3300029905_000348|3300029905|Ga0247327_1000069|41060-87766	r__Duplodnaviria;k__Heunggongvirae;p__Uroviricota;c__Caudoviricetes;;;;	0.7381	IMGVR_UViG_3300029905_000348	VC_482_0	5.74604	10	Clustered
	1	Host-associated;Human;Digestive system;Large intestine	['Host-associated', 'Human', 'Digestive system']	1	d__Bacteria;p__Bacteroidota;c__Bacteroidia;o__Bacteroidales;;;	IMGVR_UViG_3300029615_000460|3300029615|Ga0245146_100197|65365-110133	preVC_482	0.7381	IMGVR_UViG_3300029615_000460|3300029615|Ga0245146_100197|65365-110133	r__Duplodnaviria;k__Heunggongvirae;p__Uroviricota;c__Caudoviricetes;;;;	0.7381	IMGVR_UViG_3300029615_000460	VC_482_0	5.74604	10	Clustered
	1	Host-associated;Mammals: Human;Digestive system;Large intestine	['Host-associated', 'Mammals: Human', 'Digestive system']	1	d__Bacteria;p__Bacteroidota;c__Bacteroidia;o__Bacteroidales;f__Bacteroidaceae;g__Bacteroides;	IMGVR_UViG_3300028961_000122|3300028961|Ga0169745_100062|296-46426	preVC_482	0.7381	IMGVR_UViG_3300028961_000122|3300028961|Ga0169745_100062|296-46426	r__Duplodnaviria;k__Heunggongvirae;p__Uroviricota;c__Caudoviricetes;;;;	0.7381	IMGVR_UViG_3300028961_000122	VC_482_0	5.74604	10	Clustered
		Host-associated;Mammals;Digestive system;Stomach	['Host-associated', 'Mammals', 'Digestive system']		;;;;;;	IMGVR_UViG_3300028887_000184|3300028887|Ga0265299_10000585			IMGVR_UViG_3300028887_000184|3300028887|Ga0265299_10000585	r__Duplodnaviria;k__Heunggongvirae;p__Uroviricota;c__Caudoviricetes;;;;		IMGVR_UViG_3300028887_000184				Overlap (VC_622/VC_623)
	1	Host-associated;Mammals;Digestive system;Large intestine	['Host-associated', 'Mammals', 'Digestive system']	1	d__Bacteria;p__Bacteroidota;c__Bacteroidia;o__Bacteroidales;f__UBA932;;	IMGVR_UViG_3300014039_000068|3300014039|Ga0116646_1000478	preVC_621	0.4387	IMGVR_UViG_3300014039_000068|3300014039|Ga0116646_1000478	r__Duplodnaviria;k__Heunggongvirae;p__Uroviricota;c__Caudoviricetes;;;;	0.4387	IMGVR_UViG_3300014039_000068	VC_621_0	4.59262	7	Clustered
	1	Host-associated;Mammals: Human;Digestive system;Large intestine	['Host-associated', 'Mammals: Human', 'Digestive system']	1	d__Bacteria;p__Bacteroidota;c__Bacteroidia;o__Bacteroidales;f__Bacteroidaceae;g__Bacteroides;	IMGVR_UViG_3300023484_000135|3300023484|Ga0257055_10044|4431-51578	preVC_482	0.7381	IMGVR_UViG_3300023484_000135|3300023484|Ga0257055_10044|4431-51578	r__Duplodnaviria;k__Heunggongvirae;p__Uroviricota;c__Caudoviricetes;;;;	0.7381	IMGVR_UViG_3300023484_000135	VC_482_0	5.74604	10	Clustered
			Ancient			NODE_63_length_49806_cov_23.108319			NODE_63_length_49806_cov_23.108319							Outlier
	1	Host-associated;Mammals: Human;Digestive system;Large intestine	['Host-associated', 'Mammals: Human', 'Digestive system']	0.9333	;;;;;;	IMGVR_UViG_3300045988_178573|3300045988|Ga0495776_111789	preVC_620	0.4634	IMGVR_UViG_3300045988_178573|3300045988|Ga0495776_111789	r__Duplodnaviria;k__Heunggongvirae;p__Uroviricota;c__Caudoviricetes;;;;	0.4634	IMGVR_UViG_3300045988_178573	VC_620_0	7.38284	10	Clustered
	1	Host-associated;Mammals: Human;Digestive system;Large intestine	['Host-associated', 'Mammals: Human', 'Digestive system']	0.9333	d__Bacteria;p__Firmicutes_A;c__Clostridia;o__Oscillospirales;f__Oscillospiraceae;;	IMGVR_UViG_3300045988_177357|3300045988|Ga0495776_140041	preVC_620	0.4634	IMGVR_UViG_3300045988_177357|3300045988|Ga0495776_140041	r__Duplodnaviria;k__Heunggongvirae;p__Uroviricota;c__Caudoviricetes;;;;	0.4634	IMGVR_UViG_3300045988_177357	VC_620_0	7.38284	10	Clustered
	1	Host-associated;Mammals: Human;Digestive system;Large intestine	['Host-associated', 'Mammals: Human', 'Digestive system']	0.9333	;;;;;;	IMGVR_UViG_3300045988_171784|3300045988|Ga0495776_092523	preVC_620	0.4634	IMGVR_UViG_3300045988_171784|3300045988|Ga0495776_092523	r__Duplodnaviria;k__Heunggongvirae;p__Uroviricota;c__Caudoviricetes;;;;	0.4634	IMGVR_UViG_3300045988_171784	VC_620_0	7.38284	10	Clustered
	1	Host-associated;Mammals: Human;Digestive system;Large intestine	['Host-associated', 'Mammals: Human', 'Digestive system']	0.9333	d__Bacteria;p__Firmicutes_A;c__Clostridia;o__Oscillospirales;f__Acutalibacteraceae;g__CAG-177;	IMGVR_UViG_3300045988_167524|3300045988|Ga0495776_056771	preVC_620	0.4634	IMGVR_UViG_3300045988_167524|3300045988|Ga0495776_056771	r__Duplodnaviria;k__Heunggongvirae;p__Uroviricota;c__Caudoviricetes;;;;	0.4634	IMGVR_UViG_3300045988_167524	VC_620_0	7.38284	10	Clustered
	1	Host-associated;Mammals: Human;Digestive system;Large intestine	['Host-associated', 'Mammals: Human', 'Digestive system']	0.9333	;;;;;;	IMGVR_UViG_3300045988_166476|3300045988|Ga0495776_016669	preVC_620	0.4634	IMGVR_UViG_3300045988_166476|3300045988|Ga0495776_016669	r__Duplodnaviria;k__Heunggongvirae;p__Uroviricota;c__Caudoviricetes;;;;	0.4634	IMGVR_UViG_3300045988_166476	VC_620_0	7.38284	10	Clustered
	1	Host-associated;Mammals: Human;Digestive system;Large intestine	['Host-associated', 'Mammals: Human', 'Digestive system']	0.9333	;;;;;;	IMGVR_UViG_3300045988_165844|3300045988|Ga0495776_112110	preVC_620	0.4634	IMGVR_UViG_3300045988_165844|3300045988|Ga0495776_112110	r__Duplodnaviria;k__Heunggongvirae;p__Uroviricota;c__Caudoviricetes;;;;	0.4634	IMGVR_UViG_3300045988_165844	VC_620_0	7.38284	10	Clustered
	1	Host-associated;Mammals: Human;Digestive system;Large intestine	['Host-associated', 'Mammals: Human', 'Digestive system']	0.9333	;;;;;;	IMGVR_UViG_3300045988_164551|3300045988|Ga0495776_114749	preVC_620	0.4634	IMGVR_UViG_3300045988_164551|3300045988|Ga0495776_114749	r__Duplodnaviria;k__Heunggongvirae;p__Uroviricota;c__Caudoviricetes;;;;	0.4634	IMGVR_UViG_3300045988_164551	VC_620_0	7.38284	10	Clustered
	1	Host-associated;Mammals: Human;Digestive system;Large intestine	['Host-associated', 'Mammals: Human', 'Digestive system']	1	d__Bacteria;p__Firmicutes_A;c__Clostridia;o__Oscillospirales;f__Acutalibacteraceae;g__CAG-177;	IMGVR_UViG_3300045988_127087|3300045988|Ga0495776_156613	preVC_619	0.6677	IMGVR_UViG_3300045988_127087|3300045988|Ga0495776_156613	r__Duplodnaviria;k__Heunggongvirae;p__Uroviricota;c__Caudoviricetes;;;;	0.6677	IMGVR_UViG_3300045988_127087	VC_619_0	4.27573	11	Clustered
	1	Host-associated;Mammals: Human;Digestive system;Large intestine	['Host-associated', 'Mammals: Human', 'Digestive system']	1	;;;;;;	IMGVR_UViG_3300045988_152251|3300045988|Ga0495776_140526	preVC_618	0.3326	IMGVR_UViG_3300045988_152251|3300045988|Ga0495776_140526	r__Duplodnaviria;k__Heunggongvirae;p__Uroviricota;c__Caudoviricetes;;;;	0.3326	IMGVR_UViG_3300045988_152251	VC_618_1	5.24533	5	Clustered
	0.99987	Host-associated;Mammals: Human;Digestive system;Large intestine	['Host-associated', 'Mammals: Human', 'Digestive system']	1	;;;;;;	IMGVR_UViG_3300045988_134281|3300045988|Ga0495776_030040	preVC_119	0.2353	IMGVR_UViG_3300045988_134281|3300045988|Ga0495776_030040	r__Duplodnaviria;k__Heunggongvirae;p__Uroviricota;c__Caudoviricetes;;;;	0.2353	IMGVR_UViG_3300045988_134281	VC_119_2	6.30096	4	Clustered
	0	Host-associated;Mammals: Human;Digestive system;Large intestine	['Host-associated', 'Mammals: Human', 'Digestive system']	1	d__Bacteria;p__Firmicutes_A;c__Clostridia;o__Oscillospirales;f__Butyricicoccaceae;g__Agathobaculum;	IMGVR_UViG_3300045988_114464|3300045988|Ga0495776_016191	preVC_119	0	IMGVR_UViG_3300045988_114464|3300045988|Ga0495776_016191	r__Duplodnaviria;k__Heunggongvirae;p__Uroviricota;c__Caudoviricetes;;;;	0	IMGVR_UViG_3300045988_114464	VC_119_4	0	1	Clustered/Singleton
	0.931034	Host-associated;Mammals: Human;Digestive system;Large intestine	['Host-associated', 'Mammals: Human', 'Digestive system']	1	d__Bacteria;p__Firmicutes_A;c__Clostridia;o__Oscillospirales;f__Oscillospiraceae;g__CAG-170;	IMGVR_UViG_3300045988_079665|3300045988|Ga0495776_000206	preVC_119	0.1973	IMGVR_UViG_3300045988_079665|3300045988|Ga0495776_000206	r__Duplodnaviria;k__Heunggongvirae;p__Uroviricota;c__Caudoviricetes;;;;	0.1837	IMGVR_UViG_3300045988_079665	VC_119_0	4.47214	2	Clustered
	0.931034	Host-associated;Human;Digestive system;Large intestine	['Host-associated', 'Human', 'Digestive system']	1	d__Bacteria;p__Firmicutes_A;c__Clostridia;o__Oscillospirales;f__Oscillospiraceae;g__CAG-170;	IMGVR_UViG_3300029815_000008|3300029815|Ga0244882_1000257	preVC_119	0.1973	IMGVR_UViG_3300029815_000008|3300029815|Ga0244882_1000257	r__Duplodnaviria;k__Heunggongvirae;p__Uroviricota;c__Caudoviricetes;;;;	0.1837	IMGVR_UViG_3300029815_000008	VC_119_0	4.47214	2	Clustered
		Environmental;Aquatic;Deep subsurface;Groundwater	['Environmental', 'Aquatic', 'Deep subsurface']		;;;;;;	IMGVR_UViG_3300025030_000004|3300025030|Ga0209518_1000054			IMGVR_UViG_3300025030_000004|3300025030|Ga0209518_1000054	r__Duplodnaviria;k__Heunggongvirae;p__Uroviricota;c__Caudoviricetes;;;;		IMGVR_UViG_3300025030_000004				Outlier
			Ancient			NODE_993_length_20796_cov_33.719348			NODE_993_length_20796_cov_33.719348							Outlier
	0.894737	Engineered;WWTP;Aerobic digester;Activated sludge	['Engineered', 'WWTP', 'Aerobic digester']	1	;;;;;;	IMGVR_UViG_3300047567_000038|3300047567|Ga0455823_0325	preVC_617	0.2382	IMGVR_UViG_3300047567_000038|3300047567|Ga0455823_0325	r__Duplodnaviria;k__Heunggongvirae;p__Uroviricota;c__Caudoviricetes;;;;	0.2131	IMGVR_UViG_3300047567_000038	VC_617_0	2.44949	2	Clustered
	0.894737	Engineered;WWTP;Aerobic digester;Activated sludge	['Engineered', 'WWTP', 'Aerobic digester']	1	;;;;;;	IMGVR_UViG_3300047159_000066|3300047159|Ga0455824_0511	preVC_617	0.2382	IMGVR_UViG_3300047159_000066|3300047159|Ga0455824_0511	r__Duplodnaviria;k__Heunggongvirae;p__Uroviricota;c__Caudoviricetes;;;;	0.2131	IMGVR_UViG_3300047159_000066	VC_617_0	2.44949	2	Clustered
	0.899487	Host-associated;Mammals: Human;Digestive system;Large intestine	['Host-associated', 'Mammals: Human', 'Digestive system']	1	;;;;;;	IMGVR_UViG_3300045988_181368|3300045988|Ga0495776_169870	preVC_617	0.2205	IMGVR_UViG_3300045988_181368|3300045988|Ga0495776_169870	r__Duplodnaviria;k__Heunggongvirae;p__Uroviricota;c__Caudoviricetes;;;;	0.1983	IMGVR_UViG_3300045988_181368	VC_617_2	6.66647	3	Clustered
	0.899487	Host-associated;Mammals: Human;Digestive system;Large intestine	['Host-associated', 'Mammals: Human', 'Digestive system']	1	;;;;;;	IMGVR_UViG_3300045988_180752|3300045988|Ga0495776_165812	preVC_617	0.2205	IMGVR_UViG_3300045988_180752|3300045988|Ga0495776_165812	r__Duplodnaviria;k__Heunggongvirae;p__Uroviricota;c__Caudoviricetes;;;;	0.1983	IMGVR_UViG_3300045988_180752	VC_617_2	6.66647	3	Clustered
	0.999316	Host-associated;Mammals: Human;Digestive system;Large intestine	['Host-associated', 'Mammals: Human', 'Digestive system']	1	;;;;;;	IMGVR_UViG_3300045988_178287|3300045988|Ga0495776_011170	preVC_617	0.2971	IMGVR_UViG_3300045988_178287|3300045988|Ga0495776_011170	r__Duplodnaviria;k__Heunggongvirae;p__Uroviricota;c__Caudoviricetes;;;;	0.2969	IMGVR_UViG_3300045988_178287	VC_617_1	5.60555	3	Clustered
	0.999316	Host-associated;Mammals: Human;Digestive system;Large intestine	['Host-associated', 'Mammals: Human', 'Digestive system']	1	;;;;;;	IMGVR_UViG_3300045988_177973|3300045988|Ga0495776_141873	preVC_617	0.2971	IMGVR_UViG_3300045988_177973|3300045988|Ga0495776_141873	r__Duplodnaviria;k__Heunggongvirae;p__Uroviricota;c__Caudoviricetes;;;;	0.2969	IMGVR_UViG_3300045988_177973	VC_617_1	5.60555	3	Clustered
	0.999316	Host-associated;Mammals: Human;Digestive system;Large intestine	['Host-associated', 'Mammals: Human', 'Digestive system']	1	;;;;;;	IMGVR_UViG_3300045988_177905|3300045988|Ga0495776_161646	preVC_617	0.2971	IMGVR_UViG_3300045988_177905|3300045988|Ga0495776_161646	r__Duplodnaviria;k__Heunggongvirae;p__Uroviricota;c__Caudoviricetes;;;;	0.2969	IMGVR_UViG_3300045988_177905	VC_617_1	5.60555	3	Clustered
	0.899487	Host-associated;Mammals;Digestive system;Stomach	['Host-associated', 'Mammals', 'Digestive system']	1	;;;;;;	IMGVR_UViG_3300031993_000053|3300031993|Ga0310696_10000369	preVC_617	0.2205	IMGVR_UViG_3300031993_000053|3300031993|Ga0310696_10000369	r__Duplodnaviria;k__Heunggongvirae;p__Uroviricota;c__Caudoviricetes;;;;	0.1983	IMGVR_UViG_3300031993_000053	VC_617_2	6.66647	3	Clustered
		Host-associated;Mammals;Digestive system;Large intestine	['Host-associated', 'Mammals', 'Digestive system']		;;;;;;	IMGVR_UViG_3300013936_000002|3300013936|Ga0116637_1000018			IMGVR_UViG_3300013936_000002|3300013936|Ga0116637_1000018	r__Duplodnaviria;k__Heunggongvirae;p__Uroviricota;c__Caudoviricetes;;;;		IMGVR_UViG_3300013936_000002				Overlap (VC_617/VC_618)
		Host-associated;Mammals;Digestive system;Large intestine	['Host-associated', 'Mammals', 'Digestive system']		;;;;;;	IMGVR_UViG_3300014039_000005|3300014039|Ga0116646_1000103			IMGVR_UViG_3300014039_000005|3300014039|Ga0116646_1000103	r__Duplodnaviria;k__Heunggongvirae;p__Uroviricota;c__Caudoviricetes;;;;		IMGVR_UViG_3300014039_000005				Overlap (VC_617/VC_618)
	0.999849		Ancient	1		NODE_166_length_35538_cov_369.123355	preVC_615	0.4558	NODE_166_length_35538_cov_369.123355		0.4557		VC_615_0	4.37978	4	Clustered
	0.999849	Host-associated;Mammals: Human;Digestive system;Large intestine	['Host-associated', 'Mammals: Human', 'Digestive system']	1	d__Bacteria;p__Bacteroidota;c__Bacteroidia;o__Bacteroidales;f__Paludibacteraceae;g__RF16;	IMGVR_UViG_3300045988_172767|3300045988|Ga0495776_027526	preVC_615	0.4558	IMGVR_UViG_3300045988_172767|3300045988|Ga0495776_027526	r__Duplodnaviria;k__Heunggongvirae;p__Uroviricota;c__Caudoviricetes;;;;	0.4557	IMGVR_UViG_3300045988_172767	VC_615_0	4.37978	4	Clustered
	1	Host-associated;Mammals;Digestive system;Large intestine	['Host-associated', 'Mammals', 'Digestive system']	1	d__Bacteria;p__Bacteroidota;c__Bacteroidia;o__Bacteroidales;f__Paludibacteraceae;g__RF16;	IMGVR_UViG_3300032167_007645|3300032167|Ga0224413_10000074|189209-251903	preVC_614	0.7765	IMGVR_UViG_3300032167_007645|3300032167|Ga0224413_10000074|189209-251903	r__Duplodnaviria;k__Heunggongvirae;p__Uroviricota;c__Caudoviricetes;;;;	0.7765	IMGVR_UViG_3300032167_007645	VC_614_0	2.54558	6	Clustered
		Host-associated;Mammals;Digestive system;Stomach	['Host-associated', 'Mammals', 'Digestive system']		;;;;;;	IMGVR_UViG_3300031992_000129|3300031992|Ga0310694_10000449			IMGVR_UViG_3300031992_000129|3300031992|Ga0310694_10000449	r__Duplodnaviria;k__Heunggongvirae;p__Uroviricota;c__Caudoviricetes;;;;		IMGVR_UViG_3300031992_000129				Outlier
	1	Host-associated;Mammals;Digestive system;Large intestine	['Host-associated', 'Mammals', 'Digestive system']	1	d__Bacteria;p__Bacteroidota;c__Bacteroidia;o__Bacteroidales;f__Paludibacteraceae;g__RF16;	IMGVR_UViG_3300031555_010798|3300031555|Ga0318466_10000147|189208-251902	preVC_614	0.7765	IMGVR_UViG_3300031555_010798|3300031555|Ga0318466_10000147|189208-251902	r__Duplodnaviria;k__Heunggongvirae;p__Uroviricota;c__Caudoviricetes;;;;	0.7765	IMGVR_UViG_3300031555_010798	VC_614_0	2.54558	6	Clustered
	0.999849	Host-associated;Mammals;Digestive system;Large intestine	['Host-associated', 'Mammals', 'Digestive system']	1	d__Bacteria;p__Bacteroidota;c__Bacteroidia;o__Bacteroidales;;;	IMGVR_UViG_3300029928_000261|3300029928|Ga0116643_1000119|2-34020	preVC_615	0.4558	IMGVR_UViG_3300029928_000261|3300029928|Ga0116643_1000119|2-34020	r__Duplodnaviria;k__Heunggongvirae;p__Uroviricota;c__Caudoviricetes;;;;	0.4557	IMGVR_UViG_3300029928_000261	VC_615_0	4.37978	4	Clustered
	1	Host-associated;Mammals;Digestive system;Large intestine	['Host-associated', 'Mammals', 'Digestive system']	1	d__Bacteria;p__Bacteroidota;c__Bacteroidia;o__Bacteroidales;f__Paludibacteraceae;g__RF16;	IMGVR_UViG_3300024272_005677|3300024272|Ga0257077_10000002|460695-523389	preVC_614	0.7765	IMGVR_UViG_3300024272_005677|3300024272|Ga0257077_10000002|460695-523389	r__Duplodnaviria;k__Heunggongvirae;p__Uroviricota;c__Caudoviricetes;;;;	0.7765	IMGVR_UViG_3300024272_005677	VC_614_0	2.54558	6	Clustered
	1	Host-associated;Mammals;Digestive system;Large intestine	['Host-associated', 'Mammals', 'Digestive system']	1	d__Bacteria;p__Bacteroidota;c__Bacteroidia;o__Bacteroidales;f__Paludibacteraceae;g__RF16;	IMGVR_UViG_3300024268_004778|3300024268|Ga0257090_10000139|3-53256	preVC_614	0.7765	IMGVR_UViG_3300024268_004778|3300024268|Ga0257090_10000139|3-53256	r__Duplodnaviria;k__Heunggongvirae;p__Uroviricota;c__Caudoviricetes;;;;	0.7765	IMGVR_UViG_3300024268_004778	VC_614_0	2.54558	6	Clustered
	1	Host-associated;Mammals;Digestive system;Large intestine	['Host-associated', 'Mammals', 'Digestive system']	1	d__Bacteria;p__Bacteroidota;c__Bacteroidia;o__Bacteroidales;f__Paludibacteraceae;g__RF16;	IMGVR_UViG_3300022661_003981|3300022661|Ga0216339_10000095|2-53240	preVC_614	0.7765	IMGVR_UViG_3300022661_003981|3300022661|Ga0216339_10000095|2-53240	r__Duplodnaviria;k__Heunggongvirae;p__Uroviricota;c__Caudoviricetes;;;;	0.7765	IMGVR_UViG_3300022661_003981	VC_614_0	2.54558	6	Clustered
	0.999849	Host-associated;Mammals;Digestive system;Large intestine	['Host-associated', 'Mammals', 'Digestive system']	1	d__Bacteria;p__Bacteroidota;c__Bacteroidia;o__Bacteroidales;;;	IMGVR_UViG_3300013902_000273|3300013902|Ga0116620_1000083|30870-65228	preVC_615	0.4558	IMGVR_UViG_3300013902_000273|3300013902|Ga0116620_1000083|30870-65228	r__Duplodnaviria;k__Heunggongvirae;p__Uroviricota;c__Caudoviricetes;;;;	0.4557	IMGVR_UViG_3300013902_000273	VC_615_0	4.37978	4	Clustered
	1	Host-associated;Mammals;Digestive system;Large intestine	['Host-associated', 'Mammals', 'Digestive system']	1	d__Bacteria;p__Bacteroidota;c__Bacteroidia;o__Bacteroidales;f__Paludibacteraceae;g__RF16;	IMGVR_UViG_3300022660_003849|3300022660|Ga0216342_10000118|181441-234684	preVC_614	0.7765	IMGVR_UViG_3300022660_003849|3300022660|Ga0216342_10000118|181441-234684	r__Duplodnaviria;k__Heunggongvirae;p__Uroviricota;c__Caudoviricetes;;;;	0.7765	IMGVR_UViG_3300022660_003849	VC_614_0	2.54558	6	Clustered
			Ancient			NODE_212_length_22647_cov_26.627080			NODE_212_length_22647_cov_26.627080							Outlier
	0.998496	Host-associated;Mammals;Digestive system;Large intestine	['Host-associated', 'Mammals', 'Digestive system']	1	;;;;;;	IMGVR_UViG_3300013947_000179|3300013947|Ga0116653_1000676	preVC_613	0.6689	IMGVR_UViG_3300013947_000179|3300013947|Ga0116653_1000676	r__Duplodnaviria;k__Heunggongvirae;p__Uroviricota;c__Caudoviricetes;;;;	0.6679	IMGVR_UViG_3300013947_000179	VC_613_0	4.52989	3	Clustered
	0.998496	Host-associated;Mammals;Digestive system;Large intestine	['Host-associated', 'Mammals', 'Digestive system']	1	d__Bacteria;p__Firmicutes;;;;;	IMGVR_UViG_3300013426_000092|3300013426|Ga0116649_1000178	preVC_613	0.6689	IMGVR_UViG_3300013426_000092|3300013426|Ga0116649_1000178	r__Duplodnaviria;k__Heunggongvirae;p__Uroviricota;c__Caudoviricetes;;;;	0.6679	IMGVR_UViG_3300013426_000092	VC_613_0	4.52989	3	Clustered
	0.998496	Host-associated;Mammals;Digestive system;Large intestine	['Host-associated', 'Mammals', 'Digestive system']	1	;;;;;;	IMGVR_UViG_3300013936_000081|3300013936|Ga0116637_1000236	preVC_613	0.6689	IMGVR_UViG_3300013936_000081|3300013936|Ga0116637_1000236	r__Duplodnaviria;k__Heunggongvirae;p__Uroviricota;c__Caudoviricetes;;;;	0.6679	IMGVR_UViG_3300013936_000081	VC_613_0	4.52989	3	Clustered
	0	Host-associated;Mammals: Human;Digestive system;Large intestine	['Host-associated', 'Mammals: Human', 'Digestive system']	1	;;;;;;	IMGVR_UViG_3300045988_168129|3300045988|Ga0495776_162112	preVC_582	0	IMGVR_UViG_3300045988_168129|3300045988|Ga0495776_162112	r__Duplodnaviria;k__Heunggongvirae;p__Uroviricota;c__Caudoviricetes;;;;	0	IMGVR_UViG_3300045988_168129	VC_582_0	0	1	Clustered/Singleton
		Host-associated;Mammals;Digestive system;Large intestine	['Host-associated', 'Mammals', 'Digestive system']		;;;;;;	IMGVR_UViG_3300013947_000065|3300013947|Ga0116653_1000135			IMGVR_UViG_3300013947_000065|3300013947|Ga0116653_1000135	r__Duplodnaviria;k__Heunggongvirae;p__Uroviricota;c__Caudoviricetes;;;;		IMGVR_UViG_3300013947_000065				Overlap (VC_318/VC_583)
		Host-associated;Mammals;Digestive system;Large intestine	['Host-associated', 'Mammals', 'Digestive system']		;;;;;;	IMGVR_UViG_3300013947_000064|3300013947|Ga0116653_1000134			IMGVR_UViG_3300013947_000064|3300013947|Ga0116653_1000134	r__Duplodnaviria;k__Heunggongvirae;p__Uroviricota;c__Caudoviricetes;;;;		IMGVR_UViG_3300013947_000064				Overlap (VC_318/VC_583)
		Host-associated;Mammals;Digestive system;Large intestine	['Host-associated', 'Mammals', 'Digestive system']		;;;;;;	IMGVR_UViG_3300013426_000008|3300013426|Ga0116649_1000094			IMGVR_UViG_3300013426_000008|3300013426|Ga0116649_1000094	r__Duplodnaviria;k__Heunggongvirae;p__Uroviricota;c__Caudoviricetes;;;;		IMGVR_UViG_3300013426_000008				Overlap (VC_318/VC_583)
			Ancient			NODE_597_length_28244_cov_39.054312			NODE_597_length_28244_cov_39.054312							Outlier
			Ancient			NODE_40_length_72681_cov_27.347561			NODE_40_length_72681_cov_27.347561							Outlier
		Host-associated;Mammals;Digestive system;Large intestine	['Host-associated', 'Mammals', 'Digestive system']		d__Bacteria;p__Spirochaetota;c__Spirochaetia;o__Treponematales;f__Treponemataceae;g__Treponema_D;	IMGVR_UViG_3300029961_000018|3300029961|Ga0315746_100419			IMGVR_UViG_3300029961_000018|3300029961|Ga0315746_100419	r__Duplodnaviria;k__Heunggongvirae;p__Uroviricota;c__Caudoviricetes;;;;		IMGVR_UViG_3300029961_000018				Outlier
			Ancient			NODE_1057_length_21625_cov_58.289244			NODE_1057_length_21625_cov_58.289244							Outlier
		Host-associated;Human;Digestive system;Large intestine	['Host-associated', 'Human', 'Digestive system']		d__Bacteria;p__Firmicutes_A;c__Clostridia;o__Oscillospirales;f__Oscillospiraceae;g__CAG-103;	IMGVR_UViG_3300029120_000050|3300029120|Ga0168814_100947			IMGVR_UViG_3300029120_000050|3300029120|Ga0168814_100947	r__Duplodnaviria;k__Heunggongvirae;p__Uroviricota;c__Caudoviricetes;;;;		IMGVR_UViG_3300029120_000050				Outlier
			Ancient			NODE_635_length_23143_cov_95.249134			NODE_635_length_23143_cov_95.249134							Outlier
			Ancient			NODE_320_length_29046_cov_248.853058			NODE_320_length_29046_cov_248.853058							Outlier
	0	Host-associated;Mammals: Human;Digestive system;Large intestine	['Host-associated', 'Mammals: Human', 'Digestive system']	1	d__Bacteria;p__Firmicutes_A;c__Clostridia;o__Oscillospirales;f__Oscillospiraceae;g__ER4;	IMGVR_UViG_3300045988_175151|3300045988|Ga0495776_138273	preVC_612	0	IMGVR_UViG_3300045988_175151|3300045988|Ga0495776_138273	r__Duplodnaviria;k__Heunggongvirae;p__Uroviricota;c__Caudoviricetes;;;;	0	IMGVR_UViG_3300045988_175151	VC_612_7	0	1	Clustered/Singleton
	0.673559	Host-associated;Mammals: Human;Digestive system;Large intestine	['Host-associated', 'Mammals: Human', 'Digestive system']	0.6667	d__Bacteria;p__Firmicutes_A;c__Clostridia;o__Oscillospirales;f__Oscillospiraceae;g__ER4;	IMGVR_UViG_3300045988_170107|3300045988|Ga0495776_060586	preVC_612	0.0578	IMGVR_UViG_3300045988_170107|3300045988|Ga0495776_060586	r__Duplodnaviria;k__Heunggongvirae;p__Uroviricota;c__Caudoviricetes;;;;	0.0389	IMGVR_UViG_3300045988_170107	VC_612_3	8.70739	3	Clustered
	0.673559	Host-associated;Mammals: Human;Digestive system;Large intestine	['Host-associated', 'Mammals: Human', 'Digestive system']	0.6667	d__Bacteria;p__Firmicutes_A;c__Clostridia;o__Oscillospirales;f__Oscillospiraceae;g__ER4;	IMGVR_UViG_3300045988_167732|3300045988|Ga0495776_011134	preVC_612	0.0578	IMGVR_UViG_3300045988_167732|3300045988|Ga0495776_011134	r__Duplodnaviria;k__Heunggongvirae;p__Uroviricota;c__Caudoviricetes;;;;	0.0389	IMGVR_UViG_3300045988_167732	VC_612_3	8.70739	3	Clustered
	0.857773	Host-associated;Mammals: Human;Digestive system;Large intestine	['Host-associated', 'Mammals: Human', 'Digestive system']	1	d__Bacteria;p__Firmicutes_A;c__Clostridia;o__Oscillospirales;f__Oscillospiraceae;g__ER4;	IMGVR_UViG_3300045988_166116|3300045988|Ga0495776_122583	preVC_612	0.0324	IMGVR_UViG_3300045988_166116|3300045988|Ga0495776_122583	r__Duplodnaviria;k__Heunggongvirae;p__Uroviricota;c__Caudoviricetes;;;;	0.0278	IMGVR_UViG_3300045988_166116	VC_612_0	4.89898	2	Clustered
	0.999744	Host-associated;Mammals: Human;Digestive system;Large intestine	['Host-associated', 'Mammals: Human', 'Digestive system']	0.8929	d__Bacteria;p__Firmicutes_A;c__Clostridia;o__Oscillospirales;f__Oscillospiraceae;g__ER4;	IMGVR_UViG_3300045988_164860|3300045988|Ga0495776_060563	preVC_612	0.2385	IMGVR_UViG_3300045988_164860|3300045988|Ga0495776_060563	r__Duplodnaviria;k__Heunggongvirae;p__Uroviricota;c__Caudoviricetes;;;;	0.2384	IMGVR_UViG_3300045988_164860	VC_612_4	7.59453	8	Clustered
	0.673559	Host-associated;Mammals: Human;Digestive system;Large intestine	['Host-associated', 'Mammals: Human', 'Digestive system']	0.6667	d__Bacteria;p__Firmicutes_A;c__Clostridia;o__Oscillospirales;f__Oscillospiraceae;g__ER4;	IMGVR_UViG_3300045988_164340|3300045988|Ga0495776_011123	preVC_612	0.0578	IMGVR_UViG_3300045988_164340|3300045988|Ga0495776_011123	r__Duplodnaviria;k__Heunggongvirae;p__Uroviricota;c__Caudoviricetes;;;;	0.0389	IMGVR_UViG_3300045988_164340	VC_612_3	8.70739	3	Clustered
	0.999744	Host-associated;Mammals: Human;Digestive system;Large intestine	['Host-associated', 'Mammals: Human', 'Digestive system']	0.8929	d__Bacteria;p__Firmicutes_A;c__Clostridia;o__Oscillospirales;f__Oscillospiraceae;g__ER4;	IMGVR_UViG_3300045988_163459|3300045988|Ga0495776_060560	preVC_612	0.2385	IMGVR_UViG_3300045988_163459|3300045988|Ga0495776_060560	r__Duplodnaviria;k__Heunggongvirae;p__Uroviricota;c__Caudoviricetes;;;;	0.2384	IMGVR_UViG_3300045988_163459	VC_612_4	7.59453	8	Clustered
	0.999744	Host-associated;Mammals: Human;Digestive system;Large intestine	['Host-associated', 'Mammals: Human', 'Digestive system']	0.8929	d__Bacteria;p__Firmicutes_A;c__Clostridia;o__Oscillospirales;f__Oscillospiraceae;g__ER4;	IMGVR_UViG_3300045988_160881|3300045988|Ga0495776_011110	preVC_612	0.2385	IMGVR_UViG_3300045988_160881|3300045988|Ga0495776_011110	r__Duplodnaviria;k__Heunggongvirae;p__Uroviricota;c__Caudoviricetes;;;;	0.2384	IMGVR_UViG_3300045988_160881	VC_612_4	7.59453	8	Clustered
	0	Host-associated;Mammals: Human;Digestive system;Large intestine	['Host-associated', 'Mammals: Human', 'Digestive system']	1	d__Bacteria;p__Firmicutes_A;c__Clostridia;o__Oscillospirales;f__Oscillospiraceae;g__ER4;	IMGVR_UViG_3300045988_157725|3300045988|Ga0495776_101650	preVC_612	0	IMGVR_UViG_3300045988_157725|3300045988|Ga0495776_101650	r__Duplodnaviria;k__Heunggongvirae;p__Uroviricota;c__Caudoviricetes;;;;	0	IMGVR_UViG_3300045988_157725	VC_612_2	0	1	Clustered/Singleton
	0	Host-associated;Mammals: Human;Digestive system;Large intestine	['Host-associated', 'Mammals: Human', 'Digestive system']	1	d__Bacteria;p__Firmicutes_A;c__Clostridia;o__Oscillospirales;f__Oscillospiraceae;g__ER4;	IMGVR_UViG_3300045988_153385|3300045988|Ga0495776_031877	preVC_612	0	IMGVR_UViG_3300045988_153385|3300045988|Ga0495776_031877	r__Duplodnaviria;k__Heunggongvirae;p__Uroviricota;c__Caudoviricetes;;;;	0	IMGVR_UViG_3300045988_153385	VC_612_5	0	1	Clustered/Singleton
	0.276462	Host-associated;Mammals: Human;Digestive system;Large intestine	['Host-associated', 'Mammals: Human', 'Digestive system']	1	d__Bacteria;p__Firmicutes_A;c__Clostridia;o__Oscillospirales;f__Oscillospiraceae;g__ER4;	IMGVR_UViG_3300045988_152506|3300045988|Ga0495776_119811	preVC_612	0.0287	IMGVR_UViG_3300045988_152506|3300045988|Ga0495776_119811	r__Duplodnaviria;k__Heunggongvirae;p__Uroviricota;c__Caudoviricetes;;;;	0.0079	IMGVR_UViG_3300045988_152506	VC_612_1	1	2	Clustered
	0.276462	Host-associated;Mammals: Human;Digestive system;Large intestine	['Host-associated', 'Mammals: Human', 'Digestive system']	1	d__Bacteria;p__Firmicutes_A;c__Clostridia;o__Oscillospirales;f__Oscillospiraceae;g__ER4;	IMGVR_UViG_3300045988_152312|3300045988|Ga0495776_122657	preVC_612	0.0287	IMGVR_UViG_3300045988_152312|3300045988|Ga0495776_122657	r__Duplodnaviria;k__Heunggongvirae;p__Uroviricota;c__Caudoviricetes;;;;	0.0079	IMGVR_UViG_3300045988_152312	VC_612_1	1	2	Clustered
	0.857773	Host-associated;Mammals: Human;Digestive system;Large intestine	['Host-associated', 'Mammals: Human', 'Digestive system']	1	d__Bacteria;p__Firmicutes_A;c__Clostridia;o__Oscillospirales;f__Oscillospiraceae;g__ER4;	IMGVR_UViG_3300045988_149457|3300045988|Ga0495776_034726	preVC_612	0.0324	IMGVR_UViG_3300045988_149457|3300045988|Ga0495776_034726	r__Duplodnaviria;k__Heunggongvirae;p__Uroviricota;c__Caudoviricetes;;;;	0.0278	IMGVR_UViG_3300045988_149457	VC_612_0	4.89898	2	Clustered
		Engineered;Bioreactor;Unclassified;Unclassified	['Engineered', 'Bioreactor', 'Unclassified']		;;;;;;	IMGVR_UViG_3300038317_000125|3300038317|Ga0134849_000241			IMGVR_UViG_3300038317_000125|3300038317|Ga0134849_000241	r__Duplodnaviria;k__Heunggongvirae;p__Uroviricota;c__Caudoviricetes;;;;		IMGVR_UViG_3300038317_000125				Outlier
	0.999744	Host-associated;Human;Digestive system;Large intestine	['Host-associated', 'Human', 'Digestive system']	0.8929	d__Bacteria;p__Firmicutes_A;c__Clostridia;o__Oscillospirales;f__Oscillospiraceae;g__ER4;	IMGVR_UViG_3300030379_000155|3300030379|Ga0167483_1000038	preVC_612	0.2385	IMGVR_UViG_3300030379_000155|3300030379|Ga0167483_1000038	r__Duplodnaviria;k__Heunggongvirae;p__Uroviricota;c__Caudoviricetes;;;;	0.2384	IMGVR_UViG_3300030379_000155	VC_612_4	7.59453	8	Clustered
	0.999744	Host-associated;Human;Digestive system;Large intestine	['Host-associated', 'Human', 'Digestive system']	0.8929	d__Bacteria;p__Firmicutes_A;c__Clostridia;o__Oscillospirales;f__Oscillospiraceae;g__ER4;	IMGVR_UViG_3300029828_000001|3300029828|Ga0244885_100037	preVC_612	0.2385	IMGVR_UViG_3300029828_000001|3300029828|Ga0244885_100037	r__Duplodnaviria;k__Heunggongvirae;p__Uroviricota;c__Caudoviricetes;;;;	0.2384	IMGVR_UViG_3300029828_000001	VC_612_4	7.59453	8	Clustered
	0.999744	Host-associated;Human;Digestive system;Large intestine	['Host-associated', 'Human', 'Digestive system']	0.8929	d__Bacteria;p__Firmicutes_A;c__Clostridia;o__Oscillospirales;f__Oscillospiraceae;g__ER4;	IMGVR_UViG_3300029567_000001|3300029567|Ga0244886_100038	preVC_612	0.2385	IMGVR_UViG_3300029567_000001|3300029567|Ga0244886_100038	r__Duplodnaviria;k__Heunggongvirae;p__Uroviricota;c__Caudoviricetes;;;;	0.2384	IMGVR_UViG_3300029567_000001	VC_612_4	7.59453	8	Clustered
	0.999744	Host-associated;Human;Digestive system;Large intestine	['Host-associated', 'Human', 'Digestive system']	0.8929	d__Bacteria;p__Firmicutes_A;c__Clostridia;o__Oscillospirales;f__Oscillospiraceae;g__ER4;	IMGVR_UViG_3300029554_000001|3300029554|Ga0245041_100022	preVC_612	0.2385	IMGVR_UViG_3300029554_000001|3300029554|Ga0245041_100022	r__Duplodnaviria;k__Heunggongvirae;p__Uroviricota;c__Caudoviricetes;;;;	0.2384	IMGVR_UViG_3300029554_000001	VC_612_4	7.59453	8	Clustered
	0.999744	Host-associated;Human;Digestive system;Large intestine	['Host-associated', 'Human', 'Digestive system']	0.8929	d__Bacteria;p__Firmicutes_A;c__Clostridia;o__Oscillospirales;f__Oscillospiraceae;g__ER4;	IMGVR_UViG_3300029230_000001|3300029230|Ga0168685_100029	preVC_612	0.2385	IMGVR_UViG_3300029230_000001|3300029230|Ga0168685_100029	r__Duplodnaviria;k__Heunggongvirae;p__Uroviricota;c__Caudoviricetes;;;;	0.2384	IMGVR_UViG_3300029230_000001	VC_612_4	7.59453	8	Clustered
	0	Host-associated;Mammals;Digestive system;Large intestine	['Host-associated', 'Mammals', 'Digestive system']	1	d__Bacteria;p__Firmicutes_A;c__Clostridia;o__Oscillospirales;f__Oscillospiraceae;g__ER4;	IMGVR_UViG_3300013382_000004|3300013382|Ga0116618_100007	preVC_612	0	IMGVR_UViG_3300013382_000004|3300013382|Ga0116618_100007	r__Duplodnaviria;k__Heunggongvirae;p__Uroviricota;c__Caudoviricetes;;;;	0	IMGVR_UViG_3300013382_000004	VC_612_6	0	1	Clustered/Singleton
		Host-associated;Mammals;Digestive system;Oral cavity	['Host-associated', 'Mammals', 'Digestive system']		;;;;;;	IMGVR_UViG_3300012991_000640|3300012991|Ga0157148_1000537			IMGVR_UViG_3300012991_000640|3300012991|Ga0157148_1000537	r__Duplodnaviria;k__Heunggongvirae;p__Uroviricota;c__Caudoviricetes;;;;		IMGVR_UViG_3300012991_000640				Outlier
		Host-associated;Mammals;Digestive system;Oral cavity	['Host-associated', 'Mammals', 'Digestive system']		;;;;;;	IMGVR_UViG_3300012991_000633|3300012991|Ga0157148_1000055			IMGVR_UViG_3300012991_000633|3300012991|Ga0157148_1000055	r__Duplodnaviria;k__Heunggongvirae;p__Uroviricota;c__Caudoviricetes;;;;		IMGVR_UViG_3300012991_000633				Outlier
		Host-associated;Mammals;Digestive system;Oral cavity	['Host-associated', 'Mammals', 'Digestive system']		;;;;;;	IMGVR_UViG_3300012991_000180|3300012991|Ga0157148_1000232			IMGVR_UViG_3300012991_000180|3300012991|Ga0157148_1000232	r__Duplodnaviria;k__Heunggongvirae;p__Uroviricota;c__Caudoviricetes;;;;		IMGVR_UViG_3300012991_000180				Outlier
		Host-associated;Mammals;Integumentary system;Skin	['Host-associated', 'Mammals', 'Integumentary system']		;;;;;;	IMGVR_UViG_3300012992_000416|3300012992|Ga0157150_1000406			IMGVR_UViG_3300012992_000416|3300012992|Ga0157150_1000406	r__Duplodnaviria;k__Heunggongvirae;p__Uroviricota;c__Caudoviricetes;;;;		IMGVR_UViG_3300012992_000416				Outlier
	0.999991		Ancient	1		NODE_968_length_21000_cov_26.789640	preVC_611	0.7305	NODE_968_length_21000_cov_26.789640		0.7305		VC_611_0	5.79351	6	Clustered
	0.999991	Host-associated;Mammals: Human;Digestive system;Large intestine	['Host-associated', 'Mammals: Human', 'Digestive system']	1	d__Bacteria;p__Verrucomicrobiota;c__Verrucomicrobiae;o__Opitutales;f__CAG-312;g__Merdousia;	IMGVR_UViG_3300045988_178211|3300045988|Ga0495776_139681	preVC_611	0.7305	IMGVR_UViG_3300045988_178211|3300045988|Ga0495776_139681	r__Duplodnaviria;k__Heunggongvirae;p__Uroviricota;c__Caudoviricetes;;;;	0.7305	IMGVR_UViG_3300045988_178211	VC_611_0	5.79351	6	Clustered
	0.999991	Host-associated;Mammals: Human;Digestive system;Large intestine	['Host-associated', 'Mammals: Human', 'Digestive system']	1	d__Bacteria;p__Verrucomicrobiota;c__Verrucomicrobiae;o__Opitutales;f__CAG-312;g__Merdousia;	IMGVR_UViG_3300045988_172893|3300045988|Ga0495776_001067	preVC_611	0.7305	IMGVR_UViG_3300045988_172893|3300045988|Ga0495776_001067	r__Duplodnaviria;k__Heunggongvirae;p__Uroviricota;c__Caudoviricetes;;;;	0.7305	IMGVR_UViG_3300045988_172893	VC_611_0	5.79351	6	Clustered
	0.999991	Host-associated;Mammals: Human;Digestive system;Large intestine	['Host-associated', 'Mammals: Human', 'Digestive system']	1	d__Bacteria;p__Verrucomicrobiota;c__Verrucomicrobiae;o__Opitutales;f__CAG-312;g__Merdousia;	IMGVR_UViG_3300045988_171492|3300045988|Ga0495776_139820	preVC_611	0.7305	IMGVR_UViG_3300045988_171492|3300045988|Ga0495776_139820	r__Duplodnaviria;k__Heunggongvirae;p__Uroviricota;c__Caudoviricetes;;;;	0.7305	IMGVR_UViG_3300045988_171492	VC_611_0	5.79351	6	Clustered
	0.999991	Host-associated;Mammals: Human;Digestive system;Large intestine	['Host-associated', 'Mammals: Human', 'Digestive system']	1	d__Bacteria;p__Verrucomicrobiota;c__Verrucomicrobiae;o__Opitutales;f__CAG-312;g__Merdousia;	IMGVR_UViG_3300045988_162501|3300045988|Ga0495776_109349	preVC_611	0.7305	IMGVR_UViG_3300045988_162501|3300045988|Ga0495776_109349	r__Duplodnaviria;k__Heunggongvirae;p__Uroviricota;c__Caudoviricetes;;;;	0.7305	IMGVR_UViG_3300045988_162501	VC_611_0	5.79351	6	Clustered
		Host-associated;Mammals;Digestive system;Oral cavity	['Host-associated', 'Mammals', 'Digestive system']		;;;;;;	IMGVR_UViG_3300012991_000040|3300012991|Ga0157148_1000186			IMGVR_UViG_3300012991_000040|3300012991|Ga0157148_1000186	r__Duplodnaviria;k__Heunggongvirae;p__Uroviricota;c__Caudoviricetes;;;;		IMGVR_UViG_3300012991_000040				Outlier
	0.999991	Host-associated;Mammals: Human;Digestive system;Large intestine	['Host-associated', 'Mammals: Human', 'Digestive system']	1	d__Bacteria;p__Verrucomicrobiota;c__Verrucomicrobiae;o__Opitutales;f__CAG-312;g__UMGS1490;	IMGVR_UViG_3300045988_160493|3300045988|Ga0495776_007048	preVC_611	0.7305	IMGVR_UViG_3300045988_160493|3300045988|Ga0495776_007048	r__Duplodnaviria;k__Heunggongvirae;p__Uroviricota;c__Caudoviricetes;;;;	0.7305	IMGVR_UViG_3300045988_160493	VC_611_0	5.79351	6	Clustered
	0.999898		Ancient	1		NODE_40_length_37921_cov_38.441478	preVC_572	0.786	NODE_40_length_37921_cov_38.441478		0.7859		VC_572_0	5.32117	8	Clustered
	0.999898	Environmental;Aquatic;Freshwater;River	['Environmental', 'Aquatic', 'Freshwater']	1	;;;;;;	IMGVR_UViG_3300048691_000087|3300048691|Ga0456305_000059	preVC_572	0.786	IMGVR_UViG_3300048691_000087|3300048691|Ga0456305_000059	r__Duplodnaviria;k__Heunggongvirae;p__Uroviricota;c__Caudoviricetes;;;;	0.7859	IMGVR_UViG_3300048691_000087	VC_572_0	5.32117	8	Clustered
	0.999898	Host-associated;Mammals: Human;Digestive system;Large intestine	['Host-associated', 'Mammals: Human', 'Digestive system']	1	;;;;;;	IMGVR_UViG_3300045988_118697|3300045988|Ga0495776_015270	preVC_572	0.786	IMGVR_UViG_3300045988_118697|3300045988|Ga0495776_015270	r__Duplodnaviria;k__Heunggongvirae;p__Uroviricota;c__Caudoviricetes;;;;	0.7859	IMGVR_UViG_3300045988_118697	VC_572_0	5.32117	8	Clustered
	0.999898	Host-associated;Mammals: Human;Digestive system;Large intestine	['Host-associated', 'Mammals: Human', 'Digestive system']	1	;;;;;;	IMGVR_UViG_3300045988_077404|3300045988|Ga0495776_070356	preVC_572	0.786	IMGVR_UViG_3300045988_077404|3300045988|Ga0495776_070356	r__Duplodnaviria;k__Heunggongvirae;p__Uroviricota;c__Caudoviricetes;;;;	0.7859	IMGVR_UViG_3300045988_077404	VC_572_0	5.32117	8	Clustered
	0.999898	Host-associated;Mammals: Human;Digestive system;Large intestine	['Host-associated', 'Mammals: Human', 'Digestive system']	1	;;;;;;	IMGVR_UViG_3300045988_077390|3300045988|Ga0495776_041054	preVC_572	0.786	IMGVR_UViG_3300045988_077390|3300045988|Ga0495776_041054	r__Duplodnaviria;k__Heunggongvirae;p__Uroviricota;c__Caudoviricetes;;;;	0.7859	IMGVR_UViG_3300045988_077390	VC_572_0	5.32117	8	Clustered
	0.999898	Host-associated;Mammals: Human;Digestive system;Large intestine	['Host-associated', 'Mammals: Human', 'Digestive system']	1	d__Bacteria;p__Firmicutes_A;c__Clostridia;;;;	IMGVR_UViG_3300045988_064319|3300045988|Ga0495776_099613	preVC_572	0.786	IMGVR_UViG_3300045988_064319|3300045988|Ga0495776_099613	r__Duplodnaviria;k__Heunggongvirae;p__Uroviricota;c__Caudoviricetes;;;;	0.7859	IMGVR_UViG_3300045988_064319	VC_572_0	5.32117	8	Clustered
	0.999898	Host-associated;Human;Digestive system;Large intestine	['Host-associated', 'Human', 'Digestive system']	1	;;;;;;	IMGVR_UViG_3300029131_000019|3300029131|Ga0168790_100840	preVC_572	0.786	IMGVR_UViG_3300029131_000019|3300029131|Ga0168790_100840	r__Duplodnaviria;k__Heunggongvirae;p__Uroviricota;c__Caudoviricetes;;;;	0.7859	IMGVR_UViG_3300029131_000019	VC_572_0	5.32117	8	Clustered
	0.999898	Host-associated;Mammals;Digestive system;Large intestine	['Host-associated', 'Mammals', 'Digestive system']	1	;;;;;;	IMGVR_UViG_3300012983_000330|3300012983|Ga0123349_10002044	preVC_572	0.786	IMGVR_UViG_3300012983_000330|3300012983|Ga0123349_10002044	r__Duplodnaviria;k__Heunggongvirae;p__Uroviricota;c__Caudoviricetes;;;;	0.7859	IMGVR_UViG_3300012983_000330	VC_572_0	5.32117	8	Clustered
		Host-associated;Mammals;Digestive system;Large intestine	['Host-associated', 'Mammals', 'Digestive system']		;;;;;;	IMGVR_UViG_3300023039_000009|3300023039|Ga0233360_1000182			IMGVR_UViG_3300023039_000009|3300023039|Ga0233360_1000182	r__Duplodnaviria;k__Heunggongvirae;p__Uroviricota;c__Caudoviricetes;;;;		IMGVR_UViG_3300023039_000009				Outlier
	0.999915		Ancient	1		NODE_307_length_31974_cov_163.780601	preVC_569	0.5686	NODE_307_length_31974_cov_163.780601		0.5685		VC_569_0	6.46832	4	Clustered
	0.999915	Host-associated;Mammals;Digestive system;Stomach	['Host-associated', 'Mammals', 'Digestive system']	1	;;;;;;	IMGVR_UViG_3300031760_000665|3300031760|Ga0326513_10001206	preVC_569	0.5686	IMGVR_UViG_3300031760_000665|3300031760|Ga0326513_10001206	r__Duplodnaviria;k__Heunggongvirae;p__Uroviricota;c__Caudoviricetes;;;;	0.5685	IMGVR_UViG_3300031760_000665	VC_569_0	6.46832	4	Clustered
		Host-associated;Mammals;Digestive system;Stomach	['Host-associated', 'Mammals', 'Digestive system']		;;;;;;	IMGVR_UViG_3300026549_001842|3300026549|Ga0256404_1012280			IMGVR_UViG_3300026549_001842|3300026549|Ga0256404_1012280	r__Duplodnaviria;k__Heunggongvirae;p__Uroviricota;c__Caudoviricetes;;;;		IMGVR_UViG_3300026549_001842				Outlier
	0.999915	Host-associated;Mammals;Digestive system;Large intestine	['Host-associated', 'Mammals', 'Digestive system']	1	d__Bacteria;p__Firmicutes_A;;;;;	IMGVR_UViG_3300012983_000035|3300012983|Ga0123349_10000045	preVC_569	0.5686	IMGVR_UViG_3300012983_000035|3300012983|Ga0123349_10000045	r__Duplodnaviria;k__Heunggongvirae;p__Uroviricota;c__Caudoviricetes;;;;	0.5685	IMGVR_UViG_3300012983_000035	VC_569_0	6.46832	4	Clustered
	0.0821883	Host-associated;Mammals;Digestive system;Large intestine	['Host-associated', 'Mammals', 'Digestive system']	1	;;;;;;	IMGVR_UViG_3300023371_000079|3300023371|Ga0216340_10000516	preVC_610	0.0381	IMGVR_UViG_3300023371_000079|3300023371|Ga0216340_10000516	r__Duplodnaviria;k__Heunggongvirae;p__Uroviricota;c__Caudoviricetes;;;;	0.0031	IMGVR_UViG_3300023371_000079	VC_610_2	8.42615	2	Clustered
	1		Ancient	1		NODE_17_length_84897_cov_1124.423705	preVC_607	0.8986	NODE_17_length_84897_cov_1124.423705		0.8986		VC_607_0	6.96708	14	Clustered
	0.815013	Host-associated;Mammals: Human;Digestive system;Large intestine	['Host-associated', 'Mammals: Human', 'Digestive system']	0	;;;;;;	IMGVR_UViG_3300045988_170256|3300045988|Ga0495776_009428	preVC_609	0.0271	IMGVR_UViG_3300045988_170256|3300045988|Ga0495776_009428	r__Duplodnaviria;k__Heunggongvirae;p__Uroviricota;c__Caudoviricetes;;;;	0.022	IMGVR_UViG_3300045988_170256	VC_609_4	9	2	Clustered
	1	Host-associated;Mammals: Human;Digestive system;Large intestine	['Host-associated', 'Mammals: Human', 'Digestive system']	1	d__Bacteria;p__Firmicutes_A;c__Clostridia;o__Oscillospirales;f__Acutalibacteraceae;g__CAG-177;	IMGVR_UViG_3300045988_158864|3300045988|Ga0495776_061956|439-72635	preVC_607	0.8986	IMGVR_UViG_3300045988_158864|3300045988|Ga0495776_061956|439-72635	r__Duplodnaviria;k__Heunggongvirae;p__Uroviricota;c__Caudoviricetes;;;;	0.8986	IMGVR_UViG_3300045988_158864	VC_607_0	6.96708	14	Clustered
	0.996602	Host-associated;Mammals: Human;Digestive system;Large intestine	['Host-associated', 'Mammals: Human', 'Digestive system']	1	d__Bacteria;p__Bacteroidota;c__Bacteroidia;o__Bacteroidales;f__Bacteroidaceae;g__Phocaeicola;	IMGVR_UViG_3300045988_134454|3300045988|Ga0495776_054804	preVC_519	0.3584	IMGVR_UViG_3300045988_134454|3300045988|Ga0495776_054804	r__Duplodnaviria;k__Heunggongvirae;p__Uroviricota;c__Caudoviricetes;;;;	0.3572	IMGVR_UViG_3300045988_134454	VC_519_0	6.2722	3	Clustered
			Ancient			NODE_1039_length_20273_cov_51.086359			NODE_1039_length_20273_cov_51.086359							Outlier
	0.987331	Host-associated;Mammals;Digestive system;Large intestine	['Host-associated', 'Mammals', 'Digestive system']	1	;;;;;;	IMGVR_UViG_3300029946_000094|3300029946|Ga0116648_100001|3-86578	preVC_264	0.1961	IMGVR_UViG_3300029946_000094|3300029946|Ga0116648_100001|3-86578	r__Duplodnaviria;k__Heunggongvirae;p__Uroviricota;c__Caudoviricetes;;;;	0.1936	IMGVR_UViG_3300029946_000094	VC_264_0	4.73844	4	Clustered
	0.987331	Host-associated;Mammals;Digestive system;Large intestine	['Host-associated', 'Mammals', 'Digestive system']	1	;;;;;;	IMGVR_UViG_3300013902_000268|3300013902|Ga0116620_1000001|463125-550591	preVC_264	0.1961	IMGVR_UViG_3300013902_000268|3300013902|Ga0116620_1000001|463125-550591	r__Duplodnaviria;k__Heunggongvirae;p__Uroviricota;c__Caudoviricetes;;;;	0.1936	IMGVR_UViG_3300013902_000268	VC_264_0	4.73844	4	Clustered
	0.987331	Host-associated;Mammals;Digestive system;Large intestine	['Host-associated', 'Mammals', 'Digestive system']	1	;;;;;;	IMGVR_UViG_3300013901_000217|3300013901|Ga0116652_1000001|336255-422487	preVC_264	0.1961	IMGVR_UViG_3300013901_000217|3300013901|Ga0116652_1000001|336255-422487	r__Duplodnaviria;k__Heunggongvirae;p__Uroviricota;c__Caudoviricetes;;;;	0.1936	IMGVR_UViG_3300013901_000217	VC_264_0	4.73844	4	Clustered
	0	Host-associated;Mammals;Digestive system;Large intestine	['Host-associated', 'Mammals', 'Digestive system']	1	d__Bacteria;p__Bacteroidota;c__Bacteroidia;o__Bacteroidales;f__Bacteroidaceae;;	IMGVR_UViG_3300012344_000387|3300012344|Ga0116650_1000002|262007-412738	preVC_264	0	IMGVR_UViG_3300012344_000387|3300012344|Ga0116650_1000002|262007-412738	r__Duplodnaviria;k__Heunggongvirae;p__Uroviricota;c__Caudoviricetes;;;;	0	IMGVR_UViG_3300012344_000387	VC_264_4	0	1	Clustered/Singleton
	0		Ancient	1		NODE_637_length_25070_cov_48.485908	preVC_608	0	NODE_637_length_25070_cov_48.485908		0		VC_608_1	0	1	Clustered/Singleton
	0	Host-associated;Human;Digestive system;Large intestine	['Host-associated', 'Human', 'Digestive system']	1	d__Bacteria;p__Bacteroidota;c__Bacteroidia;o__Bacteroidales;f__Bacteroidaceae;g__Prevotella;	IMGVR_UViG_3300014937_000002|3300014937|Ga0134565_100005	preVC_608	0	IMGVR_UViG_3300014937_000002|3300014937|Ga0134565_100005	r__Duplodnaviria;k__Heunggongvirae;p__Uroviricota;c__Caudoviricetes;;;;	0	IMGVR_UViG_3300014937_000002	VC_608_0	0	1	Clustered/Singleton
	0.987331	Host-associated;Mammals;Digestive system;Large intestine	['Host-associated', 'Mammals', 'Digestive system']	1	;;;;;;	IMGVR_UViG_3300014039_000541|3300014039|Ga0116646_1000029|2-107374	preVC_264	0.1961	IMGVR_UViG_3300014039_000541|3300014039|Ga0116646_1000029|2-107374	r__Duplodnaviria;k__Heunggongvirae;p__Uroviricota;c__Caudoviricetes;;;;	0.1936	IMGVR_UViG_3300014039_000541	VC_264_0	4.73844	4	Clustered
	0	Host-associated;Mammals;Digestive system;Large intestine	['Host-associated', 'Mammals', 'Digestive system']	1	d__Bacteria;p__Bacteroidota;c__Bacteroidia;o__Bacteroidales;f__Bacteroidaceae;g__Prevotella;	IMGVR_UViG_3300013383_000383|3300013383|Ga0116616_1000005|98095-273794	preVC_264	0	IMGVR_UViG_3300013383_000383|3300013383|Ga0116616_1000005|98095-273794	r__Duplodnaviria;k__Heunggongvirae;p__Uroviricota;c__Caudoviricetes;;;;	0	IMGVR_UViG_3300013383_000383	VC_264_5	0	1	Clustered/Singleton
		Host-associated;Mammals;Digestive system;Large intestine	['Host-associated', 'Mammals', 'Digestive system']		;;;;;;	IMGVR_UViG_3300031555_003144|3300031555|Ga0318466_10014407			IMGVR_UViG_3300031555_003144|3300031555|Ga0318466_10014407	r__Duplodnaviria;k__Heunggongvirae;p__Uroviricota;c__Caudoviricetes;;;;		IMGVR_UViG_3300031555_003144				Outlier
	1	Host-associated;Mammals: Human;Digestive system;Large intestine	['Host-associated', 'Mammals: Human', 'Digestive system']	1	d__Bacteria;p__Firmicutes_A;c__Clostridia;o__Oscillospirales;f__Acutalibacteraceae;g__CAG-177;	IMGVR_UViG_3300045988_158862|3300045988|Ga0495776_095902|105-93981	preVC_607	0.8986	IMGVR_UViG_3300045988_158862|3300045988|Ga0495776_095902|105-93981	r__Duplodnaviria;k__Heunggongvirae;p__Uroviricota;c__Caudoviricetes;;;;	0.8986	IMGVR_UViG_3300045988_158862	VC_607_0	6.96708	14	Clustered
	1	Host-associated;Mammals: Human;Digestive system;Large intestine	['Host-associated', 'Mammals: Human', 'Digestive system']	1	d__Bacteria;p__Firmicutes_A;c__Clostridia;o__Oscillospirales;f__Acutalibacteraceae;g__CAG-177;	IMGVR_UViG_3300045988_152778|3300045988|Ga0495776_165011	preVC_607	0.8986	IMGVR_UViG_3300045988_152778|3300045988|Ga0495776_165011	r__Duplodnaviria;k__Heunggongvirae;p__Uroviricota;c__Caudoviricetes;;;;	0.8986	IMGVR_UViG_3300045988_152778	VC_607_0	6.96708	14	Clustered
	1	Host-associated;Mammals: Human;Digestive system;Large intestine	['Host-associated', 'Mammals: Human', 'Digestive system']	1	d__Bacteria;p__Firmicutes_A;c__Clostridia;o__Oscillospirales;f__Acutalibacteraceae;g__CAG-177;	IMGVR_UViG_3300045988_149834|3300045988|Ga0495776_143255|2767-97995	preVC_607	0.8986	IMGVR_UViG_3300045988_149834|3300045988|Ga0495776_143255|2767-97995	r__Duplodnaviria;k__Heunggongvirae;p__Uroviricota;c__Caudoviricetes;;;;	0.8986	IMGVR_UViG_3300045988_149834	VC_607_0	6.96708	14	Clustered
	1	Host-associated;Mammals: Human;Digestive system;Large intestine	['Host-associated', 'Mammals: Human', 'Digestive system']	1	d__Bacteria;p__Firmicutes_A;c__Clostridia;o__Oscillospirales;f__Acutalibacteraceae;g__CAG-177;	IMGVR_UViG_3300045988_139367|3300045988|Ga0495776_027357	preVC_607	0.8986	IMGVR_UViG_3300045988_139367|3300045988|Ga0495776_027357	r__Duplodnaviria;k__Heunggongvirae;p__Uroviricota;c__Caudoviricetes;;;;	0.8986	IMGVR_UViG_3300045988_139367	VC_607_0	6.96708	14	Clustered
	1	Host-associated;Mammals: Human;Digestive system;Large intestine	['Host-associated', 'Mammals: Human', 'Digestive system']	1	d__Bacteria;p__Firmicutes_A;c__Clostridia;o__Oscillospirales;f__Acutalibacteraceae;g__CAG-177;	IMGVR_UViG_3300045988_138543|3300045988|Ga0495776_158453	preVC_607	0.8986	IMGVR_UViG_3300045988_138543|3300045988|Ga0495776_158453	r__Duplodnaviria;k__Heunggongvirae;p__Uroviricota;c__Caudoviricetes;;;;	0.8986	IMGVR_UViG_3300045988_138543	VC_607_0	6.96708	14	Clustered
	1	Host-associated;Mammals: Human;Digestive system;Large intestine	['Host-associated', 'Mammals: Human', 'Digestive system']	1	d__Bacteria;p__Firmicutes_A;c__Clostridia;o__Oscillospirales;f__Acutalibacteraceae;g__CAG-177;	IMGVR_UViG_3300045988_122547|3300045988|Ga0495776_131947	preVC_607	0.8986	IMGVR_UViG_3300045988_122547|3300045988|Ga0495776_131947	r__Duplodnaviria;k__Heunggongvirae;p__Uroviricota;c__Caudoviricetes;;;;	0.8986	IMGVR_UViG_3300045988_122547	VC_607_0	6.96708	14	Clustered
	1	Host-associated;Mammals: Human;Digestive system;Large intestine	['Host-associated', 'Mammals: Human', 'Digestive system']	1	d__Bacteria;p__Firmicutes_A;c__Clostridia;o__Oscillospirales;f__Acutalibacteraceae;g__CAG-177;	IMGVR_UViG_3300045988_121137|3300045988|Ga0495776_131968	preVC_607	0.8986	IMGVR_UViG_3300045988_121137|3300045988|Ga0495776_131968	r__Duplodnaviria;k__Heunggongvirae;p__Uroviricota;c__Caudoviricetes;;;;	0.8986	IMGVR_UViG_3300045988_121137	VC_607_0	6.96708	14	Clustered
	1	Host-associated;Mammals: Human;Digestive system;Large intestine	['Host-associated', 'Mammals: Human', 'Digestive system']	1	d__Bacteria;p__Firmicutes_A;c__Clostridia;o__Oscillospirales;f__Acutalibacteraceae;g__CAG-177;	IMGVR_UViG_3300045988_118386|3300045988|Ga0495776_027214	preVC_607	0.8986	IMGVR_UViG_3300045988_118386|3300045988|Ga0495776_027214	r__Duplodnaviria;k__Heunggongvirae;p__Uroviricota;c__Caudoviricetes;;;;	0.8986	IMGVR_UViG_3300045988_118386	VC_607_0	6.96708	14	Clustered
	1	Host-associated;Mammals: Human;Digestive system;Large intestine	['Host-associated', 'Mammals: Human', 'Digestive system']	1	d__Bacteria;p__Firmicutes_A;c__Clostridia;o__Oscillospirales;f__Acutalibacteraceae;g__CAG-177;	IMGVR_UViG_3300045988_111183|3300045988|Ga0495776_150998	preVC_607	0.8986	IMGVR_UViG_3300045988_111183|3300045988|Ga0495776_150998	r__Duplodnaviria;k__Heunggongvirae;p__Uroviricota;c__Caudoviricetes;;;;	0.8986	IMGVR_UViG_3300045988_111183	VC_607_0	6.96708	14	Clustered
	1	Host-associated;Mammals: Human;Digestive system;Large intestine	['Host-associated', 'Mammals: Human', 'Digestive system']	1	d__Bacteria;p__Firmicutes_A;c__Clostridia;o__Oscillospirales;f__Acutalibacteraceae;g__CAG-177;	IMGVR_UViG_3300045988_102968|3300045988|Ga0495776_027420	preVC_607	0.8986	IMGVR_UViG_3300045988_102968|3300045988|Ga0495776_027420	r__Duplodnaviria;k__Heunggongvirae;p__Uroviricota;c__Caudoviricetes;;;;	0.8986	IMGVR_UViG_3300045988_102968	VC_607_0	6.96708	14	Clustered
	1	Host-associated;Human;Digestive system;Large intestine	['Host-associated', 'Human', 'Digestive system']	1	d__Bacteria;p__Firmicutes_A;c__Clostridia;o__Oscillospirales;f__Acutalibacteraceae;g__CAG-177;	IMGVR_UViG_3300029220_000112|3300029220|Ga0168707_100093|827-94820	preVC_607	0.8986	IMGVR_UViG_3300029220_000112|3300029220|Ga0168707_100093|827-94820	r__Duplodnaviria;k__Heunggongvirae;p__Uroviricota;c__Caudoviricetes;;;;	0.8986	IMGVR_UViG_3300029220_000112	VC_607_0	6.96708	14	Clustered
	1	Host-associated;Mammals;Digestive system;Large intestine	['Host-associated', 'Mammals', 'Digestive system']	1	d__Bacteria;p__Firmicutes_A;c__Clostridia;o__Oscillospirales;f__Acutalibacteraceae;g__CAG-177;	IMGVR_UViG_3300014039_000003|3300014039|Ga0116646_1000070	preVC_607	0.8986	IMGVR_UViG_3300014039_000003|3300014039|Ga0116646_1000070	r__Duplodnaviria;k__Heunggongvirae;p__Uroviricota;c__Caudoviricetes;;;;	0.8986	IMGVR_UViG_3300014039_000003	VC_607_0	6.96708	14	Clustered
			Ancient			NODE_985_length_20851_cov_47.841460			NODE_985_length_20851_cov_47.841460							Outlier
			Ancient			NODE_312_length_31813_cov_46.430474			NODE_312_length_31813_cov_46.430474							Outlier
	0.130435		Ancient	1		NODE_209_length_35733_cov_47.457705	preVC_606	0.0411	NODE_209_length_35733_cov_47.457705		0.0054		VC_606_0	6.32456	2	Clustered
	0.755597	Host-associated;Mammals;Digestive system;Large intestine	['Host-associated', 'Mammals', 'Digestive system']	1	;;;;;;	IMGVR_UViG_3300029946_000095|3300029946|Ga0116648_100001|98558-386665	preVC_264	0.0424	IMGVR_UViG_3300029946_000095|3300029946|Ga0116648_100001|98558-386665	r__Duplodnaviria;k__Heunggongvirae;p__Uroviricota;c__Caudoviricetes;;;;	0.0321	IMGVR_UViG_3300029946_000095	VC_264_1	6.55744	2	Clustered
	0.130435	Host-associated;Human;Digestive system;Large intestine	['Host-associated', 'Human', 'Digestive system']	1	d__Bacteria;p__Bacteroidota;c__Bacteroidia;o__Bacteroidales;;;	IMGVR_UViG_3300014937_000011|3300014937|Ga0134565_100177	preVC_606	0.0411	IMGVR_UViG_3300014937_000011|3300014937|Ga0134565_100177	r__Duplodnaviria;k__Heunggongvirae;p__Uroviricota;c__Caudoviricetes;;;;	0.0054	IMGVR_UViG_3300014937_000011	VC_606_0	6.32456	2	Clustered
		Host-associated;Human;Digestive system;Large intestine	['Host-associated', 'Human', 'Digestive system']		d__Bacteria;p__Bacteroidota;c__Bacteroidia;o__Bacteroidales;f__Bacteroidaceae;g__Prevotella;	IMGVR_UViG_3300014937_000003|3300014937|Ga0134565_100006			IMGVR_UViG_3300014937_000003|3300014937|Ga0134565_100006	r__Duplodnaviria;k__Heunggongvirae;p__Uroviricota;c__Caudoviricetes;;;;		IMGVR_UViG_3300014937_000003				Outlier
	0	Host-associated;Mammals;Digestive system;Large intestine	['Host-associated', 'Mammals', 'Digestive system']	1	;;;;;;	IMGVR_UViG_3300014039_000307|3300014039|Ga0116646_1000003	preVC_264	0	IMGVR_UViG_3300014039_000307|3300014039|Ga0116646_1000003	r__Duplodnaviria;k__Heunggongvirae;p__Uroviricota;c__Caudoviricetes;;;;	0	IMGVR_UViG_3300014039_000307	VC_264_11	0	1	Clustered/Singleton
	0.755597	Host-associated;Mammals;Digestive system;Large intestine	['Host-associated', 'Mammals', 'Digestive system']	1	;;;;;;	IMGVR_UViG_3300013901_000216|3300013901|Ga0116652_1000001|98-324275	preVC_264	0.0424	IMGVR_UViG_3300013901_000216|3300013901|Ga0116652_1000001|98-324275	r__Duplodnaviria;k__Heunggongvirae;p__Uroviricota;c__Caudoviricetes;;;;	0.0321	IMGVR_UViG_3300013901_000216	VC_264_1	6.55744	2	Clustered
	0	Host-associated;Mammals;Digestive system;Large intestine	['Host-associated', 'Mammals', 'Digestive system']	1	;;;;;;	IMGVR_UViG_3300012344_000012|3300012344|Ga0116650_1000021	preVC_264	0	IMGVR_UViG_3300012344_000012|3300012344|Ga0116650_1000021	r__Duplodnaviria;k__Heunggongvirae;p__Uroviricota;c__Caudoviricetes;;;;	0	IMGVR_UViG_3300012344_000012	VC_264_3	0	1	Clustered/Singleton
	0	Host-associated;Mammals;Digestive system;Large intestine	['Host-associated', 'Mammals', 'Digestive system']	1	d__Bacteria;p__Verrucomicrobiota;c__Kiritimatiellae;o__RFP12;f__UBA1067;g__UBA1067;	IMGVR_UViG_3300012344_000006|3300012344|Ga0116650_1000088	preVC_605	1	IMGVR_UViG_3300012344_000006|3300012344|Ga0116650_1000088	r__Duplodnaviria;k__Heunggongvirae;p__Uroviricota;c__Caudoviricetes;;;;	0	IMGVR_UViG_3300012344_000006	VC_605_0	1.41421	2	Clustered
	0	Host-associated;Mammals;Digestive system;Large intestine	['Host-associated', 'Mammals', 'Digestive system']	1	d__Bacteria;p__Verrucomicrobiota;c__Kiritimatiellae;o__RFP12;f__UBA1067;g__UBA1067;	IMGVR_UViG_3300012662_000004|3300012662|Ga0116619_1000086	preVC_605	1	IMGVR_UViG_3300012662_000004|3300012662|Ga0116619_1000086	r__Duplodnaviria;k__Heunggongvirae;p__Uroviricota;c__Caudoviricetes;;;;	0	IMGVR_UViG_3300012662_000004	VC_605_0	1.41421	2	Clustered
			Ancient			NODE_279_length_29913_cov_82.085940			NODE_279_length_29913_cov_82.085940							Outlier
	0.939394	Host-associated;Mammals: Human;Digestive system;Large intestine	['Host-associated', 'Mammals: Human', 'Digestive system']	1	;;;;;;	IMGVR_UViG_3300045988_085338|3300045988|Ga0495776_141239	preVC_119	0.1453	IMGVR_UViG_3300045988_085338|3300045988|Ga0495776_141239	r__Duplodnaviria;k__Heunggongvirae;p__Uroviricota;c__Caudoviricetes;;;;	0.1365	IMGVR_UViG_3300045988_085338	VC_119_1	0	2	Clustered
	0.939394	Host-associated;Human;Digestive system;Large intestine	['Host-associated', 'Human', 'Digestive system']	1	;;;;;;	IMGVR_UViG_3300029240_000003|3300029240|Ga0168677_100150	preVC_119	0.1453	IMGVR_UViG_3300029240_000003|3300029240|Ga0168677_100150	r__Duplodnaviria;k__Heunggongvirae;p__Uroviricota;c__Caudoviricetes;;;;	0.1365	IMGVR_UViG_3300029240_000003	VC_119_1	0	2	Clustered
	0.995154	Host-associated;Mammals: Human;Digestive system;Large intestine	['Host-associated', 'Mammals: Human', 'Digestive system']	1	;;;;;;	IMGVR_UViG_3300045988_169963|3300045988|Ga0495776_049293	preVC_555	0.2076	IMGVR_UViG_3300045988_169963|3300045988|Ga0495776_049293	r__Duplodnaviria;k__Heunggongvirae;p__Uroviricota;c__Caudoviricetes;;;;	0.2066	IMGVR_UViG_3300045988_169963	VC_555_0	6.60866	3	Clustered
	0.995154	Host-associated;Mammals: Human;Digestive system;Large intestine	['Host-associated', 'Mammals: Human', 'Digestive system']	1	;;;;;;	IMGVR_UViG_3300045988_169744|3300045988|Ga0495776_060517	preVC_555	0.2076	IMGVR_UViG_3300045988_169744|3300045988|Ga0495776_060517	r__Duplodnaviria;k__Heunggongvirae;p__Uroviricota;c__Caudoviricetes;;;;	0.2066	IMGVR_UViG_3300045988_169744	VC_555_0	6.60866	3	Clustered
	0		Ancient	1		NODE_372_length_12644_cov_42.956708	preVC_604	1	NODE_372_length_12644_cov_42.956708		0		VC_604_0	2.30481	11	Clustered
	0	Engineered;Bioreactor;Anaerobic;Food waste	['Engineered', 'Bioreactor', 'Anaerobic']	1	;;;;;;	IMGVR_UViG_3300023291_000078|3300023291|Ga0256703_11165280	preVC_604	1	IMGVR_UViG_3300023291_000078|3300023291|Ga0256703_11165280	r__Duplodnaviria;k__Heunggongvirae;p__Uroviricota;c__Caudoviricetes;;;;	0	IMGVR_UViG_3300023291_000078	VC_604_0	2.30481	11	Clustered
	0	Environmental;Terrestrial;Plant litter;Unclassified	['Environmental', 'Terrestrial', 'Plant litter']	1	;;;;;;	IMGVR_UViG_3300023104_000028|3300023104|Ga0247805_1001287	preVC_604	1	IMGVR_UViG_3300023104_000028|3300023104|Ga0247805_1001287	r__Duplodnaviria;k__Heunggongvirae;p__Uroviricota;c__Caudoviricetes;;;;	0	IMGVR_UViG_3300023104_000028	VC_604_0	2.30481	11	Clustered
	0	Environmental;Terrestrial;Plant litter;Unclassified	['Environmental', 'Terrestrial', 'Plant litter']	1	;;;;;;	IMGVR_UViG_3300023082_000069|3300023082|Ga0247730_1001537	preVC_604	1	IMGVR_UViG_3300023082_000069|3300023082|Ga0247730_1001537	r__Duplodnaviria;k__Heunggongvirae;p__Uroviricota;c__Caudoviricetes;;;;	0	IMGVR_UViG_3300023082_000069	VC_604_0	2.30481	11	Clustered
	0	Environmental;Terrestrial;Plant litter;Unclassified	['Environmental', 'Terrestrial', 'Plant litter']	1	;;;;;;	IMGVR_UViG_3300023082_000067|3300023082|Ga0247730_1001504	preVC_604	1	IMGVR_UViG_3300023082_000067|3300023082|Ga0247730_1001504	r__Duplodnaviria;k__Heunggongvirae;p__Uroviricota;c__Caudoviricetes;;;;	0	IMGVR_UViG_3300023082_000067	VC_604_0	2.30481	11	Clustered
	0	Engineered;Bioreactor;Anaerobic;Food waste	['Engineered', 'Bioreactor', 'Anaerobic']	1	;;;;;;	IMGVR_UViG_3300021982_000173|3300021982|Ga0226661_10003474	preVC_604	1	IMGVR_UViG_3300021982_000173|3300021982|Ga0226661_10003474	r__Duplodnaviria;k__Heunggongvirae;p__Uroviricota;c__Caudoviricetes;;;;	0	IMGVR_UViG_3300021982_000173	VC_604_0	2.30481	11	Clustered
	0	Engineered;Bioreactor;Anaerobic;Food waste	['Engineered', 'Bioreactor', 'Anaerobic']	1	;;;;;;	IMGVR_UViG_3300021965_000023|3300021965|Ga0227319_10001045	preVC_604	1	IMGVR_UViG_3300021965_000023|3300021965|Ga0227319_10001045	r__Duplodnaviria;k__Heunggongvirae;p__Uroviricota;c__Caudoviricetes;;;;	0	IMGVR_UViG_3300021965_000023	VC_604_0	2.30481	11	Clustered
	0	Host-associated;Mammals: Human;Integumentary system;Skin	['Host-associated', 'Mammals: Human', 'Integumentary system']	1	;;;;;;	IMGVR_UViG_3300013174_000002|3300013174|Ga0118190_100375	preVC_604	1	IMGVR_UViG_3300013174_000002|3300013174|Ga0118190_100375	r__Duplodnaviria;k__Heunggongvirae;p__Uroviricota;c__Caudoviricetes;;;;	0	IMGVR_UViG_3300013174_000002	VC_604_0	2.30481	11	Clustered
	0	Host-associated;Mammals: Human;Integumentary system;Skin	['Host-associated', 'Mammals: Human', 'Integumentary system']	1	;;;;;;	IMGVR_UViG_3300013158_000001|3300013158|Ga0118511_100075	preVC_604	1	IMGVR_UViG_3300013158_000001|3300013158|Ga0118511_100075	r__Duplodnaviria;k__Heunggongvirae;p__Uroviricota;c__Caudoviricetes;;;;	0	IMGVR_UViG_3300013158_000001	VC_604_0	2.30481	11	Clustered
	0	Host-associated;Mammals: Human;Integumentary system;Skin	['Host-associated', 'Mammals: Human', 'Integumentary system']	1	;;;;;;	IMGVR_UViG_3300012254_000002|3300012254|Ga0118512_100063	preVC_604	1	IMGVR_UViG_3300012254_000002|3300012254|Ga0118512_100063	r__Duplodnaviria;k__Heunggongvirae;p__Uroviricota;c__Caudoviricetes;;;;	0	IMGVR_UViG_3300012254_000002	VC_604_0	2.30481	11	Clustered
	0	Host-associated;Mammals: Human;Integumentary system;Skin	['Host-associated', 'Mammals: Human', 'Integumentary system']	1	;;;;;;	IMGVR_UViG_3300012657_000014|3300012657|Ga0118373_100038	preVC_604	1	IMGVR_UViG_3300012657_000014|3300012657|Ga0118373_100038	r__Duplodnaviria;k__Heunggongvirae;p__Uroviricota;c__Caudoviricetes;;;;	0	IMGVR_UViG_3300012657_000014	VC_604_0	2.30481	11	Clustered
			Ancient			NODE_216_length_28099_cov_68.013871			NODE_216_length_28099_cov_68.013871							Outlier
	0.99999	Host-associated;Mammals;Digestive system;Stomach	['Host-associated', 'Mammals', 'Digestive system']	1	;;;;;;	IMGVR_UViG_3300037400_003941|3300037400|Ga0392372_0000866	preVC_603	0.8107	IMGVR_UViG_3300037400_003941|3300037400|Ga0392372_0000866	r__Duplodnaviria;k__Heunggongvirae;p__Uroviricota;c__Caudoviricetes;;;;	0.8107	IMGVR_UViG_3300037400_003941	VC_603_0	5.70231	8	Clustered
		Engineered;WWTP;Wastewater;Unclassified	['Engineered', 'WWTP', 'Wastewater']		;;;;;;	IMGVR_UViG_3300033068_001943|3300033068|Ga0364484_10968			IMGVR_UViG_3300033068_001943|3300033068|Ga0364484_10968	r__Duplodnaviria;k__Heunggongvirae;p__Uroviricota;c__Caudoviricetes;;;;		IMGVR_UViG_3300033068_001943				Outlier
	0.99999	Host-associated;Mammals;Digestive system;Stomach	['Host-associated', 'Mammals', 'Digestive system']	1	;;;;;;	IMGVR_UViG_3300032038_006752|3300032038|Ga0326512_10000545	preVC_603	0.8107	IMGVR_UViG_3300032038_006752|3300032038|Ga0326512_10000545	r__Duplodnaviria;k__Heunggongvirae;p__Uroviricota;c__Caudoviricetes;;;;	0.8107	IMGVR_UViG_3300032038_006752	VC_603_0	5.70231	8	Clustered
	0.99999	Host-associated;Mammals;Digestive system;Stomach	['Host-associated', 'Mammals', 'Digestive system']	1	;;;;;;	IMGVR_UViG_3300031867_007038|3300031867|Ga0326511_10001517	preVC_603	0.8107	IMGVR_UViG_3300031867_007038|3300031867|Ga0326511_10001517	r__Duplodnaviria;k__Heunggongvirae;p__Uroviricota;c__Caudoviricetes;;;;	0.8107	IMGVR_UViG_3300031867_007038	VC_603_0	5.70231	8	Clustered
	0.99999	Host-associated;Mammals;Digestive system;Stomach	['Host-associated', 'Mammals', 'Digestive system']	1	;;;;;;	IMGVR_UViG_3300031760_000409|3300031760|Ga0326513_10000644	preVC_603	0.8107	IMGVR_UViG_3300031760_000409|3300031760|Ga0326513_10000644	r__Duplodnaviria;k__Heunggongvirae;p__Uroviricota;c__Caudoviricetes;;;;	0.8107	IMGVR_UViG_3300031760_000409	VC_603_0	5.70231	8	Clustered
	0.99999	Host-associated;Mammals;Digestive system;Stomach	['Host-associated', 'Mammals', 'Digestive system']	1	;;;;;;	IMGVR_UViG_3300028591_004907|3300028591|Ga0247611_10002156	preVC_603	0.8107	IMGVR_UViG_3300028591_004907|3300028591|Ga0247611_10002156	r__Duplodnaviria;k__Heunggongvirae;p__Uroviricota;c__Caudoviricetes;;;;	0.8107	IMGVR_UViG_3300028591_004907	VC_603_0	5.70231	8	Clustered
	0.99999	Host-associated;Mammals;Digestive system;Stomach	['Host-associated', 'Mammals', 'Digestive system']	1	;;;;;;	IMGVR_UViG_3300021255_003359|3300021255|Ga0223825_10468685	preVC_603	0.8107	IMGVR_UViG_3300021255_003359|3300021255|Ga0223825_10468685	r__Duplodnaviria;k__Heunggongvirae;p__Uroviricota;c__Caudoviricetes;;;;	0.8107	IMGVR_UViG_3300021255_003359	VC_603_0	5.70231	8	Clustered
	0.99999	Host-associated;Mammals;Digestive system;Stomach	['Host-associated', 'Mammals', 'Digestive system']	1	;;;;;;	IMGVR_UViG_3300012016_000025|3300012016|Ga0120387_1000579	preVC_603	0.8107	IMGVR_UViG_3300012016_000025|3300012016|Ga0120387_1000579	r__Duplodnaviria;k__Heunggongvirae;p__Uroviricota;c__Caudoviricetes;;;;	0.8107	IMGVR_UViG_3300012016_000025	VC_603_0	5.70231	8	Clustered
	0.99999	Host-associated;Mammals;Digestive system;Stomach	['Host-associated', 'Mammals', 'Digestive system']	1	;;;;;;	IMGVR_UViG_3300014826_000015|3300014826|Ga0120386_1000384	preVC_603	0.8107	IMGVR_UViG_3300014826_000015|3300014826|Ga0120386_1000384	r__Duplodnaviria;k__Heunggongvirae;p__Uroviricota;c__Caudoviricetes;;;;	0.8107	IMGVR_UViG_3300014826_000015	VC_603_0	5.70231	8	Clustered
	0.979221	Environmental;Terrestrial;Soil;Riparian zone	['Environmental', 'Terrestrial', 'Soil']	0.6667	d__Bacteria;p__Bacteroidota;c__Bacteroidia;o__Bacteroidales;f__UBA932;g__Cryptobacteroides;	IMGVR_UViG_3300019872_000002|3300019872|Ga0193754_1000001	preVC_547	0.3087	IMGVR_UViG_3300019872_000002|3300019872|Ga0193754_1000001	r__Duplodnaviria;k__Heunggongvirae;p__Uroviricota;c__Caudoviricetes;;;;	0.3022	IMGVR_UViG_3300019872_000002	VC_547_1	8.29098	3	Clustered
	0	Host-associated;Mammals: Human;Digestive system;Large intestine	['Host-associated', 'Mammals: Human', 'Digestive system']	1	;;;;;;	IMGVR_UViG_3300045988_167287|3300045988|Ga0495776_079982	preVC_602	0	IMGVR_UViG_3300045988_167287|3300045988|Ga0495776_079982	r__Duplodnaviria;k__Heunggongvirae;p__Uroviricota;c__Caudoviricetes;;;;	0	IMGVR_UViG_3300045988_167287	VC_602_0	0	1	Clustered/Singleton
[truncated: 5,913 more rows]

## Sheet: Fig. 2 (edges)
edge_length	name	shared name
[truncated: 184,805 more rows]

## Sheet: Fig. 3
Newick tree
[truncated: 5,025 more rows]

## Sheet: Fig. 4d
years_ago	kupczok_2018	kupczok_2019	minot_2013
[truncated: 1,300 more rows]

[truncated: 5 more sheets: Fig. 4e, Supp. Fig. 1, Supp. Fig. 5, Supp. Fig. 6, Supp. Fig. 7]
